# Supplementary material for: Tumor-infiltrating immature innate lymphoid cells in colorectal cancer are biased toward ILC1/tissue-resident NK cell differentiation
Source: Nat Commun. 2026 Mar 27;17:3035. doi: 10.1038/s41467-026-71085-9 (PMC13035902; doi:10.1038/s41467-026-71085-9)
Supplement: Supplementary file 3 — Supplementary data 1 [file 41467_2026_71085_MOESM3_ESM.xlsx]

## Sheet: Sheet1
Supplementary Data 1. Differentially expressed genes in nILC cells CRC vs Colon
p_val	avg_log2FC	pct.1	pct.2	gene		p_val	avg_log2FC	pct.1	pct.2	gene
1.80976e-06	-2.38072	0.312	0.14	IL4I1		4.61009e-18	2.57186	0.355	0.728	HSPA1A
1.46424e-09	-2.03946	0.341	0.116	TEX14		9.59723e-20	2.42079	0.254	0.683	GNLY
3.84776e-05	-1.81972	0.333	0.18	NR4A3		2.20723e-06	1.85415	0.174	0.378	RNF130
2.9483e-05	-1.37066	0.297	0.14	ATP2B1-AS1		6.2993e-15	1.82214	0.348	0.709	HSPA1B
5.45656e-05	-1.36685	0.275	0.124	IL1R1		5.6542e-11	1.74225	0.239	0.545	KLRC1
0.000503802	-1.33605	0.348	0.212	AL138963.4		8.11161e-07	1.69535	0.123	0.341	RGS2
1.05065e-06	-1.29023	0.529	0.325	TIPARP		0.000421975	1.64332	0.174	0.312	MFGE8
1.01257e-09	-1.2548	0.623	0.347	PTGER4		2.64203e-07	1.60368	0.645	0.767	DNAJB1
6.3868e-06	-1.22928	0.312	0.14	ARL5B		0.000227326	1.52973	0.13	0.28	LINC00996
4.45628e-12	-1.22008	0.703	0.376	LTB		6.95176e-06	1.49869	0.138	0.339	CARD19
0.00592469	-1.19561	0.261	0.164	SNX9		0.000173481	1.48429	0.138	0.294	PDE7B
0.00431024	-1.18074	0.254	0.159	ATP2B1		6.33247e-07	1.45525	0.21	0.431	CEBPB
0.000444806	-1.15945	0.464	0.307	JCHAIN		0.000679602	1.43838	0.138	0.272	CTSA
0.000146959	-1.1529	0.399	0.249	BCL3		2.35191e-07	1.3905	0.261	0.497	SLC16A3
0.0024491	-1.14762	0.304	0.19	DDX3Y		2.29713e-06	1.3765	0.159	0.376	HSPH1
0.000177322	-1.12764	0.384	0.235	CDKN1A		0.000990942	1.37454	0.145	0.278	HLA-DRA
0.000441446	-1.08982	0.29	0.156	PGGHG		0.000199165	1.37099	0.123	0.278	NKG7
1.31742e-07	-1.0611	0.5	0.272	NFKBID		0.000167813	1.33072	0.145	0.304	IGFLR1
9.09982e-07	-1.04425	0.659	0.484	SRSF7		0.0014396	1.32597	0.174	0.302	ZYX
0.000443285	-1.04423	0.261	0.135	IFNGR1		3.31942e-05	1.29367	0.246	0.426	RABAC1
5.33057e-05	-1.01852	0.341	0.177	YME1L1		0.000141109	1.26489	0.391	0.54	HSPE1
0.000130611	-0.991294	0.355	0.196	RNASET2		3.995e-17	1.20908	0.594	0.889	CTSW
0.00153229	-0.988911	0.268	0.151	MIDN		0.0056899	1.18444	0.196	0.307	HLA-DPA1
0.000118523	-0.974711	0.601	0.471	TMEM123		0.00263467	1.18159	0.159	0.278	MEF2A
0.00776053	-0.963983	0.268	0.169	PRR5		0.00118661	1.17431	0.159	0.291	CTSC
0.00286928	-0.895809	0.348	0.228	MPZL3		0.000235633	1.17369	0.196	0.36	CACYBP
1.14151e-05	-0.864383	0.616	0.458	CSRNP1		0.000170301	1.14806	0.109	0.27	YY1
0.00429536	-0.838927	0.333	0.22	RNF125		0.00242904	1.13016	0.159	0.288	GRB2
0.00147753	-0.837393	0.37	0.243	SERINC1		3.40901e-05	1.12904	0.21	0.399	KLRD1
5.75068e-05	-0.824643	0.609	0.452	SRSF5		0.000145848	1.12835	0.283	0.444	LCP2
0.00673425	-0.808001	0.312	0.206	PHF1		0.00163372	1.1088	0.159	0.288	APOBEC3G
1.04505e-06	-0.796192	0.775	0.616	MAP3K8		0.0014559	1.08725	0.13	0.265	RNF181
0.00133667	-0.788104	0.297	0.172	HNRNPH1		0.000335576	1.07326	0.261	0.421	ITM2C
0.00201816	-0.782072	0.42	0.288	SPCS1		0.000115086	1.06124	0.348	0.508	HSPD1
0.00179406	-0.763129	0.297	0.175	WAC		4.74212e-05	1.04666	0.804	0.862	HSP90AA1
0.00035822	-0.762389	0.543	0.413	MYADM		0.00973854	1.02307	0.152	0.254	ITGAX
0.00105958	-0.758507	0.449	0.299	PER1		0.000339658	0.988767	0.254	0.405	PSMB9
0.0057671	-0.756839	0.413	0.299	TOMM20		0.000128092	0.920611	0.275	0.452	CAPG
0.000286887	-0.753044	0.609	0.468	TNFRSF4		0.00085664	0.898978	0.225	0.392	CD2
0.000343688	-0.752662	0.587	0.437	MAFF		0.00747342	0.8985	0.152	0.267	LSM2
0.00982076	-0.737071	0.42	0.307	AHR		0.00402989	0.86673	0.196	0.315	MDH2
0.00245681	-0.727006	0.362	0.233	CDC14A		0.00259198	0.86141	0.217	0.347	SNX3
0.00104418	-0.716984	0.507	0.381	YPEL5		0.000255273	0.860792	0.37	0.508	ATP5MC3
0.000977731	-0.7138	0.565	0.421	KIT		0.00734347	0.849411	0.333	0.437	CLEC2B
0.000919661	-0.71363	0.493	0.336	DDX3X		0.00236116	0.845086	0.225	0.36	ATP6V0E1
5.07324e-05	-0.712078	0.688	0.534	NR4A2		8.49694e-05	0.830189	0.341	0.511	IFITM3
0.000655057	-0.710939	0.514	0.36	CELF2		0.000686641	0.828523	0.37	0.495	DRAP1
0.000812365	-0.704782	0.551	0.394	AL136456.1		0.000894203	0.798938	0.232	0.37	IGKV3-20
0.00208856	-0.704351	0.406	0.27	VAPA		1.69759e-06	0.779313	0.507	0.68	FCER1G
0.00405658	-0.693879	0.391	0.27	UBE2J1		0.000741455	0.77815	0.326	0.481	PRPF6
8.86961e-10	-0.693044	0.993	0.892	ZFP36		0.00832753	0.778088	0.246	0.362	ARPC5
1.95236e-07	-0.675983	0.891	0.722	PPP1R15A		2.16956e-08	0.754011	0.725	0.894	CD7
0.00279644	-0.668156	0.536	0.413	PIM3		0.00634362	0.712722	0.152	0.265	PSMD8
7.39864e-07	-0.639754	0.87	0.762	FOSB		0.00551188	0.700025	0.196	0.315	CD3E
5.77285e-05	-0.610729	0.667	0.487	NFKBIZ		0.00981297	0.653793	0.254	0.373	NSMCE1
0.00857683	-0.610621	0.457	0.349	FOSL2		0.00121039	0.637002	0.775	0.841	CD74
0.000196103	-0.60683	0.319	0.161	LST1		0.00931147	0.603947	0.696	0.788	HSPA8
0.00749929	-0.57466	0.471	0.349	GPR65		0.00221401	0.590047	0.413	0.553	RGS1
0.00786393	-0.54354	0.5	0.368	TAGAP		0.000995415	0.578489	0.355	0.534	SELL
0.00578557	-0.540948	0.536	0.413	FNBP1		2.50669e-05	0.556478	0.775	0.854	GAPDH
0.00176434	-0.531735	0.543	0.368	SRSF3		0.00209419	0.549309	0.522	0.63	HCST
0.00507371	-0.524088	0.428	0.291	TUBA1B		0.0039509	0.547457	0.275	0.41	SELENOH
1.15283e-12	-0.516127	0.986	0.96	EIF1		0.00516721	0.540979	0.312	0.452	PSME2
0.00456298	-0.509983	0.681	0.556	RBM39		0.00169666	0.540626	0.341	0.481	KLRK1
2.27317e-06	-0.508507	0.986	0.929	NFKBIA		0.00163655	0.50262	0.449	0.598	RNASEK
4.25748e-06	-0.489311	0.964	0.937	SRGN		0.00012893	0.50223	0.688	0.802	TNFRSF18
6.60303e-06	-0.451727	0.949	0.899	IL7R		1.63424e-05	0.501886	0.609	0.783	PTPRC
1.11312e-10	-0.448276	0.986	0.995	TPT1		2.93523e-06	0.492126	0.551	0.802	XCL2
0.000198869	-0.397457	0.971	0.937	BTG1		0.00631032	0.490229	0.413	0.532	STK17A
0.00220235	-0.391415	0.775	0.688	IER2		0.00940273	0.477144	0.739	0.757	DUSP2
0.00396221	-0.369989	0.928	0.931	FTH1		4.17835e-05	0.474736	0.746	0.884	SH3BGRL3
0.00888188	-0.35601	0.717	0.624	YWHAZ		4.97485e-07	0.465521	0.928	0.992	TMSB4X
0.00593649	-0.352061	0.891	0.862	PNRC1		0.000957879	0.461274	0.63	0.725	RAC2
7.29966e-05	-0.338821	0.913	0.854	FTL		0.00179256	0.401243	0.457	0.598	SNRPD2
0.00719533	-0.280224	0.884	0.884	ZFP36L2		0.00134135	0.397337	0.377	0.513	LDLRAD4
0.000229085	-0.27794	0.942	0.878	JUNB		0.00729565	0.392641	0.551	0.68	IL32
0.00955501	-0.259483	0.957	0.905	TNFAIP3		0.00679363	0.382092	0.297	0.421	ATP5IF1
						0.00729631	0.316532	0.543	0.664	BHLHE40
