# Supplementary material for: Tumor-infiltrating immature innate lymphoid cells in colorectal cancer are biased toward ILC1/tissue-resident NK cell differentiation
Source: Nat Commun. 2026 Mar 27;17:3035. doi: 10.1038/s41467-026-71085-9 (PMC13035902; doi:10.1038/s41467-026-71085-9)
Supplement: Supplementary file 4 — Supplementary data 2 [file 41467_2026_71085_MOESM4_ESM.xlsx]

## Sheet: Sheet1
Supplementary Data 2. Differentially expressed genes in eNK cells CRC vs Colon
p_val	avg_log2FC	pct.1	pct.2	gene		p_val	avg_log2FC	pct.1	pct.2	gene
8.03746e-32	-2.96543	0.359	0.114	CCL4L2		1.33636e-42	3.02756	0.368	0.68	HSPA1A
8.03414e-39	-2.47913	0.396	0.111	CCL3		3.44617e-45	2.73892	0.359	0.701	HSPA1B
8.54408e-53	-2.26735	0.752	0.385	CCL4		2.8039e-26	2.36516	0.643	0.766	DNAJB1
1.85855e-15	-1.82575	0.295	0.127	TEX14		2.49094e-16	2.15171	0.192	0.4	RGS2
9.45086e-25	-1.78664	0.323	0.11	RORA		2.28998e-21	2.09742	0.187	0.442	LINC00996
7.81022e-32	-1.74209	0.435	0.154	AFF3		8.03905e-10	1.73509	0.103	0.25	PDE7B
1.57806e-34	-1.6519	0.532	0.223	IRF8		4.82019e-08	1.73492	0.145	0.272	PELI1
4.09874e-24	-1.55406	0.591	0.35	NR4A3		1.324e-14	1.7134	0.167	0.37	HAVCR2
2.51574e-33	-1.52409	0.635	0.334	TIPARP		1.62998e-07	1.69312	0.259	0.382	HSPB1
3.40933e-27	-1.497	0.563	0.292	VPS37B		2.39017e-16	1.67982	0.251	0.461	RBPJ
2.29579e-12	-1.33744	0.259	0.114	GSTM2		6.66562e-18	1.66366	0.248	0.468	BIN1
3.37284e-11	-1.33301	0.306	0.162	STX17-AS1		1.63595e-10	1.65451	0.125	0.281	GALNT2
2.71649e-16	-1.29514	0.37	0.176	ICAM1		1.06499e-09	1.53704	0.123	0.275	IGFBP2
1.12866e-15	-1.22797	0.334	0.152	TOX		2.81081e-13	1.53093	0.187	0.384	HLA-DPB1
3.30511e-09	-1.21276	0.259	0.132	ARL5B		4.31154e-07	1.46177	0.139	0.259	PPP1R9A
4.4138e-12	-1.18757	0.256	0.112	CHKA		1.45349e-07	1.44474	0.292	0.412	HSPH1
5.42901e-16	-1.16556	0.373	0.176	TC2N		2.05615e-14	1.42554	0.24	0.448	SRGAP3
5.81724e-25	-1.15055	0.602	0.32	PTGER4		8.23131e-10	1.42148	0.175	0.328	PLK2
6.37625e-13	-1.13758	0.401	0.225	SPTSSB		2.84241e-08	1.37741	0.228	0.365	CACYBP
5.7279e-20	-1.11995	0.39	0.16	DDX3Y		2.45151e-09	1.35678	0.145	0.292	HMGA1
1.33438e-15	-1.11684	0.412	0.218	CHMP1B		2.21339e-08	1.32684	0.348	0.479	CRTAM
4.88633e-13	-1.11409	0.345	0.173	ALOX5AP		9.73917e-08	1.2713	0.181	0.317	HLA-DRA
8.56389e-15	-1.11355	0.518	0.325	CEMIP2		1.35618e-23	1.25974	0.253	0.554	IL32
1.1116e-10	-1.11316	0.359	0.21	H2AFX		3.71347e-07	1.25708	0.145	0.272	CARD19
1.03203e-35	-1.08173	0.872	0.641	NR4A2		1.1642e-12	1.18684	0.295	0.468	LINC01871
1.39833e-16	-1.07412	0.379	0.172	SPINK2		5.06277e-07	1.16225	0.134	0.258	AGK
8.95735e-09	-1.07204	0.287	0.159	SNX9		7.47295e-20	1.14276	0.448	0.635	LYST
1.60613e-23	-1.06722	0.694	0.439	MYADM		7.29035e-20	1.14189	0.535	0.668	HIF1A
8.9759e-13	-1.06208	0.398	0.224	AC044849.1		1.926e-08	1.1313	0.173	0.322	CTSA
2.38828e-06	-1.05503	0.318	0.204	EGR1		7.78074e-11	1.12512	0.273	0.439	IL10RA
3.27877e-15	-1.04941	0.462	0.26	NFKBID		7.44332e-15	1.10319	0.387	0.566	TCF7
3.20818e-08	-1.04877	0.27	0.152	USP36		0.000170712	1.08587	0.306	0.386	CD83
1.09673e-09	-1.04011	0.306	0.167	DNAAF2		6.56016e-09	1.08351	0.318	0.461	HLA-DPA1
1.29663e-10	-1.03924	0.284	0.145	MEX3C		1.7256e-07	1.07673	0.471	0.573	HSPD1
2.30652e-35	-1.02974	0.858	0.603	MAP3K8		7.19024e-06	1.0763	0.201	0.314	RALA
6.36163e-36	-0.98479	0.872	0.584	KLRB1		4.57026e-07	1.0652	0.136	0.265	GIMAP4
1.00207e-23	-0.983798	0.852	0.664	FOSB		8.34599e-06	1.05264	0.203	0.317	PDE4D
2.87526e-08	-0.972378	0.273	0.155	ETF1		3.98717e-09	1.04926	0.212	0.384	IGKV1-5
3.90673e-09	-0.967262	0.304	0.172	AMD1		1.36293e-05	1.03519	0.189	0.296	TANK
1.32388e-06	-0.951038	0.309	0.2	POLR2A		3.32072e-12	1.01775	0.51	0.652	RGS1
4.81862e-17	-0.927453	0.607	0.393	IL12RB2		3.42784e-07	1.0158	0.925	0.911	HSP90AA1
6.6799e-08	-0.918263	0.418	0.281	AL138963.4		3.53946e-09	0.997627	0.435	0.543	SLC16A3
1.76349e-21	-0.916796	0.802	0.547	GPR183		4.07509e-49	0.983419	0.78	0.977	GNLY
2.16622e-05	-0.896767	0.27	0.18	EOMES		8.39132e-07	0.974476	0.465	0.557	RHOB
2.11966e-06	-0.896748	0.256	0.156	TGFBR2		2.6706e-08	0.973625	0.201	0.35	IGKC
1.11512e-21	-0.89611	0.719	0.459	MAFF		4.00015e-06	0.968945	0.251	0.371	SERPINB9
5.67947e-10	-0.895737	0.382	0.234	RAB11FIP1		6.21983e-08	0.943281	0.446	0.558	C12orf57
2.89027e-29	-0.887718	0.897	0.703	IER2		0.00196589	0.929652	0.223	0.284	IGKV3-20
5.49146e-11	-0.886112	0.474	0.299	ZFAND5		7.57984e-08	0.904625	0.423	0.527	SH2D2A
3.20847e-11	-0.885854	0.318	0.159	GLIPR1		0.00100661	0.894454	0.209	0.285	SLA2
6.36647e-10	-0.885779	0.306	0.164	LTB		1.08607e-06	0.889905	0.178	0.305	RGS10
2.81061e-15	-0.88435	0.727	0.51	GADD45B		1.24281e-08	0.885324	0.412	0.543	PRPF6
2.44072e-07	-0.87473	0.267	0.153	SPON2		7.90321e-21	0.877083	0.382	0.68	SELL
5.47888e-19	-0.849217	0.735	0.539	SRSF2		5.11537e-05	0.873716	0.265	0.367	IGFLR1
7.97365e-16	-0.835785	0.699	0.481	SDCBP		5.2719e-10	0.870671	0.46	0.576	PSMB9
6.09858e-07	-0.833432	0.306	0.193	IFNGR1		1.79907e-06	0.858158	0.29	0.415	HLA-DRB1
5.52029e-13	-0.831307	0.499	0.308	SERTAD1		8.17843e-05	0.856707	0.574	0.636	HSPE1
1.97733e-07	-0.828514	0.343	0.22	NR1H2		3.71546e-14	0.845267	0.401	0.605	LDLRAD4
9.32162e-19	-0.827476	0.755	0.545	FAM177A1		0.00175751	0.835203	0.203	0.275	ADGRG3
2.65498e-16	-0.827109	0.663	0.455	IQGAP2		0.00557443	0.829537	0.192	0.253	TBL1XR1
2.37187e-14	-0.819831	0.565	0.356	RUNX2		3.44538e-14	0.810904	0.61	0.734	TNFRSF18
1.37292e-06	-0.818147	0.295	0.183	RNF139		0.00970456	0.777488	0.22	0.28	PKM
1.31515e-14	-0.817725	0.61	0.397	SELENOK		0.000400168	0.772356	0.32	0.397	HIST1H1D
1.37403e-09	-0.816581	0.624	0.489	CEBPD		0.000188958	0.759337	0.251	0.347	TSPAN14
4.95113e-05	-0.816098	0.331	0.239	PIM2		1.3559e-05	0.745684	0.281	0.397	ITM2C
6.94908e-10	-0.814233	0.451	0.296	PPP1CB		0.000999231	0.739389	0.323	0.4	SEMA4D
5.51768e-22	-0.814121	0.802	0.558	BTG2		6.77028e-07	0.738509	0.306	0.43	APOBEC3G
4.70582e-22	-0.811307	0.797	0.604	SRSF7		1.93054e-06	0.729008	0.604	0.653	CLEC2B
5.92163e-09	-0.810711	0.39	0.246	GZMA		0.00635131	0.727034	0.234	0.294	CHCHD10
4.47828e-42	-0.810403	0.997	0.966	SRGN		0.000339302	0.726232	0.251	0.334	GPRIN3
4.7385e-22	-0.807274	0.891	0.704	PPP1R15A		4.73613e-05	0.725324	0.384	0.466	CLASP1
4.50924e-11	-0.78608	0.538	0.356	AHNAK		0.00741922	0.722673	0.329	0.382	AC008105.3
3.80286e-06	-0.777756	0.292	0.19	TBCC		0.00190802	0.719462	0.315	0.378	PRDX6
3.53207e-07	-0.776086	0.334	0.212	JMJD6		0.00026297	0.715764	0.334	0.418	SERPINB1
7.8065e-10	-0.772634	0.359	0.204	ARHGAP26		0.000817088	0.715066	0.242	0.328	UBE2F
1.1025e-06	-0.772297	0.287	0.175	AC004687.1		1.76643e-05	0.697954	0.476	0.55	RABAC1
5.23333e-12	-0.771538	0.46	0.271	SBDS		0.000109401	0.684901	0.407	0.48	SH2D1B
3.36657e-12	-0.762996	0.627	0.44	SCML4		5.41339e-10	0.677649	0.579	0.683	CD2
2.13308e-07	-0.758183	0.267	0.152	NRIP1		0.00121101	0.671277	0.404	0.459	PLP2
2.28885e-12	-0.757645	0.518	0.331	IFRD1		1.11313e-05	0.662893	0.465	0.547	CLDND1
4.00215e-08	-0.745732	0.44	0.295	HSH2D		2.07873e-11	0.647118	0.769	0.838	CD74
4.3459e-10	-0.74442	0.407	0.246	IVNS1ABP		0.000982071	0.646849	0.329	0.407	GLIPR2
6.55197e-09	-0.739186	0.34	0.201	ATP2B1		0.000120372	0.642747	0.337	0.438	SNX3
5.57177e-08	-0.731928	0.362	0.222	CLIC3		0.000426126	0.642043	0.331	0.417	B4GALT1
3.45926e-05	-0.73133	0.298	0.205	ALG13		1.18128e-10	0.641233	0.568	0.703	CD52
2.01251e-11	-0.73073	0.432	0.249	ZBTB16		0.00973948	0.638861	0.312	0.365	CLPP
1.43699e-14	-0.729487	0.657	0.457	CDK17		4.75914e-12	0.629611	0.663	0.78	KLRC1
0.000358421	-0.728116	0.315	0.231	GLUL		0.000241748	0.626029	0.298	0.395	ZYX
6.89903e-10	-0.726784	0.493	0.335	TUBB4B		4.0274e-07	0.619166	0.777	0.82	KLF2
5.23731e-08	-0.726225	0.607	0.496	ARL4C		0.000122956	0.618808	0.412	0.511	EMP3
8.0625e-07	-0.716277	0.315	0.196	OTULINL		5.1495e-05	0.608008	0.426	0.524	DUSP4
4.14189e-05	-0.713717	0.334	0.24	B3GNT7		0.0024964	0.607546	0.262	0.341	BTN3A2
1.22615e-07	-0.712881	0.298	0.171	NXT1		1.82279e-16	0.587587	0.808	0.871	CD44
7.72993e-08	-0.712754	0.368	0.236	HECTD1		0.000975462	0.583476	0.334	0.413	KLRC3
2.22997e-10	-0.710249	0.535	0.369	MAPK1		0.00329979	0.55397	0.248	0.317	GBP2
2.77888e-10	-0.70472	0.582	0.404	POLR2K		0.000677388	0.551058	0.409	0.492	GNG5
3.86118e-10	-0.701877	0.56	0.397	BRD2		2.01921e-11	0.548252	0.908	0.92	GAPDH
5.17164e-05	-0.701794	0.306	0.213	SNHG9		4.73043e-05	0.541334	0.217	0.315	IGHA1
5.09222e-11	-0.701535	0.407	0.231	RNMT		0.00258329	0.538737	0.387	0.451	RIPOR2
1.27374e-27	-0.693797	0.969	0.918	ZFP36		3.19179e-06	0.533437	0.602	0.643	SP100
2.25434e-08	-0.688914	0.474	0.329	DENND4A		0.00151798	0.527746	0.535	0.564	ATP5F1D
2.29578e-05	-0.684447	0.27	0.174	FAM13B		0.00127639	0.510535	0.485	0.531	AC007384.1
3.0339e-05	-0.683898	0.265	0.171	CASP3		0.00462914	0.506755	0.51	0.54	NEAT1
4.74481e-15	-0.682333	0.769	0.559	RBM3
4.11747e-08	-0.68093	0.276	0.152	RNF138
4.12548e-06	-0.678901	0.345	0.237	LAPTM4A
1.13054e-07	-0.677974	0.309	0.181	AUTS2
1.28527e-06	-0.675588	0.401	0.273	ERN1
8.07906e-06	-0.673076	0.359	0.251	RAP1GDS1
3.50579e-05	-0.671088	0.29	0.193	NFKBIB
6.58747e-08	-0.6699	0.376	0.234	MPZL3
4.2491e-06	-0.669575	0.448	0.331	CDKN1B
1.70745e-08	-0.668791	0.657	0.507	EML4
1.92568e-06	-0.666078	0.298	0.182	UBASH3B
2.34513e-11	-0.665747	0.61	0.421	PDE4B
1.56222e-06	-0.665294	0.27	0.162	STX8
6.96419e-08	-0.664352	0.359	0.222	MYLIP
5.424e-05	-0.663493	0.306	0.212	CLASP2
9.69822e-09	-0.662352	0.443	0.284	KDM6B
2.3375e-11	-0.661355	0.616	0.434	DDX3X
2.63605e-05	-0.661288	0.454	0.34	TARSL2
2.09196e-17	-0.660095	0.769	0.535	ARF6
9.08552e-06	-0.655913	0.365	0.254	SATB1
3.55153e-07	-0.654405	0.474	0.34	CYCS
5.72559e-09	-0.654212	0.465	0.31	PER1
8.18036e-15	-0.649871	0.855	0.683	MCL1
0.0002244	-0.649734	0.265	0.182	CCDC107
6.17185e-05	-0.649353	0.251	0.162	FAM53C
1.07961e-08	-0.648877	0.618	0.472	YPEL5
1.89494e-07	-0.648316	0.574	0.425	RALGAPA1
8.11265e-09	-0.640409	0.348	0.208	BRAF
0.000427332	-0.639545	0.253	0.174	IMMP2L
4.6489e-05	-0.637446	0.298	0.201	SH3KBP1
7.38186e-07	-0.630173	0.304	0.187	CBX4
1.5192e-14	-0.630138	0.822	0.731	CMC1
4.74761e-06	-0.628637	0.368	0.253	HNRNPM
2.63973e-07	-0.626731	0.398	0.266	SF3A1
3.82761e-09	-0.625741	0.669	0.51	HSP90B1
6.60541e-06	-0.619781	0.334	0.221	YWHAH
0.00010468	-0.617833	0.281	0.191	PPHLN1
0.000156002	-0.6145	0.273	0.189	GRK6
0.00346876	-0.613507	0.27	0.202	HELZ
1.11756e-07	-0.613178	0.454	0.31	RHOC
3.58885e-13	-0.61231	0.78	0.612	HSPA5
4.91076e-06	-0.61156	0.323	0.212	KPNA4
1.07902e-06	-0.610037	0.365	0.243	PCNX1
0.00972421	-0.608285	0.259	0.205	PTPN4
4.3511e-14	-0.604281	0.68	0.454	CD3E
5.88007e-10	-0.603847	0.638	0.468	BZW1
0.0017361	-0.599983	0.292	0.223	HNRNPH3
1.20585e-05	-0.598703	0.251	0.154	B4GALT4
6.68354e-05	-0.596252	0.273	0.181	RHEB
0.000116362	-0.589569	0.306	0.214	ZCCHC2
1.9154e-10	-0.588207	0.621	0.428	GPR65
1.88883e-09	-0.588083	0.677	0.54	DDX24
4.55851e-13	-0.588006	0.772	0.573	CCNL1
4.51192e-06	-0.587936	0.365	0.248	YES1
5.2447e-09	-0.587256	0.643	0.479	CREM
3.28084e-05	-0.584516	0.396	0.293	ADSS
0.00044092	-0.583303	0.298	0.213	FUNDC2
1.66314e-08	-0.583261	0.788	0.645	GSTP1
0.000165158	-0.583145	0.32	0.229	FUBP1
4.33802e-05	-0.579654	0.429	0.317	ATF4
1.57545e-10	-0.574309	0.655	0.466	CSRNP1
4.50519e-09	-0.573809	0.68	0.513	HNRNPA0
0.00366345	-0.572608	0.334	0.269	ANKRD28
1.10584e-08	-0.571427	0.666	0.526	SFPQ
2.0409e-06	-0.571301	0.348	0.228	PPIL4
6.74473e-13	-0.565854	0.657	0.423	S100A4
9.43985e-06	-0.565513	0.599	0.489	NFKBIZ
0.000468643	-0.565461	0.251	0.168	RNASET2
1.40034e-05	-0.565214	0.368	0.253	NSMCE3
9.51117e-18	-0.564453	0.894	0.805	PABPC1
5.04529e-07	-0.559777	0.549	0.421	GZMK
0.000253696	-0.557619	0.251	0.171	PDE4A
7.633e-06	-0.557037	0.487	0.369	IDS
0.000621712	-0.553924	0.281	0.2	PRNP
0.000837926	-0.553804	0.34	0.264	HIPK1
4.10923e-06	-0.552766	0.315	0.204	PGGHG
0.000490485	-0.552361	0.387	0.3	MMP24OS
1.59276e-08	-0.552208	0.437	0.282	C1orf162
2.93185e-06	-0.55169	0.535	0.406	ELL2
3.08779e-16	-0.550363	0.967	0.875	NFKBIA
9.8159e-06	-0.549767	0.354	0.24	UFM1
0.00159906	-0.549542	0.253	0.184	AKIRIN1
0.00149329	-0.54118	0.27	0.198	PPP4R3A
1.08363e-08	-0.540018	0.557	0.394	ICAM3
0.00020233	-0.537073	0.485	0.377	PFKFB3
1.74505e-07	-0.532855	0.423	0.278	IER5
1.12681e-15	-0.532797	0.897	0.763	CALM1
1.8433e-21	-0.532348	0.992	0.946	ZFP36L2
6.73732e-13	-0.530554	0.758	0.554	FUS
1.59234e-32	-0.529484	0.989	0.957	EIF1
2.19042e-08	-0.52724	0.493	0.331	UBE2S
1.37216e-06	-0.520815	0.457	0.319	G3BP2
4.50719e-06	-0.520782	0.276	0.168	TSC22D2
2.76147e-05	-0.520276	0.426	0.314	EIF1AX
1.31605e-08	-0.519193	0.563	0.398	AOAH
1.60347e-06	-0.517616	0.345	0.222	DNTTIP2
6.526e-05	-0.516329	0.66	0.549	STAT4
1.21633e-06	-0.512448	0.535	0.399	BCLAF1
0.000709827	-0.510058	0.267	0.187	SASH3
3.36201e-05	-0.509016	0.401	0.29	PPP3CA
7.66286e-10	-0.508518	0.758	0.591	SRSF5
1.63272e-05	-0.506854	0.329	0.217	AHR
3.08953e-06	-0.503041	0.485	0.354	NCAM1
1.88914e-05	-0.501147	0.44	0.326	PLCL2
