# Supplementary material for: Tumor-infiltrating immature innate lymphoid cells in colorectal cancer are biased toward ILC1/tissue-resident NK cell differentiation
Source: Nat Commun. 2026 Mar 27;17:3035. doi: 10.1038/s41467-026-71085-9 (PMC13035902; doi:10.1038/s41467-026-71085-9)
Supplement: Supplementary file 7 — Source data [file 41467_2026_71085_MOESM7_ESM.zip]

Archive with 42 entries (41 files):
- Source data/
- Source data/Supp Fig.4AB ILC_NK_Frequencies_Clusters_normCD45 sort.csv
- __MACOSX/Source data/._Supp Fig.4AB ILC_NK_Frequencies_Clusters_normCD45 sort.csv
- Source data/Supp Fig.10 Flow cytometry and Luminex raw data.xls
- __MACOSX/Source data/._Supp Fig.10 Flow cytometry and Luminex raw data.xls
- Source data/Supp Fig.11 Flow cytometry and Luminex raw data.xls
- __MACOSX/Source data/._Supp Fig.11 Flow cytometry and Luminex raw data.xls
- Source data/Fig3C ILC_NK_RAW_Frequencies_Clusters.xlsx
- __MACOSX/Source data/._Fig3C ILC_NK_RAW_Frequencies_Clusters.xlsx
- Source data/.DS_Store
- __MACOSX/Source data/._.DS_Store
- Source data/Supp Fig.2C ILC_NK_CRC_Monocole_Pseudotime_Metadata.xlsx
- __MACOSX/Source data/._Supp Fig.2C ILC_NK_CRC_Monocole_Pseudotime_Metadata.xlsx
- Source data/Supp Fig.6B Table.xls
- Source data/Supp Fig.4E 03_Counts_per_predicted_id.xlsx
- __MACOSX/Source data/._Supp Fig.4E 03_Counts_per_predicted_id.xlsx
- Source data/Supp Fig.13 Flow cytometry raw data.xlsx
- __MACOSX/Source data/._Supp Fig.13 Flow cytometry raw data.xlsx
- Source data/Supp Fig.1A Sort cell compositions.csv
- __MACOSX/Source data/._Supp Fig.1A Sort cell compositions.csv
- Source data/Fig5D Cluster_counts_by_patient_tissue_long.xlsx
- __MACOSX/Source data/._Fig5D Cluster_counts_by_patient_tissue_long.xlsx
- Source data/Supp Fig.3 DAseq_raw_data_export.xlsx
- __MACOSX/Source data/._Supp Fig.3 DAseq_raw_data_export.xlsx
- Source data/Fig6 Flow cytometry and Luminex raw data.xls
- __MACOSX/Source data/._Fig6 Flow cytometry and Luminex raw data.xls
- Source data/Fig6H-J nILC concat_UMAP_Phenograph.csv
- __MACOSX/Source data/._Fig6H-J nILC concat_UMAP_Phenograph.csv
- Source data/Supp Fig.4FG 03_RAW_Frequencies_Clusters.csv
- __MACOSX/Source data/._Supp Fig.4FG 03_RAW_Frequencies_Clusters.csv
- Source data/Fig2D ILC_NK_Monocole_Pseudotime_Metadata.xlsx
- __MACOSX/Source data/._Fig2D ILC_NK_Monocole_Pseudotime_Metadata.xlsx
- Source data/Supp Fig.2D ILC_NK_PC_Monocole_Pseudotime_Metadata.xlsx
- __MACOSX/Source data/._Supp Fig.2D ILC_NK_PC_Monocole_Pseudotime_Metadata.xlsx
- Source data/Fig7 Flow cytometry raw data.xlsx
- __MACOSX/Source data/._Fig7 Flow cytometry raw data.xlsx
- Source data/Fig6A-G Table-all samples.xls
- __MACOSX/Source data/._Fig6A-G Table-all samples.xls
- Source data/Supp Fig.7AB cluster_percentages_with_metadata.csv
- __MACOSX/Source data/._Supp Fig.7AB cluster_percentages_with_metadata.csv
- Source data/Supp Fig.2B ILC_NK_Colon_Monocole_Pseudotime_Metadata.xlsx
- __MACOSX/Source data/._Supp Fig.2B ILC_NK_Colon_Monocole_Pseudotime_Metadata.xlsx
