# Supplementary material for: Tumor-infiltrating immature innate lymphoid cells in colorectal cancer are biased toward ILC1/tissue-resident NK cell differentiation
Source: Nat Commun. 2026 Mar 27;17:3035. doi: 10.1038/s41467-026-71085-9 (PMC13035902; doi:10.1038/s41467-026-71085-9)
Supplement: Supplementary file 7 — Source data [file 41467_2026_71085_MOESM7_ESM.zip › Source data/Supp Fig.4AB ILC_NK_Frequencies_Clusters_normCD45 sort.csv]

Cluster	Patient	Tissue	Count	Total Cluster	Total Tissue per patient	Frequency	% NK of CD45	% ILC of CD45	% ncILC of CD45	% all NK+ILC of CD45	norm % of CD45	MMR	StageRank	TumorStage	Location	Relapse	Death	Sex	Age
early NK	Patient 10	Colon	24	3534	711	3,375527426	4,61	0,49	0,25	5,35	0,180590717	MSS	2	T2N0M0	Right	No	No	M	73
nILC	Patient 10	Colon	27	1183	711	3,797468354	4,61	0,49	0,25	5,35	0,203164557	MSS	2	T2N0M0	Right	No	No	M	73
NKp44- ILC3	Patient 10	Colon	33	291	711	4,641350211	4,61	0,49	0,25	5,35	0,248312236	MSS	2	T2N0M0	Right	No	No	M	73
NKp44+ ILC3	Patient 10	Colon	450	2516	711	63,29113924	4,61	0,49	0,25	5,35	3,386075949	MSS	2	T2N0M0	Right	No	No	M	73
ILC2	Patient 10	Colon	4	647	711	0,562587904	4,61	0,49	0,25	5,35	0,030098453	MSS	2	T2N0M0	Right	No	No	M	73
ILC1	Patient 10	Colon	9	1375	711	1,265822785	4,61	0,49	0,25	5,35	0,067721519	MSS	2	T2N0M0	Right	No	No	M	73
ieILC1	Patient 10	Colon	24	1130	711	3,375527426	4,61	0,49	0,25	5,35	0,180590717	MSS	2	T2N0M0	Right	No	No	M	73
CD160+ ILC1	Patient 10	Colon	52	3217	711	7,313642757	4,61	0,49	0,25	5,35	0,391279887	MSS	2	T2N0M0	Right	No	No	M	73
ICAM1+ ILC1	Patient 10	Colon	32	1374	711	4,500703235	4,61	0,49	0,25	5,35	0,240787623	MSS	2	T2N0M0	Right	No	No	M	73
IFN+ ILC1	Patient 10	Colon	0	242	711	0	4,61	0,49	0,25	5,35	0	MSS	2	T2N0M0	Right	No	No	M	73
LIGHT+ ILC1	Patient 10	Colon	0	673	711	0	4,61	0,49	0,25	5,35	0	MSS	2	T2N0M0	Right	No	No	M	73
CD16+ NK B	Patient 10	Colon	9	1681	711	1,265822785	4,61	0,49	0,25	5,35	0,067721519	MSS	2	T2N0M0	Right	No	No	M	73
CD16+ NK A	Patient 10	Colon	42	3576	711	5,907172996	4,61	0,49	0,25	5,35	0,316033755	MSS	2	T2N0M0	Right	No	No	M	73
HLA-DR+ NK	Patient 10	Colon	5	1968	711	0,70323488	4,61	0,49	0,25	5,35	0,037623066	MSS	2	T2N0M0	Right	No	No	M	73
early NK	Patient 11	Colon	104	3534	638	16,30094044	4,83	0,5	1,7	7,03	1,145956113	MSI	3	T3NoM0	Right	No	Yes	F	89
nILC	Patient 11	Colon	36	1183	638	5,642633229	4,83	0,5	1,7	7,03	0,396677116	MSI	3	T3NoM0	Right	No	Yes	F	89
NKp44- ILC3	Patient 11	Colon	14	291	638	2,194357367	4,83	0,5	1,7	7,03	0,154263323	MSI	3	T3NoM0	Right	No	Yes	F	89
NKp44+ ILC3	Patient 11	Colon	188	2516	638	29,46708464	4,83	0,5	1,7	7,03	2,07153605	MSI	3	T3NoM0	Right	No	Yes	F	89
ILC2	Patient 11	Colon	45	647	638	7,053291536	4,83	0,5	1,7	7,03	0,495846395	MSI	3	T3NoM0	Right	No	Yes	F	89
ILC1	Patient 11	Colon	22	1375	638	3,448275862	4,83	0,5	1,7	7,03	0,242413793	MSI	3	T3NoM0	Right	No	Yes	F	89
ieILC1	Patient 11	Colon	24	1130	638	3,761755486	4,83	0,5	1,7	7,03	0,264451411	MSI	3	T3NoM0	Right	No	Yes	F	89
CD160+ ILC1	Patient 11	Colon	91	3217	638	14,26332288	4,83	0,5	1,7	7,03	1,002711599	MSI	3	T3NoM0	Right	No	Yes	F	89
ICAM1+ ILC1	Patient 11	Colon	27	1374	638	4,231974922	4,83	0,5	1,7	7,03	0,297507837	MSI	3	T3NoM0	Right	No	Yes	F	89
IFN+ ILC1	Patient 11	Colon	3	242	638	0,470219436	4,83	0,5	1,7	7,03	0,033056426	MSI	3	T3NoM0	Right	No	Yes	F	89
LIGHT+ ILC1	Patient 11	Colon	5	673	638	0,78369906	4,83	0,5	1,7	7,03	0,055094044	MSI	3	T3NoM0	Right	No	Yes	F	89
CD16+ NK B	Patient 11	Colon	12	1681	638	1,880877743	4,83	0,5	1,7	7,03	0,132225705	MSI	3	T3NoM0	Right	No	Yes	F	89
CD16+ NK A	Patient 11	Colon	52	3576	638	8,150470219	4,83	0,5	1,7	7,03	0,572978056	MSI	3	T3NoM0	Right	No	Yes	F	89
HLA-DR+ NK	Patient 11	Colon	15	1968	638	2,351097179	4,83	0,5	1,7	7,03	0,165282132	MSI	3	T3NoM0	Right	No	Yes	F	89
early NK	Patient 3	Colon	101	3534	628	16,08280255	2,27	1,08	1,21	4,56	0,733375796	MSS	4	T4bN2aM0	Left	Yes	Yes	M	76
nILC	Patient 3	Colon	18	1183	628	2,866242038	2,27	1,08	1,21	4,56	0,130700637	MSS	4	T4bN2aM0	Left	Yes	Yes	M	76
NKp44- ILC3	Patient 3	Colon	8	291	628	1,27388535	2,27	1,08	1,21	4,56	0,058089172	MSS	4	T4bN2aM0	Left	Yes	Yes	M	76
NKp44+ ILC3	Patient 3	Colon	87	2516	628	13,85350318	2,27	1,08	1,21	4,56	0,631719745	MSS	4	T4bN2aM0	Left	Yes	Yes	M	76
ILC2	Patient 3	Colon	6	647	628	0,955414013	2,27	1,08	1,21	4,56	0,043566879	MSS	4	T4bN2aM0	Left	Yes	Yes	M	76
ILC1	Patient 3	Colon	2	1375	628	0,318471338	2,27	1,08	1,21	4,56	0,014522293	MSS	4	T4bN2aM0	Left	Yes	Yes	M	76
ieILC1	Patient 3	Colon	1	1130	628	0,159235669	2,27	1,08	1,21	4,56	0,007261146	MSS	4	T4bN2aM0	Left	Yes	Yes	M	76
CD160+ ILC1	Patient 3	Colon	120	3217	628	19,10828025	2,27	1,08	1,21	4,56	0,87133758	MSS	4	T4bN2aM0	Left	Yes	Yes	M	76
ICAM1+ ILC1	Patient 3	Colon	34	1374	628	5,414012739	2,27	1,08	1,21	4,56	0,246878981	MSS	4	T4bN2aM0	Left	Yes	Yes	M	76
IFN+ ILC1	Patient 3	Colon	1	242	628	0,159235669	2,27	1,08	1,21	4,56	0,007261146	MSS	4	T4bN2aM0	Left	Yes	Yes	M	76
LIGHT+ ILC1	Patient 3	Colon	7	673	628	1,114649682	2,27	1,08	1,21	4,56	0,050828025	MSS	4	T4bN2aM0	Left	Yes	Yes	M	76
CD16+ NK B	Patient 3	Colon	9	1681	628	1,433121019	2,27	1,08	1,21	4,56	0,065350318	MSS	4	T4bN2aM0	Left	Yes	Yes	M	76
CD16+ NK A	Patient 3	Colon	221	3576	628	35,1910828	2,27	1,08	1,21	4,56	1,604713376	MSS	4	T4bN2aM0	Left	Yes	Yes	M	76
HLA-DR+ NK	Patient 3	Colon	13	1968	628	2,070063694	2,27	1,08	1,21	4,56	0,094394904	MSS	4	T4bN2aM0	Left	Yes	Yes	M	76
early NK	Patient 4	Colon	1	3534	21	4,761904762	3,2	0,55	0,54	4,29	0,204285714	MSI	1	T1sm3N0M0	Transverse	No	No	F	72
nILC	Patient 4	Colon	1	1183	21	4,761904762	3,2	0,55	0,54	4,29	0,204285714	MSI	1	T1sm3N0M0	Transverse	No	No	F	72
NKp44- ILC3	Patient 4	Colon	0	291	21	0	3,2	0,55	0,54	4,29	0	MSI	1	T1sm3N0M0	Transverse	No	No	F	72
NKp44+ ILC3	Patient 4	Colon	6	2516	21	28,57142857	3,2	0,55	0,54	4,29	1,225714286	MSI	1	T1sm3N0M0	Transverse	No	No	F	72
ILC2	Patient 4	Colon	0	647	21	0	3,2	0,55	0,54	4,29	0	MSI	1	T1sm3N0M0	Transverse	No	No	F	72
ILC1	Patient 4	Colon	0	1375	21	0	3,2	0,55	0,54	4,29	0	MSI	1	T1sm3N0M0	Transverse	No	No	F	72
ieILC1	Patient 4	Colon	0	1130	21	0	3,2	0,55	0,54	4,29	0	MSI	1	T1sm3N0M0	Transverse	No	No	F	72
CD160+ ILC1	Patient 4	Colon	6	3217	21	28,57142857	3,2	0,55	0,54	4,29	1,225714286	MSI	1	T1sm3N0M0	Transverse	No	No	F	72
ICAM1+ ILC1	Patient 4	Colon	3	1374	21	14,28571429	3,2	0,55	0,54	4,29	0,612857143	MSI	1	T1sm3N0M0	Transverse	No	No	F	72
IFN+ ILC1	Patient 4	Colon	0	242	21	0	3,2	0,55	0,54	4,29	0	MSI	1	T1sm3N0M0	Transverse	No	No	F	72
LIGHT+ ILC1	Patient 4	Colon	0	673	21	0	3,2	0,55	0,54	4,29	0	MSI	1	T1sm3N0M0	Transverse	No	No	F	72
CD16+ NK B	Patient 4	Colon	0	1681	21	0	3,2	0,55	0,54	4,29	0	MSI	1	T1sm3N0M0	Transverse	No	No	F	72
CD16+ NK A	Patient 4	Colon	4	3576	21	19,04761905	3,2	0,55	0,54	4,29	0,817142857	MSI	1	T1sm3N0M0	Transverse	No	No	F	72
HLA-DR+ NK	Patient 4	Colon	0	1968	21	0	3,2	0,55	0,54	4,29	0	MSI	1	T1sm3N0M0	Transverse	No	No	F	72
early NK	Patient 7	Colon	126	3534	960	13,125	1,38	0,76	0,66	2,8	0,3675	MSS	5	T4bN1M1	Right	No	No	M	62
nILC	Patient 7	Colon	50	1183	960	5,208333333	1,38	0,76	0,66	2,8	0,145833333	MSS	5	T4bN1M1	Right	No	No	M	62
NKp44- ILC3	Patient 7	Colon	30	291	960	3,125	1,38	0,76	0,66	2,8	0,0875	MSS	5	T4bN1M1	Right	No	No	M	62
NKp44+ ILC3	Patient 7	Colon	376	2516	960	39,16666667	1,38	0,76	0,66	2,8	1,096666667	MSS	5	T4bN1M1	Right	No	No	M	62
ILC2	Patient 7	Colon	20	647	960	2,083333333	1,38	0,76	0,66	2,8	0,058333333	MSS	5	T4bN1M1	Right	No	No	M	62
ILC1	Patient 7	Colon	4	1375	960	0,416666667	1,38	0,76	0,66	2,8	0,011666667	MSS	5	T4bN1M1	Right	No	No	M	62
ieILC1	Patient 7	Colon	1	1130	960	0,104166667	1,38	0,76	0,66	2,8	0,002916667	MSS	5	T4bN1M1	Right	No	No	M	62
CD160+ ILC1	Patient 7	Colon	99	3217	960	10,3125	1,38	0,76	0,66	2,8	0,28875	MSS	5	T4bN1M1	Right	No	No	M	62
ICAM1+ ILC1	Patient 7	Colon	41	1374	960	4,270833333	1,38	0,76	0,66	2,8	0,119583333	MSS	5	T4bN1M1	Right	No	No	M	62
IFN+ ILC1	Patient 7	Colon	1	242	960	0,104166667	1,38	0,76	0,66	2,8	0,002916667	MSS	5	T4bN1M1	Right	No	No	M	62
LIGHT+ ILC1	Patient 7	Colon	2	673	960	0,208333333	1,38	0,76	0,66	2,8	0,005833333	MSS	5	T4bN1M1	Right	No	No	M	62
CD16+ NK B	Patient 7	Colon	16	1681	960	1,666666667	1,38	0,76	0,66	2,8	0,046666667	MSS	5	T4bN1M1	Right	No	No	M	62
CD16+ NK A	Patient 7	Colon	167	3576	960	17,39583333	1,38	0,76	0,66	2,8	0,487083333	MSS	5	T4bN1M1	Right	No	No	M	62
HLA-DR+ NK	Patient 7	Colon	27	1968	960	2,8125	1,38	0,76	0,66	2,8	0,07875	MSS	5	T4bN1M1	Right	No	No	M	62
early NK	Patient 9	Colon	3	3534	227	1,321585903	0,93	0,51	0,4	1,84	0,024317181	MSS	6	T4bN2bM1	Left	Yes	Yes	M	34
nILC	Patient 9	Colon	6	1183	227	2,643171806	0,93	0,51	0,4	1,84	0,048634361	MSS	6	T4bN2bM1	Left	Yes	Yes	M	34
NKp44- ILC3	Patient 9	Colon	6	291	227	2,643171806	0,93	0,51	0,4	1,84	0,048634361	MSS	6	T4bN2bM1	Left	Yes	Yes	M	34
NKp44+ ILC3	Patient 9	Colon	136	2516	227	59,91189427	0,93	0,51	0,4	1,84	1,102378855	MSS	6	T4bN2bM1	Left	Yes	Yes	M	34
ILC2	Patient 9	Colon	2	647	227	0,881057269	0,93	0,51	0,4	1,84	0,016211454	MSS	6	T4bN2bM1	Left	Yes	Yes	M	34
ILC1	Patient 9	Colon	13	1375	227	5,726872247	0,93	0,51	0,4	1,84	0,105374449	MSS	6	T4bN2bM1	Left	Yes	Yes	M	34
ieILC1	Patient 9	Colon	24	1130	227	10,57268722	0,93	0,51	0,4	1,84	0,194537445	MSS	6	T4bN2bM1	Left	Yes	Yes	M	34
CD160+ ILC1	Patient 9	Colon	14	3217	227	6,167400881	0,93	0,51	0,4	1,84	0,113480176	MSS	6	T4bN2bM1	Left	Yes	Yes	M	34
ICAM1+ ILC1	Patient 9	Colon	4	1374	227	1,762114537	0,93	0,51	0,4	1,84	0,032422907	MSS	6	T4bN2bM1	Left	Yes	Yes	M	34
IFN+ ILC1	Patient 9	Colon	0	242	227	0	0,93	0,51	0,4	1,84	0	MSS	6	T4bN2bM1	Left	Yes	Yes	M	34
LIGHT+ ILC1	Patient 9	Colon	0	673	227	0	0,93	0,51	0,4	1,84	0	MSS	6	T4bN2bM1	Left	Yes	Yes	M	34
CD16+ NK B	Patient 9	Colon	5	1681	227	2,202643172	0,93	0,51	0,4	1,84	0,040528634	MSS	6	T4bN2bM1	Left	Yes	Yes	M	34
CD16+ NK A	Patient 9	Colon	11	3576	227	4,845814978	0,93	0,51	0,4	1,84	0,089162996	MSS	6	T4bN2bM1	Left	Yes	Yes	M	34
HLA-DR+ NK	Patient 9	Colon	3	1968	227	1,321585903	0,93	0,51	0,4	1,84	0,024317181	MSS	6	T4bN2bM1	Left	Yes	Yes	M	34
early NK	Patient 10	CRC	748	3534	2998	24,94996664	0,81	0,26	0,64	1,71	0,42664443	MSS	2	T2N0M0	Right	No	No	M	73
nILC	Patient 10	CRC	262	1183	2998	8,73915944	0,81	0,26	0,64	1,71	0,149439626	MSS	2	T2N0M0	Right	No	No	M	73
NKp44- ILC3	Patient 10	CRC	65	291	2998	2,168112075	0,81	0,26	0,64	1,71	0,037074716	MSS	2	T2N0M0	Right	No	No	M	73
NKp44+ ILC3	Patient 10	CRC	505	2516	2998	16,84456304	0,81	0,26	0,64	1,71	0,288042028	MSS	2	T2N0M0	Right	No	No	M	73
ILC2	Patient 10	CRC	141	647	2998	4,703135424	0,81	0,26	0,64	1,71	0,080423616	MSS	2	T2N0M0	Right	No	No	M	73
ILC1	Patient 10	CRC	121	1375	2998	4,036024016	0,81	0,26	0,64	1,71	0,069016011	MSS	2	T2N0M0	Right	No	No	M	73
ieILC1	Patient 10	CRC	89	1130	2998	2,968645764	0,81	0,26	0,64	1,71	0,050763843	MSS	2	T2N0M0	Right	No	No	M	73
CD160+ ILC1	Patient 10	CRC	299	3217	2998	9,973315544	0,81	0,26	0,64	1,71	0,170543696	MSS	2	T2N0M0	Right	No	No	M	73
ICAM1+ ILC1	Patient 10	CRC	124	1374	2998	4,136090727	0,81	0,26	0,64	1,71	0,070727151	MSS	2	T2N0M0	Right	No	No	M	73
IFN+ ILC1	Patient 10	CRC	16	242	2998	0,533689126	0,81	0,26	0,64	1,71	0,009126084	MSS	2	T2N0M0	Right	No	No	M	73
LIGHT+ ILC1	Patient 10	CRC	86	673	2998	2,868579053	0,81	0,26	0,64	1,71	0,049052702	MSS	2	T2N0M0	Right	No	No	M	73
CD16+ NK B	Patient 10	CRC	114	1681	2998	3,802535023	0,81	0,26	0,64	1,71	0,065023349	MSS	2	T2N0M0	Right	No	No	M	73
CD16+ NK A	Patient 10	CRC	203	3576	2998	6,771180787	0,81	0,26	0,64	1,71	0,115787191	MSS	2	T2N0M0	Right	No	No	M	73
HLA-DR+ NK	Patient 10	CRC	225	1968	2998	7,505003336	0,81	0,26	0,64	1,71	0,128335557	MSS	2	T2N0M0	Right	No	No	M	73
early NK	Patient 11	CRC	10	3534	237	4,219409283	1,48	0,11	10,9	12,49	0,527004219	MSI	3	T3NoM0	Right	No	Yes	F	89
nILC	Patient 11	CRC	3	1183	237	1,265822785	1,48	0,11	10,9	12,49	0,158101266	MSI	3	T3NoM0	Right	No	Yes	F	89
NKp44- ILC3	Patient 11	CRC	1	291	237	0,421940928	1,48	0,11	10,9	12,49	0,052700422	MSI	3	T3NoM0	Right	No	Yes	F	89
NKp44+ ILC3	Patient 11	CRC	24	2516	237	10,12658228	1,48	0,11	10,9	12,49	1,264810127	MSI	3	T3NoM0	Right	No	Yes	F	89
ILC2	Patient 11	CRC	13	647	237	5,485232068	1,48	0,11	10,9	12,49	0,685105485	MSI	3	T3NoM0	Right	No	Yes	F	89
ILC1	Patient 11	CRC	29	1375	237	12,23628692	1,48	0,11	10,9	12,49	1,528312236	MSI	3	T3NoM0	Right	No	Yes	F	89
ieILC1	Patient 11	CRC	66	1130	237	27,84810127	1,48	0,11	10,9	12,49	3,478227848	MSI	3	T3NoM0	Right	No	Yes	F	89
CD160+ ILC1	Patient 11	CRC	2	3217	237	0,843881857	1,48	0,11	10,9	12,49	0,105400844	MSI	3	T3NoM0	Right	No	Yes	F	89
ICAM1+ ILC1	Patient 11	CRC	3	1374	237	1,265822785	1,48	0,11	10,9	12,49	0,158101266	MSI	3	T3NoM0	Right	No	Yes	F	89
IFN+ ILC1	Patient 11	CRC	1	242	237	0,421940928	1,48	0,11	10,9	12,49	0,052700422	MSI	3	T3NoM0	Right	No	Yes	F	89
LIGHT+ ILC1	Patient 11	CRC	12	673	237	5,063291139	1,48	0,11	10,9	12,49	0,632405063	MSI	3	T3NoM0	Right	No	Yes	F	89
CD16+ NK B	Patient 11	CRC	9	1681	237	3,797468354	1,48	0,11	10,9	12,49	0,474303797	MSI	3	T3NoM0	Right	No	Yes	F	89
CD16+ NK A	Patient 11	CRC	5	3576	237	2,109704641	1,48	0,11	10,9	12,49	0,26350211	MSI	3	T3NoM0	Right	No	Yes	F	89
HLA-DR+ NK	Patient 11	CRC	59	1968	237	24,89451477	1,48	0,11	10,9	12,49	3,109324895	MSI	3	T3NoM0	Right	No	Yes	F	89
early NK	Patient 3	CRC	123	3534	1261	9,754163362	3,3	0,41	2,93	6,64	0,647676447	MSS	4	T4bN2aM0	Left	Yes	Yes	M	76
nILC	Patient 3	CRC	28	1183	1261	2,220459952	3,3	0,41	2,93	6,64	0,147438541	MSS	4	T4bN2aM0	Left	Yes	Yes	M	76
NKp44- ILC3	Patient 3	CRC	2	291	1261	0,158604282	3,3	0,41	2,93	6,64	0,010531324	MSS	4	T4bN2aM0	Left	Yes	Yes	M	76
NKp44+ ILC3	Patient 3	CRC	42	2516	1261	3,330689929	3,3	0,41	2,93	6,64	0,221157811	MSS	4	T4bN2aM0	Left	Yes	Yes	M	76
ILC2	Patient 3	CRC	75	647	1261	5,947660587	3,3	0,41	2,93	6,64	0,394924663	MSS	4	T4bN2aM0	Left	Yes	Yes	M	76
ILC1	Patient 3	CRC	27	1375	1261	2,141157811	3,3	0,41	2,93	6,64	0,142172879	MSS	4	T4bN2aM0	Left	Yes	Yes	M	76
ieILC1	Patient 3	CRC	113	1130	1261	8,961141951	3,3	0,41	2,93	6,64	0,595019826	MSS	4	T4bN2aM0	Left	Yes	Yes	M	76
CD160+ ILC1	Patient 3	CRC	44	3217	1261	3,489294211	3,3	0,41	2,93	6,64	0,231689136	MSS	4	T4bN2aM0	Left	Yes	Yes	M	76
ICAM1+ ILC1	Patient 3	CRC	35	1374	1261	2,775574941	3,3	0,41	2,93	6,64	0,184298176	MSS	4	T4bN2aM0	Left	Yes	Yes	M	76
IFN+ ILC1	Patient 3	CRC	5	242	1261	0,396510706	3,3	0,41	2,93	6,64	0,026328311	MSS	4	T4bN2aM0	Left	Yes	Yes	M	76
LIGHT+ ILC1	Patient 3	CRC	84	673	1261	6,661379857	3,3	0,41	2,93	6,64	0,442315623	MSS	4	T4bN2aM0	Left	Yes	Yes	M	76
CD16+ NK B	Patient 3	CRC	255	1681	1261	20,222046	3,3	0,41	2,93	6,64	1,342743854	MSS	4	T4bN2aM0	Left	Yes	Yes	M	76
CD16+ NK A	Patient 3	CRC	122	3576	1261	9,674861221	3,3	0,41	2,93	6,64	0,642410785	MSS	4	T4bN2aM0	Left	Yes	Yes	M	76
HLA-DR+ NK	Patient 3	CRC	306	1968	1261	24,26645519	3,3	0,41	2,93	6,64	1,611292625	MSS	4	T4bN2aM0	Left	Yes	Yes	M	76
early NK	Patient 4	CRC	422	3534	1398	30,18597997	2,62	0,44	1,17	4,23	1,276866953	MSI	1	T1sm3N0M0	Transverse	No	No	F	72
nILC	Patient 4	CRC	54	1183	1398	3,862660944	2,62	0,44	1,17	4,23	0,163390558	MSI	1	T1sm3N0M0	Transverse	No	No	F	72
NKp44- ILC3	Patient 4	CRC	9	291	1398	0,643776824	2,62	0,44	1,17	4,23	0,02723176	MSI	1	T1sm3N0M0	Transverse	No	No	F	72
NKp44+ ILC3	Patient 4	CRC	80	2516	1398	5,722460658	2,62	0,44	1,17	4,23	0,242060086	MSI	1	T1sm3N0M0	Transverse	No	No	F	72
ILC2	Patient 4	CRC	19	647	1398	1,359084406	2,62	0,44	1,17	4,23	0,05748927	MSI	1	T1sm3N0M0	Transverse	No	No	F	72
ILC1	Patient 4	CRC	56	1375	1398	4,005722461	2,62	0,44	1,17	4,23	0,16944206	MSI	1	T1sm3N0M0	Transverse	No	No	F	72
ieILC1	Patient 4	CRC	114	1130	1398	8,154506438	2,62	0,44	1,17	4,23	0,344935622	MSI	1	T1sm3N0M0	Transverse	No	No	F	72
CD160+ ILC1	Patient 4	CRC	126	3217	1398	9,012875536	2,62	0,44	1,17	4,23	0,381244635	MSI	1	T1sm3N0M0	Transverse	No	No	F	72
ICAM1+ ILC1	Patient 4	CRC	113	1374	1398	8,08297568	2,62	0,44	1,17	4,23	0,341909871	MSI	1	T1sm3N0M0	Transverse	No	No	F	72
IFN+ ILC1	Patient 4	CRC	19	242	1398	1,359084406	2,62	0,44	1,17	4,23	0,05748927	MSI	1	T1sm3N0M0	Transverse	No	No	F	72
LIGHT+ ILC1	Patient 4	CRC	11	673	1398	0,78683834	2,62	0,44	1,17	4,23	0,033283262	MSI	1	T1sm3N0M0	Transverse	No	No	F	72
CD16+ NK B	Patient 4	CRC	123	1681	1398	8,798283262	2,62	0,44	1,17	4,23	0,372167382	MSI	1	T1sm3N0M0	Transverse	No	No	F	72
CD16+ NK A	Patient 4	CRC	140	3576	1398	10,01430615	2,62	0,44	1,17	4,23	0,42360515	MSI	1	T1sm3N0M0	Transverse	No	No	F	72
HLA-DR+ NK	Patient 4	CRC	112	1968	1398	8,011444921	2,62	0,44	1,17	4,23	0,33888412	MSI	1	T1sm3N0M0	Transverse	No	No	F	72
early NK	Patient 7	CRC	32	3534	817	3,916768666	1,3	0,43	1,45	3,18	0,124553244	MSS	5	T4bN1M1	Right	No	No	M	62
nILC	Patient 7	CRC	26	1183	817	3,182374541	1,3	0,43	1,45	3,18	0,10119951	MSS	5	T4bN1M1	Right	No	No	M	62
NKp44- ILC3	Patient 7	CRC	4	291	817	0,489596083	1,3	0,43	1,45	3,18	0,015569155	MSS	5	T4bN1M1	Right	No	No	M	62
NKp44+ ILC3	Patient 7	CRC	31	2516	817	3,794369645	1,3	0,43	1,45	3,18	0,120660955	MSS	5	T4bN1M1	Right	No	No	M	62
ILC2	Patient 7	CRC	21	647	817	2,570379437	1,3	0,43	1,45	3,18	0,081738066	MSS	5	T4bN1M1	Right	No	No	M	62
ILC1	Patient 7	CRC	61	1375	817	7,466340269	1,3	0,43	1,45	3,18	0,237429621	MSS	5	T4bN1M1	Right	No	No	M	62
ieILC1	Patient 7	CRC	91	1130	817	11,13831089	1,3	0,43	1,45	3,18	0,354198286	MSS	5	T4bN1M1	Right	No	No	M	62
CD160+ ILC1	Patient 7	CRC	84	3217	817	10,28151775	1,3	0,43	1,45	3,18	0,326952264	MSS	5	T4bN1M1	Right	No	No	M	62
ICAM1+ ILC1	Patient 7	CRC	31	1374	817	3,794369645	1,3	0,43	1,45	3,18	0,120660955	MSS	5	T4bN1M1	Right	No	No	M	62
IFN+ ILC1	Patient 7	CRC	1	242	817	0,122399021	1,3	0,43	1,45	3,18	0,003892289	MSS	5	T4bN1M1	Right	No	No	M	62
LIGHT+ ILC1	Patient 7	CRC	115	673	817	14,07588739	1,3	0,43	1,45	3,18	0,447613219	MSS	5	T4bN1M1	Right	No	No	M	62
CD16+ NK B	Patient 7	CRC	124	1681	817	15,17747858	1,3	0,43	1,45	3,18	0,482643819	MSS	5	T4bN1M1	Right	No	No	M	62
CD16+ NK A	Patient 7	CRC	114	3576	817	13,95348837	1,3	0,43	1,45	3,18	0,44372093	MSS	5	T4bN1M1	Right	No	No	M	62
HLA-DR+ NK	Patient 7	CRC	82	1968	817	10,03671971	1,3	0,43	1,45	3,18	0,319167687	MSS	5	T4bN1M1	Right	No	No	M	62
early NK	Patient 9	CRC	1	3534	223	0,448430493	1,62	2,49	1,1	5,21	0,023363229	MSS	6	T4bN2bM1	Left	Yes	Yes	M	34
nILC	Patient 9	CRC	5	1183	223	2,242152466	1,62	2,49	1,1	5,21	0,116816143	MSS	6	T4bN2bM1	Left	Yes	Yes	M	34
NKp44- ILC3	Patient 9	CRC	1	291	223	0,448430493	1,62	2,49	1,1	5,21	0,023363229	MSS	6	T4bN2bM1	Left	Yes	Yes	M	34
NKp44+ ILC3	Patient 9	CRC	150	2516	223	67,26457399	1,62	2,49	1,1	5,21	3,504484305	MSS	6	T4bN2bM1	Left	Yes	Yes	M	34
ILC2	Patient 9	CRC	2	647	223	0,896860987	1,62	2,49	1,1	5,21	0,046726457	MSS	6	T4bN2bM1	Left	Yes	Yes	M	34
ILC1	Patient 9	CRC	10	1375	223	4,484304933	1,62	2,49	1,1	5,21	0,233632287	MSS	6	T4bN2bM1	Left	Yes	Yes	M	34
ieILC1	Patient 9	CRC	8	1130	223	3,587443946	1,62	2,49	1,1	5,21	0,18690583	MSS	6	T4bN2bM1	Left	Yes	Yes	M	34
CD160+ ILC1	Patient 9	CRC	10	3217	223	4,484304933	1,62	2,49	1,1	5,21	0,233632287	MSS	6	T4bN2bM1	Left	Yes	Yes	M	34
ICAM1+ ILC1	Patient 9	CRC	2	1374	223	0,896860987	1,62	2,49	1,1	5,21	0,046726457	MSS	6	T4bN2bM1	Left	Yes	Yes	M	34
IFN+ ILC1	Patient 9	CRC	0	242	223	0	1,62	2,49	1,1	5,21	0	MSS	6	T4bN2bM1	Left	Yes	Yes	M	34
LIGHT+ ILC1	Patient 9	CRC	1	673	223	0,448430493	1,62	2,49	1,1	5,21	0,023363229	MSS	6	T4bN2bM1	Left	Yes	Yes	M	34
CD16+ NK B	Patient 9	CRC	15	1681	223	6,726457399	1,62	2,49	1,1	5,21	0,35044843	MSS	6	T4bN2bM1	Left	Yes	Yes	M	34
CD16+ NK A	Patient 9	CRC	12	3576	223	5,381165919	1,62	2,49	1,1	5,21	0,280358744	MSS	6	T4bN2bM1	Left	Yes	Yes	M	34
HLA-DR+ NK	Patient 9	CRC	6	1968	223	2,69058296	1,62	2,49	1,1	5,21	0,140179372	MSS	6	T4bN2bM1	Left	Yes	Yes	M	34
early NK	Patient 1	PC	155	3534	1610	9,627329193	3,4	0,54	0,71	4,65	0,447670807	NA	5	T3cN1M1	Right	Yes	Yes	F	70
nILC	Patient 1	PC	61	1183	1610	3,788819876	3,4	0,54	0,71	4,65	0,176180124	NA	5	T3cN1M1	Right	Yes	Yes	F	70
NKp44- ILC3	Patient 1	PC	9	291	1610	0,559006211	3,4	0,54	0,71	4,65	0,025993789	NA	5	T3cN1M1	Right	Yes	Yes	F	70
NKp44+ ILC3	Patient 1	PC	97	2516	1610	6,02484472	3,4	0,54	0,71	4,65	0,28015528	NA	5	T3cN1M1	Right	Yes	Yes	F	70
ILC2	Patient 1	PC	33	647	1610	2,049689441	3,4	0,54	0,71	4,65	0,095310559	NA	5	T3cN1M1	Right	Yes	Yes	F	70
ILC1	Patient 1	PC	156	1375	1610	9,689440994	3,4	0,54	0,71	4,65	0,450559006	NA	5	T3cN1M1	Right	Yes	Yes	F	70
ieILC1	Patient 1	PC	76	1130	1610	4,720496894	3,4	0,54	0,71	4,65	0,219503106	NA	5	T3cN1M1	Right	Yes	Yes	F	70
CD160+ ILC1	Patient 1	PC	367	3217	1610	22,79503106	3,4	0,54	0,71	4,65	1,059968944	NA	5	T3cN1M1	Right	Yes	Yes	F	70
ICAM1+ ILC1	Patient 1	PC	135	1374	1610	8,385093168	3,4	0,54	0,71	4,65	0,389906832	NA	5	T3cN1M1	Right	Yes	Yes	F	70
IFN+ ILC1	Patient 1	PC	83	242	1610	5,155279503	3,4	0,54	0,71	4,65	0,239720497	NA	5	T3cN1M1	Right	Yes	Yes	F	70
LIGHT+ ILC1	Patient 1	PC	16	673	1610	0,99378882	3,4	0,54	0,71	4,65	0,04621118	NA	5	T3cN1M1	Right	Yes	Yes	F	70
CD16+ NK B	Patient 1	PC	91	1681	1610	5,652173913	3,4	0,54	0,71	4,65	0,262826087	NA	5	T3cN1M1	Right	Yes	Yes	F	70
CD16+ NK A	Patient 1	PC	205	3576	1610	12,73291925	3,4	0,54	0,71	4,65	0,592080745	NA	5	T3cN1M1	Right	Yes	Yes	F	70
HLA-DR+ NK	Patient 1	PC	126	1968	1610	7,826086957	3,4	0,54	0,71	4,65	0,363913043	NA	5	T3cN1M1	Right	Yes	Yes	F	70
early NK	Patient 2	PC	339	3534	3549	9,551986475	1,43	0,074	6,62	8,124	0,776003381	MSS	8	T4aN1bM1	Left	Yes	No	F	52
nILC	Patient 2	PC	83	1183	3549	2,338686954	1,43	0,074	6,62	8,124	0,189994928	MSS	8	T4aN1bM1	Left	Yes	No	F	52
NKp44- ILC3	Patient 2	PC	24	291	3549	0,67624683	1,43	0,074	6,62	8,124	0,054938292	MSS	8	T4aN1bM1	Left	Yes	No	F	52
NKp44+ ILC3	Patient 2	PC	95	2516	3549	2,676810369	1,43	0,074	6,62	8,124	0,217464074	MSS	8	T4aN1bM1	Left	Yes	No	F	52
ILC2	Patient 2	PC	91	647	3549	2,564102564	1,43	0,074	6,62	8,124	0,208307692	MSS	8	T4aN1bM1	Left	Yes	No	F	52
ILC1	Patient 2	PC	403	1375	3549	11,35531136	1,43	0,074	6,62	8,124	0,922505495	MSS	8	T4aN1bM1	Left	Yes	No	F	52
ieILC1	Patient 2	PC	194	1130	3549	5,466328543	1,43	0,074	6,62	8,124	0,444084531	MSS	8	T4aN1bM1	Left	Yes	No	F	52
CD160+ ILC1	Patient 2	PC	869	3217	3549	24,48577064	1,43	0,074	6,62	8,124	1,989224007	MSS	8	T4aN1bM1	Left	Yes	No	F	52
ICAM1+ ILC1	Patient 2	PC	282	1374	3549	7,945900254	1,43	0,074	6,62	8,124	0,645524937	MSS	8	T4aN1bM1	Left	Yes	No	F	52
IFN+ ILC1	Patient 2	PC	23	242	3549	0,648069879	1,43	0,074	6,62	8,124	0,052649197	MSS	8	T4aN1bM1	Left	Yes	No	F	52
LIGHT+ ILC1	Patient 2	PC	80	673	3549	2,2541561	1,43	0,074	6,62	8,124	0,183127642	MSS	8	T4aN1bM1	Left	Yes	No	F	52
CD16+ NK B	Patient 2	PC	224	1681	3549	6,311637081	1,43	0,074	6,62	8,124	0,512757396	MSS	8	T4aN1bM1	Left	Yes	No	F	52
CD16+ NK A	Patient 2	PC	557	3576	3549	15,69456185	1,43	0,074	6,62	8,124	1,275026205	MSS	8	T4aN1bM1	Left	Yes	No	F	52
HLA-DR+ NK	Patient 2	PC	285	1968	3549	8,030431107	1,43	0,074	6,62	8,124	0,652392223	MSS	8	T4aN1bM1	Left	Yes	No	F	52
early NK	Patient 5	PC	4	3534	176	2,272727273	2,66	0,31	0,92	3,89	0,088409091	NA	9	T4aN2aM1	Right	NA	Yes	M	62
nILC	Patient 5	PC	7	1183	176	3,977272727	2,66	0,31	0,92	3,89	0,154715909	NA	9	T4aN2aM1	Right	NA	Yes	M	62
NKp44- ILC3	Patient 5	PC	1	291	176	0,568181818	2,66	0,31	0,92	3,89	0,022102273	NA	9	T4aN2aM1	Right	NA	Yes	M	62
NKp44+ ILC3	Patient 5	PC	2	2516	176	1,136363636	2,66	0,31	0,92	3,89	0,044204545	NA	9	T4aN2aM1	Right	NA	Yes	M	62
ILC2	Patient 5	PC	31	647	176	17,61363636	2,66	0,31	0,92	3,89	0,685170455	NA	9	T4aN2aM1	Right	NA	Yes	M	62
ILC1	Patient 5	PC	10	1375	176	5,681818182	2,66	0,31	0,92	3,89	0,221022727	NA	9	T4aN2aM1	Right	NA	Yes	M	62
ieILC1	Patient 5	PC	3	1130	176	1,704545455	2,66	0,31	0,92	3,89	0,066306818	NA	9	T4aN2aM1	Right	NA	Yes	M	62
CD160+ ILC1	Patient 5	PC	25	3217	176	14,20454545	2,66	0,31	0,92	3,89	0,552556818	NA	9	T4aN2aM1	Right	NA	Yes	M	62
ICAM1+ ILC1	Patient 5	PC	4	1374	176	2,272727273	2,66	0,31	0,92	3,89	0,088409091	NA	9	T4aN2aM1	Right	NA	Yes	M	62
IFN+ ILC1	Patient 5	PC	2	242	176	1,136363636	2,66	0,31	0,92	3,89	0,044204545	NA	9	T4aN2aM1	Right	NA	Yes	M	62
LIGHT+ ILC1	Patient 5	PC	0	673	176	0	2,66	0,31	0,92	3,89	0	NA	9	T4aN2aM1	Right	NA	Yes	M	62
CD16+ NK B	Patient 5	PC	4	1681	176	2,272727273	2,66	0,31	0,92	3,89	0,088409091	NA	9	T4aN2aM1	Right	NA	Yes	M	62
CD16+ NK A	Patient 5	PC	29	3576	176	16,47727273	2,66	0,31	0,92	3,89	0,640965909	NA	9	T4aN2aM1	Right	NA	Yes	M	62
HLA-DR+ NK	Patient 5	PC	54	1968	176	30,68181818	2,66	0,31	0,92	3,89	1,193522727	NA	9	T4aN2aM1	Right	NA	Yes	M	62
early NK	Patient 6	PC	4	3534	63	6,349206349	1,91	0,23	0,58	2,72	0,172698413	MSS	10	T4bN2M1	Right	NA	Yes	M	62
nILC	Patient 6	PC	1	1183	63	1,587301587	1,91	0,23	0,58	2,72	0,043174603	MSS	10	T4bN2M1	Right	NA	Yes	M	62
NKp44- ILC3	Patient 6	PC	1	291	63	1,587301587	1,91	0,23	0,58	2,72	0,043174603	MSS	10	T4bN2M1	Right	NA	Yes	M	62
NKp44+ ILC3	Patient 6	PC	1	2516	63	1,587301587	1,91	0,23	0,58	2,72	0,043174603	MSS	10	T4bN2M1	Right	NA	Yes	M	62
ILC2	Patient 6	PC	17	647	63	26,98412698	1,91	0,23	0,58	2,72	0,733968254	MSS	10	T4bN2M1	Right	NA	Yes	M	62
ILC1	Patient 6	PC	7	1375	63	11,11111111	1,91	0,23	0,58	2,72	0,302222222	MSS	10	T4bN2M1	Right	NA	Yes	M	62
ieILC1	Patient 6	PC	0	1130	63	0	1,91	0,23	0,58	2,72	0	MSS	10	T4bN2M1	Right	NA	Yes	M	62
CD160+ ILC1	Patient 6	PC	0	3217	63	0	1,91	0,23	0,58	2,72	0	MSS	10	T4bN2M1	Right	NA	Yes	M	62
ICAM1+ ILC1	Patient 6	PC	1	1374	63	1,587301587	1,91	0,23	0,58	2,72	0,043174603	MSS	10	T4bN2M1	Right	NA	Yes	M	62
IFN+ ILC1	Patient 6	PC	0	242	63	0	1,91	0,23	0,58	2,72	0	MSS	10	T4bN2M1	Right	NA	Yes	M	62
LIGHT+ ILC1	Patient 6	PC	1	673	63	1,587301587	1,91	0,23	0,58	2,72	0,043174603	MSS	10	T4bN2M1	Right	NA	Yes	M	62
CD16+ NK B	Patient 6	PC	0	1681	63	0	1,91	0,23	0,58	2,72	0	MSS	10	T4bN2M1	Right	NA	Yes	M	62
CD16+ NK A	Patient 6	PC	18	3576	63	28,57142857	1,91	0,23	0,58	2,72	0,777142857	MSS	10	T4bN2M1	Right	NA	Yes	M	62
HLA-DR+ NK	Patient 6	PC	12	1968	63	19,04761905	1,91	0,23	0,58	2,72	0,518095238	MSS	10	T4bN2M1	Right	NA	Yes	M	62
early NK	Patient 7	PC	446	3534	2580	17,28682171	1,09	0,38	1,07	2,54	0,439085271	MSS	5	T4bN1M1	Right	No	No	M	62
nILC	Patient 7	PC	261	1183	2580	10,11627907	1,09	0,38	1,07	2,54	0,256953488	MSS	5	T4bN1M1	Right	No	No	M	62
NKp44- ILC3	Patient 7	PC	10	291	2580	0,387596899	1,09	0,38	1,07	2,54	0,009844961	MSS	5	T4bN1M1	Right	No	No	M	62
NKp44+ ILC3	Patient 7	PC	47	2516	2580	1,821705426	1,09	0,38	1,07	2,54	0,046271318	MSS	5	T4bN1M1	Right	No	No	M	62
ILC2	Patient 7	PC	63	647	2580	2,441860465	1,09	0,38	1,07	2,54	0,062023256	MSS	5	T4bN1M1	Right	No	No	M	62
ILC1	Patient 7	PC	186	1375	2580	7,209302326	1,09	0,38	1,07	2,54	0,183116279	MSS	5	T4bN1M1	Right	No	No	M	62
ieILC1	Patient 7	PC	123	1130	2580	4,76744186	1,09	0,38	1,07	2,54	0,121093023	MSS	5	T4bN1M1	Right	No	No	M	62
CD160+ ILC1	Patient 7	PC	376	3217	2580	14,57364341	1,09	0,38	1,07	2,54	0,370170543	MSS	5	T4bN1M1	Right	No	No	M	62
ICAM1+ ILC1	Patient 7	PC	196	1374	2580	7,596899225	1,09	0,38	1,07	2,54	0,19296124	MSS	5	T4bN1M1	Right	No	No	M	62
IFN+ ILC1	Patient 7	PC	25	242	2580	0,968992248	1,09	0,38	1,07	2,54	0,024612403	MSS	5	T4bN1M1	Right	No	No	M	62
LIGHT+ ILC1	Patient 7	PC	71	673	2580	2,751937984	1,09	0,38	1,07	2,54	0,069899225	MSS	5	T4bN1M1	Right	No	No	M	62
CD16+ NK B	Patient 7	PC	311	1681	2580	12,05426357	1,09	0,38	1,07	2,54	0,306178295	MSS	5	T4bN1M1	Right	No	No	M	62
CD16+ NK A	Patient 7	PC	334	3576	2580	12,94573643	1,09	0,38	1,07	2,54	0,328821705	MSS	5	T4bN1M1	Right	No	No	M	62
HLA-DR+ NK	Patient 7	PC	131	1968	2580	5,07751938	1,09	0,38	1,07	2,54	0,128968992	MSS	5	T4bN1M1	Right	No	No	M	62
early NK	Patient 8	PC	293	3534	3761	7,790481255	2,18	0,2	0,46	2,84	0,221249668	MSS	T4aN1aM1	7	Left	Yes	No	M	63
nILC	Patient 8	PC	73	1183	3761	1,940973145	2,18	0,2	0,46	2,84	0,055123637	MSS	T4aN1aM1	7	Left	Yes	No	M	63
NKp44- ILC3	Patient 8	PC	24	291	3761	0,638128157	2,18	0,2	0,46	2,84	0,01812284	MSS	T4aN1aM1	7	Left	Yes	No	M	63
NKp44+ ILC3	Patient 8	PC	102	2516	3761	2,712044669	2,18	0,2	0,46	2,84	0,077022069	MSS	T4aN1aM1	7	Left	Yes	No	M	63
ILC2	Patient 8	PC	28	647	3761	0,74448285	2,18	0,2	0,46	2,84	0,021143313	MSS	T4aN1aM1	7	Left	Yes	No	M	63
ILC1	Patient 8	PC	240	1375	3761	6,381281574	2,18	0,2	0,46	2,84	0,181228397	MSS	T4aN1aM1	7	Left	Yes	No	M	63
ieILC1	Patient 8	PC	156	1130	3761	4,147833023	2,18	0,2	0,46	2,84	0,117798458	MSS	T4aN1aM1	7	Left	Yes	No	M	63
CD160+ ILC1	Patient 8	PC	466	3217	3761	12,39032172	2,18	0,2	0,46	2,84	0,351885137	MSS	T4aN1aM1	7	Left	Yes	No	M	63
ICAM1+ ILC1	Patient 8	PC	170	1374	3761	4,520074448	2,18	0,2	0,46	2,84	0,128370114	MSS	T4aN1aM1	7	Left	Yes	No	M	63
IFN+ ILC1	Patient 8	PC	57	242	3761	1,515554374	2,18	0,2	0,46	2,84	0,043041744	MSS	T4aN1aM1	7	Left	Yes	No	M	63
LIGHT+ ILC1	Patient 8	PC	154	673	3761	4,094655677	2,18	0,2	0,46	2,84	0,116288221	MSS	T4aN1aM1	7	Left	Yes	No	M	63
CD16+ NK B	Patient 8	PC	309	1681	3761	8,215900027	2,18	0,2	0,46	2,84	0,233331561	MSS	T4aN1aM1	7	Left	Yes	No	M	63
CD16+ NK A	Patient 8	PC	1245	3576	3761	33,10289817	2,18	0,2	0,46	2,84	0,940122308	MSS	T4aN1aM1	7	Left	Yes	No	M	63
HLA-DR+ NK	Patient 8	PC	444	1968	3761	11,80537091	2,18	0,2	0,46	2,84	0,335272534	MSS	T4aN1aM1	7	Left	Yes	No	M	63
early NK	Patient 9	PC	598	3534	1549	38,60555197	1,69	0,87	0,36	2,92	1,127282117	MSS	6	T4bN2bM1	Left	Yes	Yes	M	34
nILC	Patient 9	PC	181	1183	1549	11,68495804	1,69	0,87	0,36	2,92	0,341200775	MSS	6	T4bN2bM1	Left	Yes	Yes	M	34
NKp44- ILC3	Patient 9	PC	49	291	1549	3,163331181	1,69	0,87	0,36	2,92	0,09236927	MSS	6	T4bN2bM1	Left	Yes	Yes	M	34
NKp44+ ILC3	Patient 9	PC	97	2516	1549	6,262104584	1,69	0,87	0,36	2,92	0,182853454	MSS	6	T4bN2bM1	Left	Yes	Yes	M	34
ILC2	Patient 9	PC	36	647	1549	2,324080052	1,69	0,87	0,36	2,92	0,067863138	MSS	6	T4bN2bM1	Left	Yes	Yes	M	34
ILC1	Patient 9	PC	19	1375	1549	1,226597805	1,69	0,87	0,36	2,92	0,035816656	MSS	6	T4bN2bM1	Left	Yes	Yes	M	34
ieILC1	Patient 9	PC	23	1130	1549	1,484828922	1,69	0,87	0,36	2,92	0,043357005	MSS	6	T4bN2bM1	Left	Yes	Yes	M	34
CD160+ ILC1	Patient 9	PC	167	3217	1549	10,78114913	1,69	0,87	0,36	2,92	0,314809555	MSS	6	T4bN2bM1	Left	Yes	Yes	M	34
ICAM1+ ILC1	Patient 9	PC	137	1374	1549	8,844415752	1,69	0,87	0,36	2,92	0,25825694	MSS	6	T4bN2bM1	Left	Yes	Yes	M	34
IFN+ ILC1	Patient 9	PC	5	242	1549	0,322788896	1,69	0,87	0,36	2,92	0,009425436	MSS	6	T4bN2bM1	Left	Yes	Yes	M	34
LIGHT+ ILC1	Patient 9	PC	28	673	1549	1,807617818	1,69	0,87	0,36	2,92	0,05278244	MSS	6	T4bN2bM1	Left	Yes	Yes	M	34
CD16+ NK B	Patient 9	PC	51	1681	1549	3,29244674	1,69	0,87	0,36	2,92	0,096139445	MSS	6	T4bN2bM1	Left	Yes	Yes	M	34
CD16+ NK A	Patient 9	PC	95	3576	1549	6,132989025	1,69	0,87	0,36	2,92	0,17908328	MSS	6	T4bN2bM1	Left	Yes	Yes	M	34
HLA-DR+ NK	Patient 9	PC	63	1968	1549	4,06714009	1,69	0,87	0,36	2,92	0,118760491	MSS	6	T4bN2bM1	Left	Yes	Yes	M	34
