# Supplementary material for: Tumor-infiltrating immature innate lymphoid cells in colorectal cancer are biased toward ILC1/tissue-resident NK cell differentiation
Source: Nat Commun. 2026 Mar 27;17:3035. doi: 10.1038/s41467-026-71085-9 (PMC13035902; doi:10.1038/s41467-026-71085-9)
Supplement: Supplementary file 7 — Source data [file 41467_2026_71085_MOESM7_ESM.zip › Source data/Supp Fig.10 Flow cytometry and Luminex raw data.xls]

## Sheet: Flow cytometry
	Lymphocytes/Single Cells/Live cells | Count	Lymphocytes/Single Cells/Live cells | Freq. of Parent	Lymphocytes/Single Cells/Live cells/CD103+ | Freq. of Parent	Lymphocytes/Single Cells/Live cells/CD16+ | Freq. of Parent	Lymphocytes/Single Cells/Live cells/CD49a+ | Freq. of Parent	Lymphocytes/Single Cells/Live cells/Granulysin+ | Freq. of Parent	Lymphocytes/Single Cells/Live cells/GzmB+ | Freq. of Parent	Lymphocytes/Single Cells/Live cells/GzmK+ | Freq. of Parent	Lymphocytes/Single Cells/Live cells/IFNg+ | Freq. of Parent	Lymphocytes/Single Cells/Live cells/IL13+ | Freq. of Parent	Lymphocytes/Single Cells/Live cells/IL22+ | Freq. of Parent	Lymphocytes/Single Cells/Live cells/KIR+ | Freq. of Parent	Lymphocytes/Single Cells/Live cells/NKp44+ | Freq. of Parent	Lymphocytes/Single Cells/Live cells/NKp80 | Freq. of Parent	Lymphocytes/Single Cells/Live cells/Perforin+ | Freq. of Parent
20240416 P1_Colon nILC_B02.fcs	4086	27	48.4	0.88	57.6	61	26.7	3.62	71.6	4.36	0.24	0.51	47	0.34	7.61
20240416 P1_Colon eNK+_B03.fcs	78491	25.5	46.6	8.59	67.3	92.3	17.6	31.1	40.8	1.19	0.1	30.7	33.4	0.18	20.8
20240416 P1_Colon eNK-_B04.fcs	96411	30.8	58.7	21.8	81.6	90	23.2	23.4	42.8	1.59	0.25	11.6	42.7	0.066	25.2
20240416 P1_Colon mNK_B05.fcs	87560	29.4	38.5	35.6	83.9	92.9	23.2	18.3	51	0.87	0.16	7.92	47.3	0.11	34.9
20240416 P1_CRC nILC_C02.fcs	7463	43.6	23.4	2	87.5	77	53.2	6.34	50.6	6.79	0.98	0.39	82.5	0.43	16.7
20240416 P1_CRC eNK+_C03.fcs	95496	27.3	60.4	15.1	80.9	92.2	15.5	15.7	35.4	2.04	0.22	0.67	58.8	0.26	16.8
20240416 P1_CRC eNK-_C04.fcs	81124	26.8	58.6	17.2	70.5	88	18	14.6	40.1	1.2	0.21	9.83	41.2	0.099	20.3
20240416 P1_CRC mNK_C05.fcs	89432	29.4	53.3	45.3	69.4	95.2	14.1	13.2	38.3	0.71	0.27	2.3	50	0.092	21.7
20240603 ILC1 Stim_P2 Colon nILC_B02_001.fcs	303	3.6	51.2	26.4	86.1	39.9	15.5	17.5	69	0.99	12.9	1.32	70.3	0	23.1
20240603 ILC1 Stim_P2 Colon eNK+_B03_002.fcs	69937	31.7	49.1	18.8	62.9	97.5	8.17	2.28	29.4	0.11	1.1	0.41	20	0	25.8
20240603 ILC1 Stim_P2 Colon eNK-_B04_003.fcs	121776	49.8	83	37.5	79.7	97.1	1.98	2.37	15.8	0.21	0.86	0.85	67.6	0	19.5
20240603 ILC1 Stim_P2 Colon mNK_B05_004.fcs	116817	41.3	54.5	53.1	60	92.7	2.09	0.88	13.3	0.25	0.83	22.3	59.5	0	17.3
20240603 ILC1 Stim_P2 CRC nILC_C02_005.fcs	128	5.92	24.2	69.5	53.1	25.8	18.8	15.6	51.6	3.91	23.4	16.4	18	0	3.12
20240603 ILC1 Stim_P2 CRC eNK+_C03_006.fcs	111	5.07	30.6	26.1	81.1	20.7	21.6	9.91	80.2	9.01	7.21	0.9	58.6	0	28.8
20240603 ILC1 Stim_P2 CRC eNK-_C04_007.fcs	22476	27.7	18.2	5.6	85.8	75.7	21.4	1.57	40.5	1.95	3.59	1.07	27.4	0	61.7
20240603 ILC1 Stim_P2 CRC mNK_C05_008.fcs	169	2.22	18.9	62.7	50.9	18.9	20.7	15.4	45.6	4.73	13.6	5.33	4.73	0	7.1
20240603 ILC1 Stim_P3 Colon nILC_D02_009.fcs	176	1.71	36.4	39.2	79	23.3	14.2	15.9	57.4	1.7	16.5	1.7	50	0	4.55
20240603 ILC1 Stim_P3 Colon eNK+_D03_010.fcs	13026	15.7	8.79	5.27	84.8	77	5.09	3.79	54	1.14	2.39	1.5	43.4	0	44.4
20240603 ILC1 Stim_P3 Colon eNK-_D04_011.fcs	30237	46.1	96.6	23.2	93.6	88.4	17.1	4	46.2	1.55	1.97	0.67	88.7	0	63.8
20240603 ILC1 Stim_P3 Colon mNK_D05_012.fcs	3389	27.7	92.3	10.3	94.2	89.6	27.5	2.77	79.2	1.56	13.4	1.65	86.6	0	74.8
20240603 ILC1 Stim_P3 CRC nILC_E02_013.fcs	15003	47.8	84.4	2.84	93.7	86.7	13.5	1.63	45.5	1.52	2.93	0.72	82.8	0	24.6
20240603 ILC1 Stim_P3 CRC eNK+_E03_014.fcs	143745	51.3	61.4	38.5	72.4	82	0.9	2.15	9.99	2.26	0.7	26	79.4	0	9.55
20240603 ILC1 Stim_P3 CRC eNK-_E04_015.fcs	94747	33.1	64.2	33.1	74.4	88.1	1.88	1.28	9.95	0.94	0.72	0.58	71.5	0	14.4
20240603 ILC1 Stim_P3 CRC mNK_E05_016.fcs	93122	42.7	68.8	66.6	84.4	75.8	0.94	3.31	4.15	0.8	0.8	5.19	80.2	0	17.8
20240612 ILC1 Stim_P4 Colon nILC_B02_001.fcs	12338	42	97	2.16	79.8	95.6	43.9	1.63	82.5	8.74	1.65	1.72	54.8	0	44.5
20240612 ILC1 Stim_P4 Colon eNK+_B03_002.fcs	8399	13.3	70.8	4.73	65	76	18.1	9.05	69.5	3.61	3.38	5.18	22.2	0	59
20240612 ILC1 Stim_P4 Colon eNK-_B04_003.fcs	6142	12.1	19.5	3.16	88.7	64.3	38.1	3.21	68.6	5.49	2.23	4.27	22.2	0	54.5
20240612 ILC1 Stim_P4 Colon mNK_B05_004.fcs	1908	14.1	16.5	3.41	95.9	90.9	59.2	2.31	73.8	1.89	2.15	2.46	15.9	0	80.9
20240612 ILC1 Stim_P4 CRC nILC_C02_005.fcs	10485	36.2	88.1	4.05	91.2	27.1	28.6	3.23	70.2	16.3	1.71	1.94	65	0	21.9
20240612 ILC1 Stim_P4 CRC eNK+_C03_006.fcs	92362	38.1	71.8	25.5	73.3	83.1	10.5	3.25	15	0.53	0.91	0.93	59.6	0	32.4
20240612 ILC1 Stim_P4 CRC eNK-_C04_007.fcs	138342	39.8	50.3	27.3	74.5	96.7	8.42	1.74	16.7	0.63	0.82	1	59	0	34.3
20240612 ILC1 Stim_P4 CRC mNK_C05_008.fcs	146844	45.5	35.7	33	69.7	92.7	8.04	1.26	14.7	2.15	0.84	0.81	31	0	30.4
20240612 ILC1 Stim_P5 Colon nILC_D02_009.fcs	296	1.58	17.2	66.6	72.3	22	11.8	18.6	56.4	1.01	8.45	5.41	3.38	0	3.38
20240612 ILC1 Stim_P5 Colon eNK+_D03_010.fcs	130	0.89	15.4	87.7	84.6	16.9	10.8	24.6	87.7	5.38	24.6	7.69	0.77	0	10.8
20240612 ILC1 Stim_P5 Colon eNK-_D04_011.fcs	108	0.98	18.5	84.3	81.5	15.7	21.3	28.7	82.4	1.85	18.5	13.9	3.7	0	8.33
20240612 ILC1 Stim_P5 Colon mNK_D05_012.fcs	137	0.72	17.5	79.6	79.6	12.4	15.3	27	70.1	1.46	13.1	8.76	5.84	0	2.19
20240612 ILC1 Stim_P5 CRC nILC_E02_013.fcs	304	4.42	40.1	28.9	81.2	34.9	6.58	9.87	58.2	0.99	3.29	6.25	38.5	0	11.8
20240612 ILC1 Stim_P5 CRC eNK+_E03_014.fcs	752	5.12	46.9	11.6	96.4	81.2	49.9	10.1	87.9	3.59	7.18	1.6	82.6	0	71.9
20240612 ILC1 Stim_P5 CRC eNK-_E04_015.fcs	3067	5.54	86	5.25	82.2	83.6	10.8	4.5	46.7	0.72	1.08	2.15	31.4	0	40.8
20240612 ILC1 Stim_P5 CRC mNK_E05_016.fcs	105027	36.5	42.3	36.9	76.5	91.1	3.04	5.18	13.1	0.46	0.79	21.3	47.2	0	19.1
20240619 ILC1 Stim_P6 Colon nILC_B02_001.fcs	133	1.09	23.3	60.9	76.7	16.5	17.3	18	62.4	8.27	7.52	5.26	12.8	0	3.76
20240619 ILC1 Stim_P6 Colon eNK+_B03_002.fcs	27179	23.4	35.7	6.56	76.3	94.5	6.32	7.3	76.6	0.26	1.49	1.11	93.1	0	68.9
20240619 ILC1 Stim_P6 Colon eNK-_B04_003.fcs	111263	29.5	36.3	21.3	44	79.7	1.03	0.88	9.31	1	0.9	0.37	42.8	0	5.99
20240619 ILC1 Stim_P6 Colon mNK_B05_004.fcs	124565	32.7	60.4	56	65.3	96.7	1.62	2.54	8.19	0.21	0.8	2.54	73.8	0	11
20240619 ILC1 Stim_P6 CRC nILC_C02_005.fcs	1446	6.1	88.3	12.2	86	79.1	21.7	6.02	59.5	4.08	6.64	1.11	70.5	0	19.4
20240619 ILC1 Stim_P6 CRC eNK+_C03_006.fcs	59189	27.7	74.2	7.22	69	98.6	11.7	1.23	46.7	2.14	1.17	0.66	48.1	0	40.4
20240619 ILC1 Stim_P6 CRC eNK-_C04_007.fcs	86800	22.1	48.2	24	41.9	98.7	3.83	1.94	13.1	1.76	0.95	3.15	44.7	0	17.9
20240619 ILC1 Stim_P6 CRC mNK_C05_008.fcs	111862	26.7	60	33.9	49.1	99.2	4.64	2.13	13.5	0.99	1.02	4.77	51.4	0	22.3
20240619 ILC1 Stim_P7 Colon nILC_D02_009.fcs	182	1.22	18.7	59.9	65.4	22	7.69	16.5	61	7.14	15.4	3.85	4.95	0	6.04
20240619 ILC1 Stim_P7 Colon eNK+_D03_010.fcs	191	1.13	23.6	50.3	66.5	15.2	9.95	12.6	58.1	8.38	9.42	5.76	8.9	0	6.81
20240619 ILC1 Stim_P7 Colon eNK-_D04_011.fcs	975	6.14	74.6	8.72	94.6	46.6	17.3	3.9	71.7	1.33	2.87	0.62	17.9	0	45.5
20240619 ILC1 Stim_P7 Colon mNK_D05_012.fcs	99	0.87	27.3	60.6	75.8	13.1	11.1	18.2	67.7	7.07	4.04	1.01	7.07	0	3.03
20240619 ILC1 Stim_P7 CRC nILC_E02_013.fcs	173	1.21	21.4	60.7	65.3	12.1	9.25	12.1	68.8	1.16	11	1.16	11.6	0	4.62
20240619 ILC1 Stim_P7 CRC eNK+_E03_014.fcs	140	3.86	40	50	70	33.6	15	7.86	71.4	10	11.4	5.71	14.3	0	11.4
20240619 ILC1 Stim_P7 CRC eNK-_E04_015.fcs	140	1.08	29.3	55	81.4	24.3	14.3	18.6	71.4	12.9	11.4	2.14	17.9	0	12.9
20240619 ILC1 Stim_P7 CRC mNK_E05_016.fcs	156	1.22	34.6	75.6	74.4	25.6	27.6	32.7	76.9	9.62	21.2	3.85	16	0	14.7

## Sheet: Luminex
File Name: C:\Users\MAGPIX\Desktop\Anne\20240711 ILC1 Stim 2024-07-11 17.46.35.rbx
Acquisition Date: 11-Jul-2024, 04:49 PM
Reader Serial Number: MAGPX13253702
Standard Lot: 384329-000 Expiration Date: 01-Oct-2024
Plate ID: PPX-06-MX9HK2Y
RP1 PMT (Volts): 650.00
RP1 Target: NA
			Granzyme B (72)	IFN gamma (43)	IL-13 (35)	IL-17AF (36)	IL-22 (76)	Perforin (53)			Ratio Obs Conc / Count FC
Type	Well	Description	Obs Conc	Obs Conc	Obs Conc	Obs Conc	Obs Conc	Obs Conc	Sample	Count FC	Granzyme B (72)	IFN gamma (43)	IL-13 (35)	IL-17AF (36)	IL-22 (76)	Perforin (53)
S1	A1,A2		1097.24	OOR >	15403.8	40041.9	203528	OOR >
S2	B1,B2		OOR >	9359.9	3017.09	9938.73	22083.9	62861.8
S3	C1,C2		OOR >	2659.09	864.14	2607.04	6619.6	22199.5
S4	D1,D2		838.8	586.87	214.36	621.11	1654.84	6126.29
S5	E1,E2		213.73	127.83	47.76	133.4	404.67	1189.03
S6	F1,F2		49.53	40.67	12.39	40.63	95.92	325.66
S7	G1,G2		14.83	21.38	4.08	17.02	28.98	146.52
S8	H1,H2		2.8	1.27	0.69	1.49	5.69	18.7
X1	A3		665.92	10602	1026.43	143.55	446.32	6490.15	P1 Colon nILC	4086	0.162976	2.59473	0.251207	0.0351322	0.109232	1.58839
X2	B3		850.79	8873.83	791.88	76.81	227.98	11697.5	P1 Colon eNK+	78491	0.0108393	0.113055	0.0100888	0.000978584	0.00290454	0.149029
X3	C3		841.76	8927.42	748.04	88.99	51.75	11704.1	P1 Colon eNK-	96411	0.00873095	0.0925975	0.00775887	0.000923027	0.000536764	0.121398
X4	D3		749.73	7113.81	479.63	99.27	18.61	18319.2	P1 Colon mNK	87560	0.00856247	0.081245	0.00547773	0.00113374	0.00021254	0.209219
X5	E3		55.01	93.77	3.17	4.73	18.61	1028.61	P1 CRC nILC	7463	0.00737103	0.0125647	0.000424762	0.000633793	0.00249364	0.137828
X6	F3		1103.66	188.96	7.73	23.17	17.44	4233.96	P1 CRC eNK+	95496	0.0115571	0.00197872	8.09458e-05	0.000242628	0.000182625	0.0443365
X7	G3		1072.79	223.14	2.96	24.95	11.64	6004.2	P1 CRC eNK-	81124	0.0132241	0.0027506	3.64874e-05	0.000307554	0.000143484	0.0740126
X8	H3		1024.71	83.28	2.96	34.08	8.79	6099.73	P1 CRC mNK	89432	0.011458	0.00093121	3.30978e-05	0.000381072	9.8287e-05	0.0682052
X9	A4		64.32	501.7	0.95	1.83	2.12	39.96	P2 Colon nILC	303	0.212277	1.65578	0.00313531	0.0060396	0.0069967	0.131881
X10	B4		566.29	7031.36	83.92	101.34	13.37	17443.8	P2 Colon eNK+	69937	0.00809714	0.100538	0.00119994	0.00144902	0.000191172	0.249422
X11	C4		626.1	5323.59	423.82	99.27	14.53	17225.6	P2 Colon eNK-	121776	0.00514141	0.0437162	0.00348032	0.000815185	0.000119317	0.141453
X12	D4		592.28	6786.28	1107.68	95.14	15.11	19286.5	P2 Colon mNK	116817	0.00507015	0.0580933	0.00948218	0.000814436	0.000129348	0.1651
X13	E4		4.43	13.89	0.95	1.83	0	25.09	P2 CRC nILC	128	0.0346094	0.108516	0.00742187	0.0142969	0	0.196016
X14	F4		27	176.9	1.19	3.25	0	35.06	P2 CRC eNK+	111	0.243243	1.59369	0.0107207	0.0292793	0	0.315856
X15	G4		644.5	6084.59	1040.31	50.17	12.22	9663.93	P2 CRC eNK-	22476	0.028675	0.270715	0.0462854	0.00223216	0.000543691	0.429967
X16	H4		2.8	13.02	0.95	1.83	0	17.41	P2 CRC mNK	169	0.016568	0.0770414	0.0056213	0.0108284	0	0.103018
X17	A5		40.68	15.66	0.95	1.83	1.06	19.99	P3 Colon nILC	176	0.231136	0.0889773	0.00539773	0.0103977	0.00602273	0.11358
X18	B5		594.19	6891.19	32.77	64.83	12.79	11149.2	P3 Colon eNK+	13026	0.0456157	0.529033	0.00251574	0.00497697	0.000981882	0.855918
X19	C5		725.54	7315.9	399.96	74.8	16.27	9364.35	P3 Colon eNK-	30237	0.0239951	0.241952	0.0132275	0.00247379	0.000538082	0.309698
X20	D5		OOR >	1812.37	2.11	10.28	7.37	672.08	P3 Colon mNK	3389	#VALUE!	0.53478	0.000622603	0.00303334	0.00217468	0.198312
X21	E5		780.31	4971.03	10.02	24.06	6.53	3019.43	P3 CRC nILC	15003	0.0520103	0.331336	0.000667866	0.00160368	0.000435246	0.201255
X22	F5		522.47	3912.07	1800.54	78.83	12.22	14689	P3 CRC eNK+	143745	0.0036347	0.0272153	0.0125259	0.000548402	8.50117e-05	0.102188
X23	G5		573.94	4517.08	875.1	76.81	13.95	14905.4	P3 CRC eNK-	94747	0.00605761	0.0476752	0.00923618	0.000810685	0.000147234	0.157317
X24	H5		590.93	6147.45	2161.85	88.99	16.86	16132.8	P3 CRC mNK	93122	0.00634576	0.066015	0.0232152	0.000955628	0.000181053	0.173244
X25	A6		764.46	6729.36	280.33	17.89	12.79	2406.47	P4 Colon nILC	12338	0.0619598	0.545417	0.0227209	0.00144999	0.00103663	0.195045
X26	B6		712.6	6332.55	37.5	43.47	10.5	4617.7	P4 Colon eNK+	8399	0.0848434	0.753965	0.00446482	0.00517562	0.00125015	0.549792
X27	C6		621.69	6418.37	88.81	30.4	10.5	3075.14	P4 Colon eNK-	6142	0.101219	1.045	0.0144595	0.00494953	0.00170954	0.500674
X28	D6		1063.89	4769.21	3.78	9.46	6.53	519	P4 Colon mNK	1908	0.557594	2.49959	0.00198113	0.00495807	0.00342243	0.272013
X29	E6		1040.32	5093.77	542.11	17.89	14.53	1964.54	P4 CRC nILC	10485	0.0992198	0.485815	0.0517034	0.00170625	0.00138579	0.187367
X30	F6		736.53	4720.69	1169.82	106.53	11.64	15077.3	P4 CRC eNK+	92362	0.00797438	0.0511107	0.0126656	0.0011534	0.000126026	0.163242
X31	G6		719.29	5538.8	1060.28	83.89	16.86	17324.5	P4 CRC eNK-	138342	0.00519936	0.040037	0.00766419	0.000606396	0.000121872	0.125229
X32	H6		766.81	4290.13	4035.19	80.85	12.22	16554	P4 CRC mNK	146844	0.00522194	0.0292156	0.0274794	0.000550584	8.32176e-05	0.112732
X33	A7		11.64	44.32	1.19	3.25	0.05	19.99	P5 Colon nILC	296	0.0393243	0.14973	0.00402027	0.0109797	0.000168919	0.0675338
X34	B7		5.85	19.75	0.95	3.25	0	19.99	P5 Colon eNK+	130	0.045	0.151923	0.00730769	0.025	0	0.153769
X35	C7		23.57	160.17	0.95	1.83	0	30.11	P5 Colon eNK-	108	0.218241	1.48306	0.0087963	0.0169444	0	0.278796
X36	D7		7.14	18.6	0.95	1.83	0.05	17.41	P5 Colon mNK	137	0.0521168	0.135766	0.00693431	0.0133577	0.000364964	0.12708
X37	E7		72.13	236.3	0.95	3.25	0.05	61.5	P5 CRC nILC	304	0.23727	0.777303	0.003125	0.0106908	0.000164474	0.202303
X38	F7		559.06	1009.35	2.33	4.73	2.12	206.25	P5 CRC eNK+	752	0.743431	1.34222	0.0030984	0.00628989	0.00281915	0.274269
X39	G7		756.5	5421.83	2.75	24.06	8.5	3413.87	P5 CRC eNK-	3067	0.246658	1.7678	0.000896642	0.0078448	0.00277144	1.1131
X40	H7		631.38	4973.94	1144.23	95.14	15.69	16292.4	P5 CRC mNK	105027	0.0060116	0.0473587	0.0108946	0.000905862	0.00014939	0.155126
X41	A8		2.8	0	0.69	3.25	0	14.79	P6 Colon nILC	133	0.0210526	0	0.00518797	0.0244361	0	0.111203
X42	B8		691.32	4998.68	89.26	65.82	11.07	10430	P6 Colon eNK+	27179	0.0254358	0.183917	0.00328415	0.00242172	0.0004073	0.383753
X43	C8		637.4	6512.65	2578.21	96.17	13.37	18257	P6 Colon eNK-	111263	0.00572877	0.0585338	0.0231722	0.000864348	0.000120166	0.164089
X44	D8		614.61	4249.48	858.11	102.37	10.5	15647	P6 Colon mNK	124565	0.00493405	0.0341146	0.00688885	0.00082182	8.42933e-05	0.125613
X45	E8		806.46	1888.61	6.74	7.85	4.02	282.48	P6 CRC nILC	1446	0.557718	1.30609	0.00466113	0.00542877	0.00278008	0.195353
X46	F8		656.65	5060.38	1222.68	82.88	16.27	11647.7	P6 CRC eNK+	59189	0.0110941	0.0854953	0.0206572	0.00140026	0.000274882	0.196788
X47	G8		667.64	5669.3	3198.13	129.67	18.03	17701.4	P6 CRC eNK-	86800	0.00769171	0.0653145	0.0368448	0.00149389	0.000207719	0.203933
X48	H8		593.63	5289.25	1930.12	99.27	15.69	16093.7	P6 CRC mNK	111862	0.00530681	0.0472837	0.0172545	0.000887433	0.000140262	0.143871
X49	A9		11.64	35.3	0.95	1.83	0	22.55	P7 Colon nILC	182	0.063956	0.193956	0.00521978	0.0100549	0	0.123901
X50	B9		7.14	38.35	0.69	1.83	0	22.55	P7 Colon eNK+	191	0.0373822	0.200785	0.00361257	0.00958115	0	0.118063
X51	C9		520.58	1364.15	1.66	2.53	1.59	199.81	P7 Colon eNK-	975	0.533928	1.39913	0.00170256	0.00259487	0.00163077	0.204933
X52	D9		8.35	31.29	0.69	1.83	0	17.41	P7 Colon mNK	99	0.0843434	0.316061	0.0069697	0.0184848	0	0.175859
X53	E9		10.59	111.35	0.69	1.83	0	25.09	P7 CRC nILC	173	0.0612139	0.643642	0.00398844	0.010578	0	0.145029
X54	F9		76.65	483.48	1.43	3.25	0.05	66.2	P7 CRC eNK+	140	0.5475	3.45343	0.0102143	0.0232143	0.000357143	0.472857
X55	G9		23.96	266.06	0.95	0.52	0	30.11	P7 CRC eNK-	140	0.171143	1.90043	0.00678571	0.00371429	0	0.215071
X56	H9		5.85	27.84	1.19	0.52	0	25.09	P7 CRC mNK	156	0.0375	0.178462	0.00762821	0.00333333	0	0.160833
X57	A10		440.67	7499.87	69.72	17.89	37.1	2137.68	P1 Colon eNK+ 1/10
X58	B10		423.12	16.11	1.89	6.27	6.53	552.85	P1 CRC eNK+ 1/10
X59	C10		737.36	5968.3	7.01	51.14	9.35	8418.41	P2 Colon eNK+ 1/10
X60	D10		712.49	6035.78	304.99	62.85	13.95	8112.24	P3 CRC eNK+ 1/10
X61	E10		870.13	8073.87	127.1	74.8	15.69	10142.1	P4 CRC eNK- 1/10
X62	F10		833.67	6706.85	923.06	51.14	14.53	8634.2	P4 CRC mNK 1/10
X63	G10		636.42	4909.04	325.86	49.21	10.5	8650.61	P6 Colon eNK- 1/10
X64	H10		928.25	7736.1	128.53	37.81	15.11	3796.39	P6 CRC eNK+ 1/10
X65	A11		311.9	6254.63	58.02	17.89	15.69	2092.03	P1 Colon eNK- 1/10
X66	B11		725.54	23.03	1.55	7.85	7.09	876.27	P1 CRC eNK- 1/10
X67	C11		747.05	7077.33	33.92	58.92	15.98	9379.94	P2 Colon eNK- 1/10
X68	D11		614.17	4457.66	82.49	47.29	9.92	6445.45	P3 CRC eNK- 1/10
X69	E11		745	5527.28	117.84	47.29	12.79	6305.46	P4 CRC eNK+ 1/10
X70	F11		793.02	7558.76	142.77	68.8	12.79	10646.6	P5 CRC mNK 1/10
X71	G11		807.05	7421.13	96.35	65.82	13.95	11299.7	P6 Colon mNK 1/10
X72	H11		790.61	6785.14	595.5	55.99	14.82	9528.48	P6 CRC eNK- 1/10
X73	A12		647.22	6718.09	39.76	35.94	12.22	4857.18	P1 Colon mNK 1/10
X74	B12		718.24	8.39	0.95	6.27	*3.20	807.06	P1 CRC mNK 1/10
X75	C12		637.95	5299.37	85.85	49.21	7.09	9120.67	P2 Colon mNK 1/10
X76	D12		733.01	6290.38	342.75	49.21	11.36	6860.46	P3 CRC mNK 1/10
X77	E12		914.5	4022.73	108.53	16.16	10.5	2275.05	P2 CRC eNK- 1/10
X78	F12		602.59	4608.78	3.68	19.63	11.07	3122.08	P3 Colon eNK+ 1/10
X79	G12		960.12	5507.61	30.3	30.4	9.92	2153.77	P3 Colon eNK- 1/10
X80	H12		727.2	6095.94	290.34	58.92	14.53	9317.58	P6 CRC mNK 1/10
Sampling Errors: 1 - Low bead #; 2 - Agg beads; 3 - Classify %; 4 - Region selection; 5 - Platform temperature
*** = Value not available; --- = Designated as an outlier
*Value = Value extrapolated beyond standard range
OOR = Out of Range; OOR> = Out of Range Above; OOR< = Out of Range Below
Exp Conc = Expected Concentration; Obs Conc = Observed Concentration
