# Supplementary material for: Tumor-infiltrating immature innate lymphoid cells in colorectal cancer are biased toward ILC1/tissue-resident NK cell differentiation
Source: Nat Commun. 2026 Mar 27;17:3035. doi: 10.1038/s41467-026-71085-9 (PMC13035902; doi:10.1038/s41467-026-71085-9)
Supplement: Supplementary file 7 — Source data [file 41467_2026_71085_MOESM7_ESM.zip › Source data/Supp Fig.11 Flow cytometry and Luminex raw data.xls]

## Sheet: Flow cytometry
	Lymphocytes/Single Cells/Live cell | Count	Lymphocytes/Single Cells/Live cell | Freq. of Parent	Lymphocytes/Single Cells/Live cell/CD49a+ | Freq. of Parent	Lymphocytes/Single Cells/Live cell/CD103+ | Freq. of Parent	Lymphocytes/Single Cells/Live cell/CD16+ | Freq. of Parent	Lymphocytes/Single Cells/Live cell/CD117+ | Freq. of Parent	Lymphocytes/Single Cells/Live cell/CD300F+ | Freq. of Parent	Lymphocytes/Single Cells/Live cell/GzmB+ | Freq. of Parent	Lymphocytes/Single Cells/Live cell/GzmK+ | Freq. of Parent	Lymphocytes/Single Cells/Live cell/IFNg+ | Freq. of Parent	Lymphocytes/Single Cells/Live cell/IL13+ | Freq. of Parent	Lymphocytes/Single Cells/Live cell/IL22+ | Freq. of Parent	Lymphocytes/Single Cells/Live cell/NKp44+ | Freq. of Parent	Lymphocytes/Single Cells/Live cell/NKp80+ | Freq. of Parent	Lymphocytes/Single Cells/Live cell/Perforin+ | Freq. of Parent
20240404 P1_Colon ILC3_B02.fcs	83290	28.2	1.05	60.5	1.4	17.1	2.79	2.96	6.94	2	4.7	0.83	71.8	4.36	2.99
20240404 P1_Colon nILC_B03.fcs	1127	28.1	0.8	71.9	3.28	37.4	6.65	1.06	33.9	2.22	9.49	0.62	74.9	3.46	18.8
20240404 P1_Colon eNK+_B04.fcs	3264	37.2	2.51	63.4	1.75	71.8	12.2	1.72	48.3	0.31	4.66	1.75	54.5	58.9	64.1
20240404 P1_Colon eNK-_B05.fcs	1309	30.7	21.7	33.6	3.44	28.5	2.44	1.22	51.1	0.15	5.27	1.15	32.3	67.2	46.2
20240404 P1_CRC ILC3_C02.fcs	102108	66.2	0.3	56.6	1.35	29.6	9.33	0.48	13.2	2.4	6.02	0.31	53.4	1.42	10.7
20240404 P1_CRC nILC_C03.fcs	46939	80.2	0.22	96.3	1.35	28	13.6	1.05	32.8	23.7	6.7	0.37	59.2	0.93	32.1
20240404 P1_CRC eNK+_C04.fcs	39771	85.1	2.31	65.5	0.18	70.9	3.69	0.27	58.3	0.38	3.55	0.38	60	40	53.4
20240404 P1_CRC eNK-_C05.fcs	37427	81.8	3.57	35.5	0.18	47.9	2.78	0.29	37.3	0.12	2.07	1.48	34.6	52.6	48.9
20240514 ILC3 Diff_P2 CRC ILC3_005.fcs	242877	63.7	1.42	90.1	5.04	45.7	9.58	3.83	13.5	2.15	2.1	10.9	52.2	0.082	1.36
20240514 ILC3 Diff_P2 CRC eNK+_007.fcs	922	18.3	0.98	72.6	14.8	1.52	0.43	10.2	4.45	81	0.98	3.58	46.4	68	64.2
20240514 ILC3 Diff_P2 CRC eNK-_008.fcs	1070	12.1	0.75	75	39.9	1.59	0.75	13	4.49	72.5	0.93	1.87	40.3	71.1	68.2
20240514 ILC3 Diff_P2 CRC nILC_006.fcs	729	9.91	0.96	92	0.96	32.8	0.82	23.6	22.9	29.9	43.9	7	23.2	6.86	65.4
20240514 ILC3 Diff_P2 Colon ILC3_001.fcs	112624	56.2	1.44	86.2	14.8	46.8	7.32	8.86	9.09	8.19	1.05	23	71.3	0.061	5.72
20240514 ILC3 Diff_P2 Colon eNK+_003.fcs	33	1.17	21.2	15.2	6.06	6.06	3.03	3.03	12.1	51.5	9.09	27.3	18.2	0	3.03
20240514 ILC3 Diff_P2 Colon eNK-_004.fcs	602	19.1	7.31	85.7	32.1	1.5	1.16	2.49	8.8	73.6	1.66	4.32	76.4	71.8	42
20240514 ILC3 Diff_P2 Colon nILC_002.fcs	34	1.1	35.3	26.5	5.88	14.7	5.88	8.82	14.7	41.2	2.94	8.82	14.7	11.8	0
20240514 ILC3 Diff_P3 CRC ILC3_013.fcs	83246	76.9	0.96	75.7	1.6	20.6	1.72	8.2	24.1	9.38	11.7	16	27.7	0.059	14.6
20240514 ILC3 Diff_P3 CRC eNK+_015.fcs	38584	81.2	0.021	73.1	15.2	2.27	0.057	1.43	2.79	54.4	0.48	0.75	57.7	74.5	29.2
20240514 ILC3 Diff_P3 CRC eNK-_016.fcs	15580	59.6	0.13	82.6	16.2	13.5	0.22	10.9	6.65	48.8	2.55	10.7	72.3	63.8	48.5
20240514 ILC3 Diff_P3 CRC nILC_014.fcs	2620	34.1	1.87	96.7	2.48	36.5	0.27	27	15.2	17.8	22	4.39	26.3	0.19	62.4
20240514 ILC3 Diff_P3 Colon ILC3_009.fcs	124417	50.7	2.61	90.9	9.32	55.5	3.73	2.5	17.4	5.39	2.79	15.6	69.5	0.067	4.81
20240514 ILC3 Diff_P3 Colon eNK+_011.fcs	240	6.3	5.83	70.8	1.67	9.17	0.83	7.92	18.3	57.9	5.42	4.17	27.5	59.2	50.4
20240514 ILC3 Diff_P3 Colon eNK-_012.fcs	3821	33.4	0.13	56.6	5.08	0.31	0.13	3.82	1.65	54.1	0.44	0.47	3.98	10.5	25
20240514 ILC3 Diff_P3 Colon nILC_010.fcs	79	3.02	8.86	64.6	5.06	34.2	2.53	8.86	17.7	20.3	10.1	26.6	48.1	3.8	3.8
20240515 ILC3 Stim_P4 CRC ILC3_C02_005.fcs	55452	56	75.1	2.67	2.98	14.3	1.28	12.8	10.6	22.6	4.28	19.8	88.6	0.64	5.17
20240515 ILC3 Stim_P4 CRC eNK+_C04_007.fcs	2686	35.5	68.7	8.49	2.05	0.3	0.19	4.77	5.99	49.5	0.67	7.37	78.7	53.4	41.5
20240515 ILC3 Stim_P4 CRC eNK-_C05_008.fcs	1089	24.3	70.7	12.1	2.94	0.092	0.64	1.84	3.86	50.2	0.55	3.76	58.6	66.9	46.5
20240515 ILC3 Stim_P4 CRC nILC_C03_006.fcs	527	15	86.7	2.47	9.11	15.6	4.55	10.8	8.16	33.4	10.4	25.8	64.1	1.52	31.3
20240515 ILC3 Stim_P4 Colon ILC3_B02_001.fcs	86352	30.8	10.5	0.19	1.97	8.07	6.44	10.6	3.09	14.4	1.69	7.89	30	0.12	3.37
20240515 ILC3 Stim_P4 Colon eNK+_B04_003.fcs	1652	22.6	93.5	11.3	1.82	0.18	0.18	29.2	14.6	71.1	1.03	11.6	91.4	48.7	68.1
20240515 ILC3 Stim_P4 Colon eNK-_B05_004.fcs	1134	23.4	62.1	9.35	1.76	0.18	0.26	18.4	11.4	62.3	0.79	10.2	51.1	53.2	52.4
20240515 ILC3 Stim_P4 Colon nILC_B03_002.fcs	145	5.98	60.7	2.07	22.8	9.66	8.28	11	9.66	35.9	2.07	40.7	49	2.07	13.8
20240515 ILC3 Stim_P5 CRC ILC3_E02_013.fcs	140697	51.8	32.5	2.82	1.26	43.3	8.75	2.68	4.24	3.03	2.16	14.6	63	0.15	1.15
20240515 ILC3 Stim_P5 CRC eNK+_E04_015.fcs	4659	48.2	48	11.8	0.79	5.07	1.03	7.43	5.3	62.1	1.07	2.98	77	53.3	54.6
20240515 ILC3 Stim_P5 CRC eNK-_E05_016.fcs	2120	32.7	17.7	16.2	1.6	0.094	0.094	10.9	5	52.9	0.28	4.81	35.2	76	70.1
20240515 ILC3 Stim_P5 CRC nILC_E03_014.fcs	10035	50.4	76.9	6.83	1.77	38	2.13	22	5.08	40.5	19.6	14.5	45.2	9.83	46.1
20240515 ILC3 Stim_P5 Colon ILC3_D02_009.fcs	120773	46.9	33	3.56	1.94	49	17.3	3.21	5.59	3.39	1.32	12.4	72.2	0.21	1.33
20240515 ILC3 Stim_P5 Colon eNK+_D04_011.fcs	13795	56.1	42.6	1.73	0.28	14.5	0.41	10	4.36	58.6	0.37	1.04	58.8	81.7	48.7
20240515 ILC3 Stim_P5 Colon eNK-_D05_012.fcs	3341	35.5	48.3	22.7	0.66	0.69	0.3	17.8	2.87	60.2	0.84	3.8	52.8	55.2	60.1
20240515 ILC3 Stim_P5 Colon nILC_D03_010.fcs	8327	48.6	88.8	3.83	3.11	21.9	2.8	18.4	5.69	26.9	6.05	10.3	43.9	1.16	18.9
20240527 ILC3 Stim_P6 Colon ILC3_B02_001.fcs	58115	70.7	62.6	9.58	9.53	48.2	4.61	6.51	0.94	3.12	1.28	18.2	45.9	4.76	8.29
20240527 ILC3 Stim_P6 Colon nILC_B03_002.fcs	115	5.7	65.2	5.22	21.7	25.2	8.7	12.2	15.7	22.6	4.35	11.3	40	19.1	23.5
20240527 ILC3 Stim_P6 Colon eNK+_B04_003.fcs	161	5.1	88.8	19.9	13	1.86	0	17.4	9.94	72	2.48	7.45	30.4	75.2	64
20240527 ILC3 Stim_P6 Colon eNK-_B05_004.fcs	88	2.65	92	21.6	28.4	0	0	4.55	18.2	62.5	3.41	12.5	1.14	95.5	39.8
20240527 ILC3 Stim_P6 CRC ILC3_C02_005.fcs	46969	62.7	64.2	3.95	16.3	37.5	0.42	11.1	0.85	1.85	0.68	10.3	32.4	4.22	13
20240527 ILC3 Stim_P6 CRC nILC_C03_006.fcs	2180	37.3	97	3.39	1.83	71.3	0.14	5.23	1.15	5.23	10.6	2.75	22	1.97	36
20240527 ILC3 Stim_P6 CRC eNK+_C04_007.fcs	928	20	97	85.3	3.99	1.94	0.11	3.45	3.34	71.8	0.54	3.77	28.1	49.6	51
20240527 ILC3 Stim_P6 CRC eNK-_C05_008.fcs	22394	23.6	83.2	26	6.71	21.4	0.089	5.9	0.96	55.3	0.4	1.86	67.4	40.9	54.3
20240527 ILC3 Stim_P7 Colon ILC3_D02_009.fcs	31317	51.4	85.9	35.2	2.79	67.1	13.4	8.58	1.17	14.3	0.68	18	85.2	2.7	24.8
20240527 ILC3 Stim_P7 Colon nILC_D03_010.fcs	75	2.35	76	17.3	44	25.3	22.7	18.7	28	46.7	5.33	20	32	44	8
20240527 ILC3 Stim_P7 Colon eNK+_D04_011.fcs	3957	44	36.1	1.9	0.71	12.8	0.1	14.2	2.4	57	0.13	3.21	23.5	58.2	70.9
20240527 ILC3 Stim_P7 Colon eNK-_D05_012.fcs	2136	13.2	65.6	57	2.15	2.57	0.37	20.9	3.32	57	0.33	3.93	60.2	68.3	70
20240527 ILC3 Stim_P7 CRC ILC3_E02_013.fcs	974	25	96.7	17.2	5.03	55.2	0.62	8.42	2.57	30.5	0.92	42.9	71	4.52	22.3
20240527 ILC3 Stim_P7 CRC nILC_E03_014.fcs	860	13.9	97.8	3.14	5.12	26.5	2.91	22.7	2.79	37.1	39.7	22	33	3.84	52.4
20240527 ILC3 Stim_P7 CRC eNK+_E04_015.fcs	11446	47	66.4	20.9	3.91	13.8	0.33	22.9	4.56	29.2	2.5	2.26	67.8	58	69.2
20240527 ILC3 Stim_P7 CRC eNK-_E05_016.fcs	9510	49.2	55.8	10.7	13.3	0.84	0.063	31.2	10.5	36.1	0.12	3.3	48.8	74.5	81.2

## Sheet: Luminex
Acquisition Date: 27-Jun-2024, 03:45 PM
Reader Serial Number: MAGPX13253702
Standard Lot: 38560300 Expiration Date: <none>
Plate ID:
RP1 PMT (Volts): 650.00
RP1 Target: NA
			Granzyme B (72)	IFNG (43)	IL13 (35)	IL17AF (36)	IL22 (76)	Perforin (53)
Type	Well	Description	Obs Conc	Obs Conc	Obs Conc	Obs Conc	Obs Conc	Obs Conc	Sample	Cell numbers FC	Ratio Obs Conc/Cell number Granzyme B	Ratio Obs Conc/Cell number IFNG	Ratio Obs Conc/Cell number IL13	Ratio Obs Conc/Cell number IL17AF	Ratio Obs Conc/Cell number IL22	Ratio Obs Conc/Cell number Perforin
S1	A1,A2				14762.2	41040.8
S2	B1,B2			9742.72	3035.15	9723.69	25742.9	88279.6
S3	C1,C2		3358.21	2484.12	903.3	2617.53	6545.86	22060.2
S4	D1,D2		835.23	584.05	198.91	576.81	1583.35	5553.72
S5	E1,E2		218.93	152.25	50.54	165.77	433.74	1348.17
S6	F1,F2		48	45.58	12.23	39.01	95.66	357.35
S7	G1,G2		14.74	6.8	3.83	9.38	26.12	83.67
S8	H1,H2		3.14		0.74		6.33
X1	A3		263.23	3218.45	561.62	2675.53	972.91	12573.7	P1 Colon ILC3	83290	0.0031604	0.0386415	0.00674295	0.0321231	0.011681	0.150962
X2	A4		558.32	3225.38	222.25	61656.32	1815.86	18591.8	P2 Colon ILC3	113475	0.0049202	0.0284237	0.00195858	0.158121	0.0160023	0.163841
X3	A5		427.54	2407.67	186.49	9643.39	1867.59	16828.2	P3 Colon ILC3	125182	0.00341535	0.0192334	0.00148975	0.077035	0.014919	0.134429
X4	A6		425.97	5332.99	803.07	346.05	2071.51	21443.7	P4 Colon ILC3	119621	0.003561	0.0445824	0.00671345	0.00289289	0.0173173	0.179263
X5	A7		369.98	1690.08	63.8	6062.16	1898.39	15196.1	P5 Colon ILC3	130401	0.00283725	0.0129606	0.00048926	0.0464886	0.0145581	0.116533
X6	A8		629.67	631.82	313.11	OOR >	1142.91	5682.5	P6 Colon ILC3	58115	0.0108349	0.0108719	0.00538777	0.907805	0.0196664	0.0977803
X7	A9		573.96	2184.13	9.85	26.02	1407.07	7160.05	P7 Colon ILC3	31317	0.0183274	0.0697426	0.000314526	0.000830859	0.0449299	0.228631
X8	A10		522.8	1604.95	48.24	201.79	338.34	4621.93	P1 Colon ILC3 1/10
X9	A11		464.34	986.61	81.16	29.93	175.49	3845.59	P1 CRC ILC3 1/10
X10	A12		6.48	OOR <	0.54	OOR <	5.26	OOR <	P4 Colon nILC 1/10
X11	B3		216.88	189.74	2.08	OOR <	1.69	83.67	P1 Colon nILC	1127	0.19244	0.168358	0.00184561	#VALUE!	0.00149956	0.0742413
X12	B4		3.14	OOR <	0.54	OOR <	1.13	OOR <	P2 Colon nILC	59	0.0532203	#VALUE!	0.00915254	#VALUE!	0.0191525	#VALUE!
X13	B5		3.84	OOR <	0.41	OOR <	0.31	OOR <	P3 Colon nILC	116	0.0331034	#VALUE!	0.00353448	#VALUE!	0.00267241	#VALUE!
X14	B6		76.14	OOR <	0.54	OOR <	75.4	OOR <	P4 Colon nILC	253	0.300949	#VALUE!	0.00213439	#VALUE!	0.298024	#VALUE!
X15	B7		826.29	1234.74	5.18	214.19	742.17	2683.22	P5 Colon nILC	8597	0.0961138	0.143625	0.000602536	0.0249145	0.086329	0.312111
X16	B8		33.42	OOR <	0.41	OOR <	OOR <	OOR <	P6 Colon nILC	115	0.290609	#VALUE!	0.00356522	#VALUE!	#VALUE!	#VALUE!
X17	B9		3.14	OOR <	0.54	OOR <	0.31	OOR <	P7 Colon nILC	75	0.0418667	#VALUE!	0.0072	#VALUE!	0.00413333	#VALUE!
X18	B10		12.39	OOR <	0.54	OOR <	0.13	OOR <	P1 Colon nILC 1/10
X19	B11		858.22	518.23	237.09	OOR <	27.36	2732.04	P1 CRC nILC 1/10
X20	B12		607.95	119.97	0.94	OOR <	113.09	256.38	P5 Colon nILC 1/10
X21	C3		862.24	57.76	0.94	1.67	2.78	6534.77	P1 Colon eNK+	3264	0.264167	0.0176961	0.00028799	0.000511642	0.000851716	2.00207
X22	C4		2.41	OOR <	0.54	OOR <	0.13	OOR <	P2 Colon eNK+	52	0.0463462	#VALUE!	0.0103846	#VALUE!	0.0025	#VALUE!
X23	C5		510.16	125.5	0.81	OOR <	1	80.4	P3 Colon eNK+	290	1.75917	0.432759	0.0027931	#VALUE!	0.00344828	0.277241
X24	C6		1147.48	186.42	1.07	OOR <	1.84	1843.08	P4 Colon eNK+	1725	0.665206	0.10807	0.00062029	#VALUE!	0.00106667	1.06845
X25	C7		893.06	294.95	1.88	35.44	5.26	16401.3	P5 Colon eNK+	14937	0.0597884	0.0197463	0.000125862	0.00237263	0.000352146	1.09803
X26	C8		1287.25	OOR <	0.54	OOR <	0	OOR <	P6 Colon eNK+	161	7.99534	#VALUE!	0.00335404	#VALUE!	0	#VALUE!
X27	C9		968.24	73.69	0.81	OOR <	0.52	3402.44	P7 Colon eNK+	3957	0.24469	0.0186227	0.000204701	#VALUE!	0.000131413	0.859853
X28	C10		677.04	686.56	9.58	1794.28	1015.86	4638.27	P2 Colon ILC3 1/10
X29	C11		754.89	173.17	58.9	1614.49	863.35	3570.93	P2 CRC ILC3 1/10
X30	C12		46	OOR <	7.34	OOR <	1	OOR <	P2 CRC nILC 1/10
X31	D3		1079.43	OOR <	0.54	OOR <	0.52	942.97	P1 Colon eNK-	1309	0.824622	#VALUE!	0.000412529	#VALUE!	0.00039725	0.720374
X32	D4		795.84	OOR <	0.94	OOR <	3.8	455.96	P2 Colon eNK-	649	1.22626	#VALUE!	0.00144838	#VALUE!	0.00585516	0.702558
X33	D5		942.41	124.58	1.07	OOR <	2.94	3224.83	P3 Colon eNK-	3861	0.244084	0.0322663	0.00027713	#VALUE!	0.000761461	0.835232
X34	D6		1087.44	OOR <	0.81	OOR <	1.27	2382.58	P4 Colon eNK-	1276	0.852226	#VALUE!	0.000634796	#VALUE!	0.000995298	1.86723
X35	D7		979.54	336.73	3.76	13.07	2.78	4896.88	P5 Colon eNK-	3459	0.283186	0.0973489	0.00108702	0.00377855	0.0008037	1.41569
X36	D8		123.49	OOR <	0.27	OOR <	OOR <	OOR <	P6 Colon eNK-	88	1.4033	#VALUE!	0.00306818	#VALUE!	#VALUE!	#VALUE!
X37	D9		931.01	1963.25	1.34	0.4	1.4	2801.47	P7 Colon eNK-	2136	0.435866	0.919125	0.000627341	0.000187266	0.000655431	1.31155
X38	D10		776.19	370.41	8.84	1309.31	809.26	4105.68	P3 Colon ILC3 1/10
X39	D11		812.13	226.55	27.36	3621.53	642.02	3229.64	P3 CRC ILC3 1/10
X40	D12		530.65	OOR <	18.31	OOR <	3.62	294.76	P3 CRC nILC 1/10
X41	E3		366.8	4529.27	1306.89	766.61	1153.74	18497.9	P1 CRC ILC3	102108	0.00359227	0.0443576	0.0127991	0.00750783	0.0112992	0.18116
X42	E4		431.45	1715.95	892.43	OOR >	2012.91	14618.1	P2 CRC ILC3	243467	0.00177211	0.00704798	0.00366551	#VALUE!	0.00826769	0.0600413
X43	E5		448.62	1668.08	460.55	36917.3	1511.62	12569.2	P3 CRC ILC3	83276	0.00538715	0.0200307	0.0055304	0.443313	0.0181519	0.150935
X44	E6		488.22	4510.84	53.53	749.03	2043.76	9563.12	P4 CRC ILC3	58663	0.00832245	0.0768941	0.0009125	0.0127684	0.034839	0.163018
X45	E7		320.11	1813.6	187.82	13563.4	2285.12	15243.1	P5 CRC ILC3	161297	0.0019846	0.0112439	0.00116444	0.0840897	0.0141672	0.0945036
X46	E8		475.67	459.51	1.47	22418	221.69	8734.55	P6 CRC ILC3	46969	0.0101273	0.00978326	3.12972e-05	0.477295	0.00471992	0.185964
X47	E9		598.16	100.73	0.67	OOR <	412.96	1677.39	P7 CRC ILC3	974	0.614127	0.103419	0.000687885	#VALUE!	0.423984	1.72217
X48	E10		478.77	1880.02	40.68	29.93	495.3	6927.18	P4 Colon ILC3 1/10
X49	E11		920.41	1546.36	4.64	48.24	1191.18	1962.46	P4 CRC ILC3 1/10
X50	E12		32	OOR <	0.94	OOR <	11.79	OOR <	P4 CRC nILC 1/10
X51	F3		505.22	2779.9	1998.28	63.72	308.73	12030.2	P1 CRC nILC	46939	0.0107633	0.0592237	0.0425718	0.00135751	0.00657726	0.256294
X52	F4		703.63	12.23	159.81	OOR <	17.06	492.64	P2 CRC nILC	763	0.922189	0.0160288	0.20945	#VALUE!	0.0223591	0.645662
X53	F5		854.05	46.44	374.62	OOR <	25.16	2933.85	P3 CRC nILC	2640	0.323504	0.0175909	0.141902	#VALUE!	0.0095303	1.11131
X54	F6		491.78	166.1	6.73	OOR <	115.8	211.49	P4 CRC nILC	707	0.695587	0.234936	0.00951909	#VALUE!	0.163791	0.299137
X55	F7		641.29	1522.31	111.8	250.77	541.69	4889.9	P5 CRC nILC	10484	0.0611684	0.145203	0.0106639	0.0239193	0.0516683	0.466415
X56	F8		2433.35	OOR <	14.76	OOR <	0.87	326.91	P6 CRC nILC	2180	1.11622	#VALUE!	0.00677064	#VALUE!	0.000399083	0.149959
X57	F9		1148.13	236.17	240.36	OOR <	63.33	250.43	P7 CRC nILC	860	1.33503	0.274616	0.279488	#VALUE!	0.0736395	0.291198
X58	F10		740.34	243.89	4.7	479.78	860.22	5108.07	P5 Colon ILC3 1/10
X59	F11		531.88	239.07	9.58	1091.54	1362.77	4698.95	P5 CRC ILC3 1/10
X60	F12		664.21	180.73	5.25	1.67	65.7	761.57	P5 CRC nILC 1/10
X61	G3		660.85	1504.84	33.7	45.82	27.92	15948.5	P1 CRC eNK+	39771	0.0166164	0.0378376	0.000847351	0.0011521	0.000702019	0.401009
X62	G4		1299.05	OOR <	0.81	OOR <	1.54	948.29	P2 CRC eNK+	946	1.3732	#VALUE!	0.000856237	#VALUE!	0.00162791	1.00242
X63	G5		765.15	688.63	27.09	55.54	11.11	12695.2	P3 CRC eNK+	38609	0.0198179	0.017836	0.00070165	0.00143852	0.000287757	0.328816
X64	G6		1514.21	OOR <	1.07	OOR <	3.45	5002.56	P4 CRC eNK+	2925	0.517679	#VALUE!	0.000365812	#VALUE!	0.00117949	1.71028
X65	G7		735.14	165.63	1.47	10.84	6.43	6225.06	P5 CRC eNK+	4933	0.149025	0.0335759	0.000297993	0.00219745	0.00130347	1.26192
X66	G8		475.05	OOR <	0.41	OOR <	OOR <	118.98	P6 CRC eNK+	928	0.511907	#VALUE!	0.00044181	#VALUE!	#VALUE!	0.128211
X67	G9		866.72	297.4	265.09	24.47	3.8	9502.08	P7 CRC eNK+	11446	0.0757225	0.0259829	0.0231601	0.00213786	0.000331994	0.830166
X68	G10		875.08	38.28	23.24	5275.71	512.85	1172.6	P6 Colon ILC3 1/10
X69	G11		663.44	12.23	0.67	4278.33	26.25	2537.57	P6 CRC ILC3 1/10
X70	G12		227.96	OOR <	1.61	OOR <	0.52	OOR <	P6 CRC nILC 1/10
X71	H3		682.54	404.8	3.09	37.82	8.06	14831.3	P1 CRC eNK-	37427	0.0182366	0.0108157	8.25607e-05	0.0010105	0.000215353	0.396273
X72	H4		1226.68	702.11	1.61	OOR <	4.15	1091.25	P2 CRC eNK-	1087	1.1285	0.645915	0.00148114	#VALUE!	0.00381785	1.00391
X73	H5		769.75	476.67	87.1	49.86	1182.99	9232.14	P3 CRC eNK-	15615	0.0492955	0.0305264	0.00557797	0.00319308	0.0757598	0.591235
X74	H6		1056.43	OOR <	0.81	OOR <	1.84	708.52	P4 CRC eNK-	1242	0.850588	#VALUE!	0.000652174	#VALUE!	0.00148148	0.570467
X75	H7		974.83	0.34	0.94	OOR <	6.43	2462.64	P5 CRC eNK-	2299	0.424023	0.00014789	0.000408873	#VALUE!	0.00279687	1.07118
X76	H8		866.26	850.9	13.39	33.07	6.83	16026.5	P6 CRC eNK-	22394	0.0386827	0.0379968	0.000597928	0.00147673	0.000304992	0.715658
X77	H9		672.76	144.07	1.41	13.07	1.84	6283.22	P7 CRC eNK-	9510	0.0707424	0.0151493	0.000148265	0.00137434	0.000193481	0.660696
X78	H10		948.5	496.92	1.88	OOR <	644.93	1913.53	P7 Colon ILC3 1/10
X79	H11		44.44	OOR <	0.81	OOR <	57.98	137.85	P7 CRC ILC3 1/10
X80	H12		67.49	OOR <	13.67	OOR <	3.11	OOR <	P7 CRC nILC 1/10
Sampling Errors: 1 - Low bead #; 2 - Agg beads; 3 - Classify %; 4 - Region selection; 5 - Platform temperature
*** = Value not available; --- = Designated as an outlier
*Value = Value extrapolated beyond standard range
OOR = Out of Range; OOR> = Out of Range Above; OOR< = Out of Range Below
Exp Conc = Expected Concentration; Obs Conc = Observed Concentration
