# Supplementary material for: Tumor-infiltrating immature innate lymphoid cells in colorectal cancer are biased toward ILC1/tissue-resident NK cell differentiation
Source: Nat Commun. 2026 Mar 27;17:3035. doi: 10.1038/s41467-026-71085-9 (PMC13035902; doi:10.1038/s41467-026-71085-9)
Supplement: Supplementary file 7 — Source data [file 41467_2026_71085_MOESM7_ESM.zip › Source data/Fig3C ILC_NK_RAW_Frequencies_Clusters.xlsx]

## Sheet: Sheet1
Cluster	Patient	Tissue	Count	Total Cluster	Total Tissue per patient	Frequency
early NK	Patient 1	PC	155	3534	1610	9.62733
ILCP	Patient 10	Colon	27	1183	711	3.79747
NKp44- ILC3	Patient 10	Colon	33	291	711	4.64135
NKp44+ ILC3	Patient 10	Colon	450	2516	711	63.2911
ILC2	Patient 10	Colon	4	647	711	0.562588
ILC1	Patient 10	Colon	9	1375	711	1.26582
ieILC1	Patient 10	Colon	24	1130	711	3.37553
CD160+ ILC1	Patient 10	Colon	52	3217	711	7.31364
ICAM1+ ILC1	Patient 10	Colon	32	1374	711	4.5007
IFN ILC1	Patient 10	Colon	0	242	711	0
LIGHT ILC1	Patient 10	Colon	0	673	711	0
CD16+ mNK A	Patient 10	Colon	9	1681	711	1.26582
CD16+ mNK B	Patient 10	Colon	42	3576	711	5.90717
HLA-DR NK	Patient 10	Colon	5	1968	711	0.703235
NKP	Patient 10	Colon	24	3534	711	3.37553
ILCP	Patient 11	Colon	36	1183	638	5.64263
NKp44- ILC3	Patient 11	Colon	14	291	638	2.19436
NKp44+ ILC3	Patient 11	Colon	188	2516	638	29.4671
ILC2	Patient 11	Colon	45	647	638	7.05329
ILC1	Patient 11	Colon	22	1375	638	3.44828
ieILC1	Patient 11	Colon	24	1130	638	3.76176
CD160+ ILC1	Patient 11	Colon	91	3217	638	14.2633
ICAM1+ ILC1	Patient 11	Colon	27	1374	638	4.23197
IFN ILC1	Patient 11	Colon	3	242	638	0.470219
LIGHT ILC1	Patient 11	Colon	5	673	638	0.783699
CD16+ mNK A	Patient 11	Colon	12	1681	638	1.88088
CD16+ mNK B	Patient 11	Colon	52	3576	638	8.15047
HLA-DR NK	Patient 11	Colon	15	1968	638	2.3511
NKP	Patient 10	CRC	748	3534	2998	24.95
ILCP	Patient 3	Colon	18	1183	628	2.86624
NKp44- ILC3	Patient 3	Colon	8	291	628	1.27389
NKp44+ ILC3	Patient 3	Colon	87	2516	628	13.8535
ILC2	Patient 3	Colon	6	647	628	0.955414
ILC1	Patient 3	Colon	2	1375	628	0.318471
ieILC1	Patient 3	Colon	1	1130	628	0.159236
CD160+ ILC1	Patient 3	Colon	120	3217	628	19.1083
ICAM1+ ILC1	Patient 3	Colon	34	1374	628	5.41401
IFN ILC1	Patient 3	Colon	1	242	628	0.159236
LIGHT ILC1	Patient 3	Colon	7	673	628	1.11465
CD16+ mNK A	Patient 3	Colon	9	1681	628	1.43312
CD16+ mNK B	Patient 3	Colon	221	3576	628	35.1911
HLA-DR NK	Patient 3	Colon	13	1968	628	2.07006
NKP	Patient 11	Colon	104	3534	638	16.3009
ILCP	Patient 4	Colon	1	1183	21	4.7619
NKp44- ILC3	Patient 4	Colon	0	291	21	0
NKp44+ ILC3	Patient 4	Colon	6	2516	21	28.5714
ILC2	Patient 4	Colon	0	647	21	0
ILC1	Patient 4	Colon	0	1375	21	0
ieILC1	Patient 4	Colon	0	1130	21	0
CD160+ ILC1	Patient 4	Colon	6	3217	21	28.5714
ICAM1+ ILC1	Patient 4	Colon	3	1374	21	14.2857
IFN ILC1	Patient 4	Colon	0	242	21	0
LIGHT ILC1	Patient 4	Colon	0	673	21	0
CD16+ mNK A	Patient 4	Colon	0	1681	21	0
CD16+ mNK B	Patient 4	Colon	4	3576	21	19.0476
HLA-DR NK	Patient 4	Colon	0	1968	21	0
NKP	Patient 11	CRC	10	3534	237	4.21941
ILCP	Patient 7	Colon	50	1183	960	5.20833
NKp44- ILC3	Patient 7	Colon	30	291	960	3.125
NKp44+ ILC3	Patient 7	Colon	376	2516	960	39.1667
ILC2	Patient 7	Colon	20	647	960	2.08333
ILC1	Patient 7	Colon	4	1375	960	0.416667
ieILC1	Patient 7	Colon	1	1130	960	0.104167
CD160+ ILC1	Patient 7	Colon	99	3217	960	10.3125
ICAM1+ ILC1	Patient 7	Colon	41	1374	960	4.27083
IFN ILC1	Patient 7	Colon	1	242	960	0.104167
LIGHT ILC1	Patient 7	Colon	2	673	960	0.208333
CD16+ mNK A	Patient 7	Colon	16	1681	960	1.66667
CD16+ mNK B	Patient 7	Colon	167	3576	960	17.3958
HLA-DR NK	Patient 7	Colon	27	1968	960	2.8125
early NK	Patient 2	PC	339	3534	3549	9.55199
ILCP	Patient 9	Colon	6	1183	227	2.64317
NKp44- ILC3	Patient 9	Colon	6	291	227	2.64317
NKp44+ ILC3	Patient 9	Colon	136	2516	227	59.9119
ILC2	Patient 9	Colon	2	647	227	0.881057
ILC1	Patient 9	Colon	13	1375	227	5.72687
ieILC1	Patient 9	Colon	24	1130	227	10.5727
CD160+ ILC1	Patient 9	Colon	14	3217	227	6.1674
ICAM1+ ILC1	Patient 9	Colon	4	1374	227	1.76211
IFN ILC1	Patient 9	Colon	0	242	227	0
LIGHT ILC1	Patient 9	Colon	0	673	227	0
CD16+ mNK A	Patient 9	Colon	5	1681	227	2.20264
CD16+ mNK B	Patient 9	Colon	11	3576	227	4.84581
HLA-DR NK	Patient 9	Colon	3	1968	227	1.32159
NKP	Patient 3	Colon	101	3534	628	16.0828
ILCP	Patient 10	CRC	262	1183	2998	8.73916
NKp44- ILC3	Patient 10	CRC	65	291	2998	2.16811
NKp44+ ILC3	Patient 10	CRC	505	2516	2998	16.8446
ILC2	Patient 10	CRC	141	647	2998	4.70314
ILC1	Patient 10	CRC	121	1375	2998	4.03602
ieILC1	Patient 10	CRC	89	1130	2998	2.96865
CD160+ ILC1	Patient 10	CRC	299	3217	2998	9.97332
ICAM1+ ILC1	Patient 10	CRC	124	1374	2998	4.13609
IFN ILC1	Patient 10	CRC	16	242	2998	0.533689
LIGHT ILC1	Patient 10	CRC	86	673	2998	2.86858
CD16+ mNK A	Patient 10	CRC	114	1681	2998	3.80254
CD16+ mNK B	Patient 10	CRC	203	3576	2998	6.77118
HLA-DR NK	Patient 10	CRC	225	1968	2998	7.505
NKP	Patient 3	CRC	123	3534	1261	9.75416
ILCP	Patient 11	CRC	3	1183	237	1.26582
NKp44- ILC3	Patient 11	CRC	1	291	237	0.421941
NKp44+ ILC3	Patient 11	CRC	24	2516	237	10.1266
ILC2	Patient 11	CRC	13	647	237	5.48523
ILC1	Patient 11	CRC	29	1375	237	12.2363
ieILC1	Patient 11	CRC	66	1130	237	27.8481
CD160+ ILC1	Patient 11	CRC	2	3217	237	0.843882
ICAM1+ ILC1	Patient 11	CRC	3	1374	237	1.26582
IFN ILC1	Patient 11	CRC	1	242	237	0.421941
LIGHT ILC1	Patient 11	CRC	12	673	237	5.06329
CD16+ mNK A	Patient 11	CRC	9	1681	237	3.79747
CD16+ mNK B	Patient 11	CRC	5	3576	237	2.1097
HLA-DR NK	Patient 11	CRC	59	1968	237	24.8945
NKP	Patient 4	Colon	1	3534	21	4.7619
ILCP	Patient 3	CRC	28	1183	1261	2.22046
NKp44- ILC3	Patient 3	CRC	2	291	1261	0.158604
NKp44+ ILC3	Patient 3	CRC	42	2516	1261	3.33069
ILC2	Patient 3	CRC	75	647	1261	5.94766
ILC1	Patient 3	CRC	27	1375	1261	2.14116
ieILC1	Patient 3	CRC	113	1130	1261	8.96114
CD160+ ILC1	Patient 3	CRC	44	3217	1261	3.48929
ICAM1+ ILC1	Patient 3	CRC	35	1374	1261	2.77557
IFN ILC1	Patient 3	CRC	5	242	1261	0.396511
LIGHT ILC1	Patient 3	CRC	84	673	1261	6.66138
CD16+ mNK A	Patient 3	CRC	255	1681	1261	20.222
CD16+ mNK B	Patient 3	CRC	122	3576	1261	9.67486
HLA-DR NK	Patient 3	CRC	306	1968	1261	24.2665
NKP	Patient 4	CRC	422	3534	1398	30.186
ILCP	Patient 4	CRC	54	1183	1398	3.86266
NKp44- ILC3	Patient 4	CRC	9	291	1398	0.643777
NKp44+ ILC3	Patient 4	CRC	80	2516	1398	5.72246
ILC2	Patient 4	CRC	19	647	1398	1.35908
ILC1	Patient 4	CRC	56	1375	1398	4.00572
ieILC1	Patient 4	CRC	114	1130	1398	8.15451
CD160+ ILC1	Patient 4	CRC	126	3217	1398	9.01288
ICAM1+ ILC1	Patient 4	CRC	113	1374	1398	8.08298
IFN ILC1	Patient 4	CRC	19	242	1398	1.35908
LIGHT ILC1	Patient 4	CRC	11	673	1398	0.786838
CD16+ mNK A	Patient 4	CRC	123	1681	1398	8.79828
CD16+ mNK B	Patient 4	CRC	140	3576	1398	10.0143
HLA-DR NK	Patient 4	CRC	112	1968	1398	8.01144
early NK	Patient 5	PC	4	3534	176	2.27273
ILCP	Patient 7	CRC	26	1183	817	3.18237
NKp44- ILC3	Patient 7	CRC	4	291	817	0.489596
NKp44+ ILC3	Patient 7	CRC	31	2516	817	3.79437
ILC2	Patient 7	CRC	21	647	817	2.57038
ILC1	Patient 7	CRC	61	1375	817	7.46634
ieILC1	Patient 7	CRC	91	1130	817	11.1383
CD160+ ILC1	Patient 7	CRC	84	3217	817	10.2815
ICAM1+ ILC1	Patient 7	CRC	31	1374	817	3.79437
IFN ILC1	Patient 7	CRC	1	242	817	0.122399
LIGHT ILC1	Patient 7	CRC	115	673	817	14.0759
CD16+ mNK A	Patient 7	CRC	124	1681	817	15.1775
CD16+ mNK B	Patient 7	CRC	114	3576	817	13.9535
HLA-DR NK	Patient 7	CRC	82	1968	817	10.0367
early NK	Patient 6	PC	4	3534	63	6.34921
ILCP	Patient 9	CRC	5	1183	223	2.24215
NKp44- ILC3	Patient 9	CRC	1	291	223	0.44843
NKp44+ ILC3	Patient 9	CRC	150	2516	223	67.2646
ILC2	Patient 9	CRC	2	647	223	0.896861
ILC1	Patient 9	CRC	10	1375	223	4.4843
ieILC1	Patient 9	CRC	8	1130	223	3.58744
CD160+ ILC1	Patient 9	CRC	10	3217	223	4.4843
ICAM1+ ILC1	Patient 9	CRC	2	1374	223	0.896861
IFN ILC1	Patient 9	CRC	0	242	223	0
LIGHT ILC1	Patient 9	CRC	1	673	223	0.44843
CD16+ mNK A	Patient 9	CRC	15	1681	223	6.72646
CD16+ mNK B	Patient 9	CRC	12	3576	223	5.38117
HLA-DR NK	Patient 9	CRC	6	1968	223	2.69058
NKP	Patient 7	Colon	126	3534	960	13.125
nILC	Patient 1	PC	61	1183	1610	3.78882
NKp44- ILC3	Patient 1	PC	9	291	1610	0.559006
NKp44+ ILC3	Patient 1	PC	97	2516	1610	6.02484
ILC2	Patient 1	PC	33	647	1610	2.04969
ILC1	Patient 1	PC	156	1375	1610	9.68944
ieILC1	Patient 1	PC	76	1130	1610	4.7205
CD160+ ILC1	Patient 1	PC	367	3217	1610	22.795
ICAM1+ ILC1	Patient 1	PC	135	1374	1610	8.38509
IFN+ ILC1	Patient 1	PC	83	242	1610	5.15528
LIGHT+ ILC1	Patient 1	PC	16	673	1610	0.993789
CD16+ NK B	Patient 1	PC	91	1681	1610	5.65217
CD16+ NK A	Patient 1	PC	205	3576	1610	12.7329
HLA-DR+ NK	Patient 1	PC	126	1968	1610	7.82609
NKP	Patient 7	CRC	32	3534	817	3.91677
nILC	Patient 2	PC	83	1183	3549	2.33869
NKp44- ILC3	Patient 2	PC	24	291	3549	0.676247
NKp44+ ILC3	Patient 2	PC	95	2516	3549	2.67681
ILC2	Patient 2	PC	91	647	3549	2.5641
ILC1	Patient 2	PC	403	1375	3549	11.3553
ieILC1	Patient 2	PC	194	1130	3549	5.46633
CD160+ ILC1	Patient 2	PC	869	3217	3549	24.4858
ICAM1+ ILC1	Patient 2	PC	282	1374	3549	7.9459
IFN+ ILC1	Patient 2	PC	23	242	3549	0.64807
LIGHT+ ILC1	Patient 2	PC	80	673	3549	2.25416
CD16+ NK B	Patient 2	PC	224	1681	3549	6.31164
CD16+ NK A	Patient 2	PC	557	3576	3549	15.6946
HLA-DR+ NK	Patient 2	PC	285	1968	3549	8.03043
early NK	Patient 7	PC	446	3534	2580	17.2868
nILC	Patient 5	PC	7	1183	176	3.97727
NKp44- ILC3	Patient 5	PC	1	291	176	0.568182
NKp44+ ILC3	Patient 5	PC	2	2516	176	1.13636
ILC2	Patient 5	PC	31	647	176	17.6136
ILC1	Patient 5	PC	10	1375	176	5.68182
ieILC1	Patient 5	PC	3	1130	176	1.70455
CD160+ ILC1	Patient 5	PC	25	3217	176	14.2045
ICAM1+ ILC1	Patient 5	PC	4	1374	176	2.27273
IFN+ ILC1	Patient 5	PC	2	242	176	1.13636
LIGHT+ ILC1	Patient 5	PC	0	673	176	0
CD16+ NK B	Patient 5	PC	4	1681	176	2.27273
CD16+ NK A	Patient 5	PC	29	3576	176	16.4773
HLA-DR+ NK	Patient 5	PC	54	1968	176	30.6818
early NK	Patient 8	PC	293	3534	3761	7.79048
nILC	Patient 6	PC	1	1183	63	1.5873
NKp44- ILC3	Patient 6	PC	1	291	63	1.5873
NKp44+ ILC3	Patient 6	PC	1	2516	63	1.5873
ILC2	Patient 6	PC	17	647	63	26.9841
ILC1	Patient 6	PC	7	1375	63	11.1111
ieILC1	Patient 6	PC	0	1130	63	0
CD160+ ILC1	Patient 6	PC	0	3217	63	0
ICAM1+ ILC1	Patient 6	PC	1	1374	63	1.5873
IFN+ ILC1	Patient 6	PC	0	242	63	0
LIGHT+ ILC1	Patient 6	PC	1	673	63	1.5873
CD16+ NK B	Patient 6	PC	0	1681	63	0
CD16+ NK A	Patient 6	PC	18	3576	63	28.5714
HLA-DR+ NK	Patient 6	PC	12	1968	63	19.0476
NKP	Patient 9	Colon	3	3534	227	1.32159
nILC	Patient 7	PC	261	1183	2580	10.1163
NKp44- ILC3	Patient 7	PC	10	291	2580	0.387597
NKp44+ ILC3	Patient 7	PC	47	2516	2580	1.82171
ILC2	Patient 7	PC	63	647	2580	2.44186
ILC1	Patient 7	PC	186	1375	2580	7.2093
ieILC1	Patient 7	PC	123	1130	2580	4.76744
CD160+ ILC1	Patient 7	PC	376	3217	2580	14.5736
ICAM1+ ILC1	Patient 7	PC	196	1374	2580	7.5969
IFN+ ILC1	Patient 7	PC	25	242	2580	0.968992
LIGHT+ ILC1	Patient 7	PC	71	673	2580	2.75194
CD16+ NK B	Patient 7	PC	311	1681	2580	12.0543
CD16+ NK A	Patient 7	PC	334	3576	2580	12.9457
HLA-DR+ NK	Patient 7	PC	131	1968	2580	5.07752
NKP	Patient 9	CRC	1	3534	223	0.44843
nILC	Patient 8	PC	73	1183	3761	1.94097
NKp44- ILC3	Patient 8	PC	24	291	3761	0.638128
NKp44+ ILC3	Patient 8	PC	102	2516	3761	2.71204
ILC2	Patient 8	PC	28	647	3761	0.744483
ILC1	Patient 8	PC	240	1375	3761	6.38128
ieILC1	Patient 8	PC	156	1130	3761	4.14783
CD160+ ILC1	Patient 8	PC	466	3217	3761	12.3903
ICAM1+ ILC1	Patient 8	PC	170	1374	3761	4.52007
IFN+ ILC1	Patient 8	PC	57	242	3761	1.51555
LIGHT+ ILC1	Patient 8	PC	154	673	3761	4.09466
CD16+ NK B	Patient 8	PC	309	1681	3761	8.2159
CD16+ NK A	Patient 8	PC	1245	3576	3761	33.1029
HLA-DR+ NK	Patient 8	PC	444	1968	3761	11.8054
early NK	Patient 9	PC	598	3534	1549	38.6056
nILC	Patient 9	PC	181	1183	1549	11.685
NKp44- ILC3	Patient 9	PC	49	291	1549	3.16333
NKp44+ ILC3	Patient 9	PC	97	2516	1549	6.2621
ILC2	Patient 9	PC	36	647	1549	2.32408
ILC1	Patient 9	PC	19	1375	1549	1.2266
ieILC1	Patient 9	PC	23	1130	1549	1.48483
CD160+ ILC1	Patient 9	PC	167	3217	1549	10.7811
ICAM1+ ILC1	Patient 9	PC	137	1374	1549	8.84442
IFN+ ILC1	Patient 9	PC	5	242	1549	0.322789
LIGHT+ ILC1	Patient 9	PC	28	673	1549	1.80762
CD16+ NK B	Patient 9	PC	51	1681	1549	3.29245
CD16+ NK A	Patient 9	PC	95	3576	1549	6.13299
HLA-DR+ NK	Patient 9	PC	63	1968	1549	4.06714
