# Supplementary material for: Tumor-infiltrating immature innate lymphoid cells in colorectal cancer are biased toward ILC1/tissue-resident NK cell differentiation
Source: Nat Commun. 2026 Mar 27;17:3035. doi: 10.1038/s41467-026-71085-9 (PMC13035902; doi:10.1038/s41467-026-71085-9)
Supplement: Supplementary file 7 — Source data [file 41467_2026_71085_MOESM7_ESM.zip › Source data/Supp Fig.2C ILC_NK_CRC_Monocole_Pseudotime_Metadata.xlsx]

## Sheet: Sheet1
group	donor	seurat_clusters	monocle3_pseudotime	Size_Factor
CRC	Patient 11	NKp44+ ILC3	0.613443	2575
CRC	Patient 11	HLA-DR NK	2.02416	3733
CRC	Patient 11	ILC2	10.7877	887
CRC	Patient 11	ieILC1	2.64053	2758
CRC	Patient 11	early NK	0.073253	7147
CRC	Patient 11	ieILC1	1.30296	3587
CRC	Patient 11	NKp44+ ILC3	2.45361	3138
CRC	Patient 11	HLA-DR NK	0.572444	5823
CRC	Patient 11	HLA-DR NK	0.498503	5059
CRC	Patient 11	HLA-DR NK	1.04059	5486
CRC	Patient 11	ILC2	10.4983	11829
CRC	Patient 11	ieILC1	1.48332	5515
CRC	Patient 11	NKp44+ ILC3	2.44003	7456
CRC	Patient 11	HLA-DR NK	1.21418	3990
CRC	Patient 11	HLA-DR NK	3.41059	1635
CRC	Patient 11	ieILC1	1.07936	3688
CRC	Patient 11	LIGHT ILC1	1.28001	6851
CRC	Patient 11	ieILC1	1.51088	4054
CRC	Patient 11	NKp44+ ILC3	2.44003	2109
CRC	Patient 11	ieILC1	1.84388	3778
CRC	Patient 11	NKp44+ ILC3	1.79226	5246
CRC	Patient 11	HLA-DR NK	1.44883	5414
CRC	Patient 11	LIGHT ILC1	1.31898	4673
CRC	Patient 11	ILC1	2.2787	6986
CRC	Patient 11	HLA-DR NK	1.16981	3212
CRC	Patient 11	ieILC1	1.53687	5205
CRC	Patient 11	NKp44+ ILC3	2.85391	5224
CRC	Patient 11	NKp44+ ILC3	1.71641	5725
CRC	Patient 11	ieILC1	0.873678	5395
CRC	Patient 11	HLA-DR NK	1.48064	3190
CRC	Patient 11	ILC2	10.7877	1605
CRC	Patient 11	IFN ILC1	1.63461	6694
CRC	Patient 11	ieILC1	1.6608	6569
CRC	Patient 11	NKp44+ ILC3	1.44318	4612
CRC	Patient 11	ieILC1	2.08068	6427
CRC	Patient 11	nILC	0.170206	1040
CRC	Patient 11	ieILC1	1.84388	3161
CRC	Patient 11	ieILC1	1.1754	6824
CRC	Patient 11	LIGHT ILC1	1.71426	5350
CRC	Patient 11	NKp44+ ILC3	0.916323	2198
CRC	Patient 11	ILC1	2.25028	6821
CRC	Patient 11	ILC2	10.7877	3423
CRC	Patient 11	ILC1	1.6487	7481
CRC	Patient 11	ieILC1	3.05039	6386
CRC	Patient 11	HLA-DR NK	3.77235	4563
CRC	Patient 11	HLA-DR NK	4.47857	4360
CRC	Patient 11	CD160+ ILC1	1.40437	4405
CRC	Patient 11	HLA-DR NK	0.906091	6636
CRC	Patient 11	LIGHT ILC1	1.71426	2941
CRC	Patient 11	ILC1	2.25028	7203
CRC	Patient 11	HLA-DR NK	3.3126	5700
CRC	Patient 11	early NK	0.183239	3530
CRC	Patient 11	ieILC1	2.63663	3764
CRC	Patient 11	HLA-DR NK	3.76304	5920
CRC	Patient 11	HLA-DR NK	1.08208	3426
CRC	Patient 11	HLA-DR NK	0.873679	7317
CRC	Patient 11	HLA-DR NK	4.0723	5302
CRC	Patient 11	NKp44+ ILC3	0.0266	6116
CRC	Patient 11	ieILC1	1.16351	7112
CRC	Patient 11	early NK	0	1706
CRC	Patient 11	early NK	0.0210585	6147
CRC	Patient 11	ILC1	0.375741	5624
CRC	Patient 11	ieILC1	1.87976	3309
CRC	Patient 11	ieILC1	2.49723	2440
CRC	Patient 11	ILC1	2.25519	6216
CRC	Patient 11	ILC2	9.89663	4225
CRC	Patient 11	ILC1	0.87368	3763
CRC	Patient 11	ieILC1	0.657981	5749
CRC	Patient 11	LIGHT ILC1	1.20433	1344
CRC	Patient 11	ieILC1	1.30293	7711
CRC	Patient 11	ILC1	1.30143	4822
CRC	Patient 11	ieILC1	1.8821	4741
CRC	Patient 11	ILC2	10.3466	3399
CRC	Patient 11	ieILC1	1.68076	6243
CRC	Patient 11	CD16+ mNK B	4.51003	3340
CRC	Patient 11	ICAM1+ ILC1	0.000131607	6037
CRC	Patient 11	HLA-DR NK	0.828338	5036
CRC	Patient 11	HLA-DR NK	1.10135	7731
CRC	Patient 11	HLA-DR NK	1.17384	3621
CRC	Patient 11	ILC1	2.25028	5230
CRC	Patient 11	NKp44+ ILC3	0.0434247	6846
CRC	Patient 11	ieILC1	1.30269	3698
CRC	Patient 11	LIGHT ILC1	1.71426	4955
CRC	Patient 11	NKp44+ ILC3	0.908624	5732
CRC	Patient 11	ieILC1	3.3872	5417
CRC	Patient 11	ieILC1	1.09584	4958
CRC	Patient 11	ILC1	0.873682	4926
CRC	Patient 11	ILC1	2.25028	8169
CRC	Patient 11	early NK	0.0559146	6826
CRC	Patient 11	ieILC1	2.13541	5406
CRC	Patient 11	LIGHT ILC1	0	3163
CRC	Patient 11	HLA-DR NK	3.48024	4715
CRC	Patient 11	HLA-DR NK	4.07231	5347
CRC	Patient 11	HLA-DR NK	1.49982	9068
CRC	Patient 11	HLA-DR NK	0.318612	4850
CRC	Patient 11	CD16+ mNK B	3.94191	3637
CRC	Patient 11	NKp44+ ILC3	0.69718	7306
CRC	Patient 11	HLA-DR NK	4.01535	3544
CRC	Patient 11	ieILC1	0.993768	8006
CRC	Patient 11	CD16+ mNK B	3.77112	7393
CRC	Patient 11	ILC1	2.27051	5315
CRC	Patient 11	NKp44+ ILC3	0.347569	4705
CRC	Patient 11	ILC1	2.25029	4597
CRC	Patient 11	HLA-DR NK	2.0077	3270
CRC	Patient 11	HLA-DR NK	3.72395	6178
CRC	Patient 11	ieILC1	1.09684	6043
CRC	Patient 11	HLA-DR NK	0.602363	6297
CRC	Patient 11	ICAM1+ ILC1	0.50685	4845
CRC	Patient 11	LIGHT ILC1	1.68039	2259
CRC	Patient 11	ieILC1	0.626392	5566
CRC	Patient 11	ILC1	2.25029	6290
CRC	Patient 11	ILC1	2.25029	5093
CRC	Patient 11	HLA-DR NK	0.650609	7073
CRC	Patient 11	ILC2	10.8673	4521
CRC	Patient 11	ILC1	1.28455	7648
CRC	Patient 11	HLA-DR NK	4.12515	2933
CRC	Patient 11	CD16+ mNK A	1.60141	2486
CRC	Patient 11	HLA-DR NK	0.78142	6987
CRC	Patient 11	HLA-DR NK	1.23579	4689
CRC	Patient 11	HLA-DR NK	2.17444	5335
CRC	Patient 11	early NK	0.0203869	7489
CRC	Patient 11	early NK	0.221046	6345
CRC	Patient 11	nILC	0.0770784	4560
CRC	Patient 11	HLA-DR NK	2.00292	4540
CRC	Patient 11	ieILC1	0.689792	5334
CRC	Patient 11	ieILC1	1.33894	4669
CRC	Patient 11	ieILC1	1.332	2459
CRC	Patient 11	HLA-DR NK	4.49132	3525
CRC	Patient 11	HLA-DR NK	4.08317	6206
CRC	Patient 11	HLA-DR NK	0.609279	3174
CRC	Patient 11	ieILC1	1.81662	4856
CRC	Patient 11	HLA-DR NK	0.766661	5341
CRC	Patient 11	CD16+ mNK A	1.62558	2208
CRC	Patient 11	HLA-DR NK	1.1166	4591
CRC	Patient 11	ieILC1	2.14365	3638
CRC	Patient 11	NKp44+ ILC3	1.19595	2823
CRC	Patient 11	ieILC1	1.30283	6792
CRC	Patient 11	HLA-DR NK	1.12128	7259
CRC	Patient 11	ieILC1	1.59491	2186
CRC	Patient 11	ieILC1	0.592372	3235
CRC	Patient 11	CD16+ mNK A	1.13243	1365
CRC	Patient 11	HLA-DR NK	1.21418	7409
CRC	Patient 11	ILC1	0.0163273	6855
CRC	Patient 11	CD16+ mNK B	3.94191	3784
CRC	Patient 11	ieILC1	1.84388	4558
CRC	Patient 11	LIGHT ILC1	0.511768	3209
CRC	Patient 11	ieILC1	1.7949	8445
CRC	Patient 11	nILC	0.361449	5294
CRC	Patient 11	ieILC1	0.0210371	4482
CRC	Patient 11	early NK	0.00782673	6869
CRC	Patient 11	NKp44+ ILC3	1.33071	3726
CRC	Patient 11	NKp44+ ILC3	3.00019	2940
CRC	Patient 11	ieILC1	2.17393	6172
CRC	Patient 11	ieILC1	0.612329	7216
CRC	Patient 11	CD16+ mNK A	4.35591	4076
CRC	Patient 11	LIGHT ILC1	1.04247	2413
CRC	Patient 11	ieILC1	2.36369	8832
CRC	Patient 11	HLA-DR NK	3.41635	3173
CRC	Patient 11	ieILC1	2.31355	3284
CRC	Patient 11	ieILC1	1.30291	4410
CRC	Patient 11	ieILC1	3.21117	4510
CRC	Patient 11	HLA-DR NK	0.94377	4914
CRC	Patient 11	ieILC1	1.64394	5057
CRC	Patient 11	HLA-DR NK	3.41022	5863
CRC	Patient 11	CD160+ ILC1	0.20325	4882
CRC	Patient 11	ieILC1	0.689793	2849
CRC	Patient 11	NKp44+ ILC3	1.43266	7000
CRC	Patient 11	ieILC1	1.90445	3417
CRC	Patient 11	HLA-DR NK	0.882448	2761
CRC	Patient 11	CD16+ mNK A	1.13243	5517
CRC	Patient 11	ieILC1	1.58776	5103
CRC	Patient 11	ILC1	2.25029	6213
CRC	Patient 11	early NK	0.00883404	5931
CRC	Patient 11	HLA-DR NK	1.47768	8033
CRC	Patient 11	NKp44+ ILC3	2.94376	3757
CRC	Patient 11	ieILC1	3.27435	6107
CRC	Patient 11	ieILC1	0.0210385	2221
CRC	Patient 11	ieILC1	3.27319	7098
CRC	Patient 11	ieILC1	1.30264	3206
CRC	Patient 11	ICAM1+ ILC1	3.27483	918
CRC	Patient 11	HLA-DR NK	1.70823	2866
CRC	Patient 11	ILC2	10.7877	4311
CRC	Patient 11	ieILC1	1.4987	5130
CRC	Patient 11	NKp44+ ILC3	2.28996	5833
CRC	Patient 11	HLA-DR NK	2.56567	1986
CRC	Patient 11	CD16+ mNK A	0.0741727	6199
CRC	Patient 11	ILC1	2.25029	7242
CRC	Patient 11	ILC1	1.81928	4343
CRC	Patient 11	NKp44- ILC3	9.69734e-05	2117
CRC	Patient 11	HLA-DR NK	3.72395	4876
CRC	Patient 11	ieILC1	0.673648	8243
CRC	Patient 11	HLA-DR NK	4.47857	3636
CRC	Patient 11	ieILC1	1.6667	6052
CRC	Patient 11	CD16+ mNK B	5.43545	4438
CRC	Patient 11	ieILC1	1.60007	5192
CRC	Patient 11	HLA-DR NK	0.925274	5818
CRC	Patient 11	HLA-DR NK	1.98275	7018
CRC	Patient 11	LIGHT ILC1	1.2899	3665
CRC	Patient 11	ILC1	0.375743	8626
CRC	Patient 11	early NK	0.0104005	6447
CRC	Patient 11	CD16+ mNK A	1.13243	4785
CRC	Patient 11	CD16+ mNK A	0.00499387	841
CRC	Patient 11	ieILC1	0.653005	6878
CRC	Patient 11	ILC1	2.25029	6438
CRC	Patient 11	ILC2	10.3831	7879
CRC	Patient 11	ieILC1	1.3028	2674
CRC	Patient 11	HLA-DR NK	1.43522	2695
CRC	Patient 11	HLA-DR NK	4.07709	6848
CRC	Patient 11	HLA-DR NK	2.17444	5228
CRC	Patient 11	ILC1	2.25925	6039
CRC	Patient 11	HLA-DR NK	1.98118	6354
CRC	Patient 11	HLA-DR NK	2.93769	2689
CRC	Patient 11	NKp44+ ILC3	1.41787	4952
CRC	Patient 11	ieILC1	2.54032	2336
CRC	Patient 11	ILC1	0.592373	2504
CRC	Patient 11	HLA-DR NK	0.873683	10154
CRC	Patient 11	CD16+ mNK A	1.13243	8664
CRC	Patient 11	ILC1	2.12768	8472
CRC	Patient 11	ieILC1	3.03713	4312
CRC	Patient 11	ILC1	0.630608	5087
CRC	Patient 11	ILC2	10.7877	5758
CRC	Patient 11	ieILC1	0.00433877	1146
CRC	Patient 11	NKp44+ ILC3	1.80116	8159
CRC	Patient 11	ieILC1	1.59715	5998
CRC	Patient 11	ieILC1	1.84388	4591
CRC	Patient 11	ILC2	9.75622	5203
CRC	Patient 11	NKp44+ ILC3	0.804992	5825
CRC	Patient 11	ILC1	1.64394	7813
CRC	Patient 11	NKp44+ ILC3	0.628612	8471
CRC	Patient 11	ieILC1	1.64394	4980
CRC	Patient 11	HLA-DR NK	1.55868	4526
CRC	Patient 11	ieILC1	2.12998	3120
CRC	Patient 11	ILC1	2.37914	8421
CRC	Patient 11	ILC2	10.7877	4167
CRC	Patient 11	ILC1	3.57403	5574
CRC	Patient 11	ILC2	10.2175	4489
CRC	Patient 11	LIGHT ILC1	1.07517	656
CRC	Patient 3	CD160+ ILC1	0.327558	4921
CRC	Patient 3	ieILC1	3.27783	4424
CRC	Patient 3	ILC2	10.7877	6945
CRC	Patient 3	ieILC1	2.92332	6911
CRC	Patient 3	NKp44+ ILC3	0.768855	6195
CRC	Patient 3	CD16+ mNK A	1.60837	4533
CRC	Patient 3	IFN ILC1	1.28379	6119
CRC	Patient 3	HLA-DR NK	3.619	3347
CRC	Patient 3	ILC2	11.0458	9971
CRC	Patient 3	CD16+ mNK B	8.89683	3389
CRC	Patient 3	CD16+ mNK B	6.84907	4048
CRC	Patient 3	early NK	0.0101761	8322
CRC	Patient 3	HLA-DR NK	1.63454	4706
CRC	Patient 3	CD16+ mNK A	0.380206	4319
CRC	Patient 3	HLA-DR NK	4.12516	4313
CRC	Patient 3	HLA-DR NK	2.03343	5059
CRC	Patient 3	HLA-DR NK	4.49132	5402
CRC	Patient 3	NKp44+ ILC3	0.633615	7113
CRC	Patient 3	early NK	0.00753568	4975
CRC	Patient 3	HLA-DR NK	2.55624	6968
CRC	Patient 3	HLA-DR NK	2.01646	5337
CRC	Patient 3	CD16+ mNK B	3.45367	3947
CRC	Patient 3	LIGHT ILC1	0.468467	4705
CRC	Patient 3	ICAM1+ ILC1	0.0211251	7498
CRC	Patient 3	early NK	0.00287968	7722
CRC	Patient 3	LIGHT ILC1	0.342709	5623
CRC	Patient 3	NKp44+ ILC3	0.682856	6689
CRC	Patient 3	CD16+ mNK B	3.94192	5009
CRC	Patient 3	ieILC1	2.63893	8529
CRC	Patient 3	CD16+ mNK B	3.27483	1626
CRC	Patient 3	CD16+ mNK A	2.15917	5944
CRC	Patient 3	HLA-DR NK	2.57472	4592
CRC	Patient 3	HLA-DR NK	1.70823	4997
CRC	Patient 3	ieILC1	2.87533	8450
CRC	Patient 3	ieILC1	2.95221	7646
CRC	Patient 3	ILC2	10.7877	6867
CRC	Patient 3	CD16+ mNK B	0.00142538	5800
CRC	Patient 3	HLA-DR NK	4.49132	3665
CRC	Patient 3	CD16+ mNK A	1.29968	4256
CRC	Patient 3	nILC	0.549834	3647
CRC	Patient 3	CD16+ mNK A	1.24909	5368
CRC	Patient 3	LIGHT ILC1	3.80265	5710
CRC	Patient 3	HLA-DR NK	3.8061	3759
CRC	Patient 3	CD16+ mNK B	5.15413	3653
CRC	Patient 3	CD160+ ILC1	0.229506	5034
CRC	Patient 3	HLA-DR NK	4.49132	4925
CRC	Patient 3	CD16+ mNK B	6.8077	2964
CRC	Patient 3	CD16+ mNK A	2.88954	5623
CRC	Patient 3	early NK	0.434458	4771
CRC	Patient 3	CD16+ mNK A	1.68883	4618
CRC	Patient 3	CD16+ mNK A	1.17243	4261
CRC	Patient 3	HLA-DR NK	4.49132	5633
CRC	Patient 3	CD16+ mNK B	0.0433471	4895
CRC	Patient 3	ieILC1	2.47748	5679
CRC	Patient 3	NKp44+ ILC3	0.581215	7235
CRC	Patient 3	HLA-DR NK	1.4407	3179
CRC	Patient 3	ieILC1	2.13296	6839
CRC	Patient 3	CD16+ mNK A	1.20433	3650
CRC	Patient 3	HLA-DR NK	3.72546	4925
CRC	Patient 3	ILC2	10.3368	3820
CRC	Patient 3	ILC2	10.7877	7470
CRC	Patient 3	NKp44+ ILC3	1.2282	9145
CRC	Patient 3	CD16+ mNK B	0.0741741	5947
CRC	Patient 3	ieILC1	3.28361	6284
CRC	Patient 3	ICAM1+ ILC1	0.0201931	727
CRC	Patient 3	ICAM1+ ILC1	0.000130221	5463
CRC	Patient 3	HLA-DR NK	3.72396	3245
CRC	Patient 3	CD16+ mNK B	4.28647	3340
CRC	Patient 3	CD16+ mNK A	1.39353	8252
CRC	Patient 3	CD16+ mNK A	1.69378	4545
CRC	Patient 3	nILC	1.11571	4066
CRC	Patient 3	CD160+ ILC1	1.7064	7229
CRC	Patient 3	CD16+ mNK B	5.41471	3762
CRC	Patient 3	CD16+ mNK B	8.82749	3921
CRC	Patient 3	CD16+ mNK B	5.42377	5105
CRC	Patient 3	nILC	0.342997	5557
CRC	Patient 3	NKp44+ ILC3	0.81011	7593
CRC	Patient 3	CD16+ mNK B	6.60644	2538
CRC	Patient 3	NKp44+ ILC3	0.628614	9137
CRC	Patient 3	ieILC1	2.27455	7556
CRC	Patient 3	HLA-DR NK	2.02506	4709
CRC	Patient 3	CD16+ mNK A	1.60422	3441
CRC	Patient 3	ieILC1	2.95221	9908
CRC	Patient 3	ILC2	10.7877	6279
CRC	Patient 3	CD16+ mNK B	6.85486	3450
CRC	Patient 3	CD16+ mNK B	7.6119	2264
CRC	Patient 3	LIGHT ILC1	3.80411	10465
CRC	Patient 3	CD16+ mNK A	4.12303	4748
CRC	Patient 3	CD160+ ILC1	0.756357	5330
CRC	Patient 3	ILC1	1.81923	8513
CRC	Patient 3	HLA-DR NK	3.78566	6565
CRC	Patient 3	CD16+ mNK A	2.86311	6211
CRC	Patient 3	CD16+ mNK A	3.94192	4722
CRC	Patient 3	HLA-DR NK	2.95411	4702
CRC	Patient 3	LIGHT ILC1	0.546437	5594
CRC	Patient 3	HLA-DR NK	0.57515	6371
CRC	Patient 3	ILC1	2.52437	6345
CRC	Patient 3	CD16+ mNK A	3.11061	3958
CRC	Patient 3	CD16+ mNK A	1.60658	6588
CRC	Patient 3	CD16+ mNK A	1.58794	7570
CRC	Patient 3	LIGHT ILC1	1.69746	8931
CRC	Patient 3	HLA-DR NK	3.72396	2820
CRC	Patient 3	HLA-DR NK	4.07088	3630
CRC	Patient 3	NKp44+ ILC3	0.843385	7958
CRC	Patient 3	CD160+ ILC1	0.952711	5777
CRC	Patient 3	IFN ILC1	1.68039	2224
CRC	Patient 3	HLA-DR NK	3.76404	7543
CRC	Patient 3	LIGHT ILC1	1.67877	8087
CRC	Patient 3	LIGHT ILC1	0.622732	5329
CRC	Patient 3	HLA-DR NK	3.72396	3113
CRC	Patient 3	HLA-DR NK	4.49132	5697
CRC	Patient 3	CD16+ mNK A	1.31502	4276
CRC	Patient 3	ieILC1	3.80215	8800
CRC	Patient 3	CD16+ mNK A	0.804514	4522
CRC	Patient 3	LIGHT ILC1	0.588632	7226
CRC	Patient 3	HLA-DR NK	3.89984	4059
CRC	Patient 3	CD16+ mNK B	4.08923	4324
CRC	Patient 3	CD16+ mNK A	0.972794	4581
CRC	Patient 3	ieILC1	3.59918	8725
CRC	Patient 3	ieILC1	3.80414	10117
CRC	Patient 3	CD16+ mNK A	1.23587	5059
CRC	Patient 3	CD16+ mNK A	1.76228	3959
CRC	Patient 3	HLA-DR NK	1.23802	6534
CRC	Patient 3	CD16+ mNK A	2.6462	4538
CRC	Patient 3	HLA-DR NK	4.07231	4356
CRC	Patient 3	HLA-DR NK	4.47858	6420
CRC	Patient 3	CD16+ mNK A	1.13243	4848
CRC	Patient 3	ILC2	10.7877	8121
CRC	Patient 3	HLA-DR NK	2.92814	6133
CRC	Patient 3	NKp44+ ILC3	0.777117	7392
CRC	Patient 3	CD16+ mNK A	1.31189	2598
CRC	Patient 3	HLA-DR NK	3.72396	3030
CRC	Patient 3	HLA-DR NK	4.0596	3905
CRC	Patient 3	HLA-DR NK	3.40543	5929
CRC	Patient 3	ieILC1	3.8066	7849
CRC	Patient 3	HLA-DR NK	2.30255	3716
CRC	Patient 3	LIGHT ILC1	0.709261	6719
CRC	Patient 3	HLA-DR NK	4.49132	2562
CRC	Patient 3	HLA-DR NK	1.20433	3781
CRC	Patient 3	HLA-DR NK	2.95569	3661
CRC	Patient 3	CD16+ mNK B	8.24541	2565
CRC	Patient 3	CD16+ mNK A	1.32135	5743
CRC	Patient 3	ILC1	1.21201	5521
CRC	Patient 3	ILC2	9.89664	5983
CRC	Patient 3	ILC2	10.3608	8612
CRC	Patient 3	HLA-DR NK	3.6868	3900
CRC	Patient 3	CD16+ mNK A	2.7526	4700
CRC	Patient 3	CD16+ mNK A	1.8079	5306
CRC	Patient 3	CD16+ mNK A	0.0741755	5116
CRC	Patient 3	CD16+ mNK B	3.65353	3106
CRC	Patient 3	CD16+ mNK B	8.17857	2803
CRC	Patient 3	HLA-DR NK	4.49133	3393
CRC	Patient 3	CD16+ mNK B	4.09142	3731
CRC	Patient 3	CD16+ mNK A	1.63911	5010
CRC	Patient 3	CD16+ mNK B	8.87673	3046
CRC	Patient 3	HLA-DR NK	3.61906	5158
CRC	Patient 3	early NK	0.0126466	5314
CRC	Patient 3	ieILC1	3.23258	7268
CRC	Patient 3	CD16+ mNK B	2.64621	3826
CRC	Patient 3	HLA-DR NK	4.45454	5104
CRC	Patient 3	HLA-DR NK	4.47858	6981
CRC	Patient 3	CD16+ mNK A	2.23651	5284
CRC	Patient 3	HLA-DR NK	1.4765	2872
CRC	Patient 3	early NK	0.133734	5585
CRC	Patient 3	CD16+ mNK A	2.16654	4708
CRC	Patient 3	ICAM1+ ILC1	0.00967536	7771
CRC	Patient 3	ILC2	9.64817	6762
CRC	Patient 3	NKp44+ ILC3	9.55881e-05	8385
CRC	Patient 3	nILC	0.415975	6597
CRC	Patient 3	ieILC1	3.67577	9860
CRC	Patient 3	HLA-DR NK	2.96208	3134
CRC	Patient 3	ILC2	10.1773	11558
CRC	Patient 3	HLA-DR NK	4.49133	4004
CRC	Patient 3	NKp44+ ILC3	0.926656	9081
CRC	Patient 3	ILC2	10.3866	7425
CRC	Patient 3	HLA-DR NK	3.68154	5354
CRC	Patient 3	ieILC1	2.81697	4022
CRC	Patient 3	HLA-DR NK	4.47858	4616
CRC	Patient 3	ILC2	9.89664	5975
CRC	Patient 3	ieILC1	2.9147	6556
CRC	Patient 3	early NK	0.0263724	3251
CRC	Patient 3	HLA-DR NK	2.01329	4742
CRC	Patient 3	early NK	0.0210598	6023
CRC	Patient 3	CD16+ mNK A	1.20433	2899
CRC	Patient 3	ILC2	10.3782	6587
CRC	Patient 3	early NK	0.459696	6476
CRC	Patient 3	CD16+ mNK B	6.80408	2090
CRC	Patient 3	CD160+ ILC1	1.11871	7597
CRC	Patient 3	HLA-DR NK	1.70543	4396
CRC	Patient 3	HLA-DR NK	4.47858	5707
CRC	Patient 3	ILC1	2.1299	3945
CRC	Patient 3	early NK	0.285978	6876
CRC	Patient 3	HLA-DR NK	3.89984	6680
CRC	Patient 3	LIGHT ILC1	3.8022	8625
CRC	Patient 3	HLA-DR NK	0.873684	5644
CRC	Patient 3	CD16+ mNK B	3.95006	4786
CRC	Patient 3	HLA-DR NK	0.811413	6840
CRC	Patient 3	CD16+ mNK A	1.13243	4323
CRC	Patient 3	CD160+ ILC1	0.345234	7333
CRC	Patient 3	HLA-DR NK	4.49133	4068
CRC	Patient 3	CD16+ mNK A	2.02083	5731
CRC	Patient 3	CD16+ mNK A	0.0741769	6208
CRC	Patient 3	CD16+ mNK A	1.31023	8973
CRC	Patient 3	early NK	0.0206993	4163
CRC	Patient 3	CD16+ mNK A	1.13244	4451
CRC	Patient 3	HLA-DR NK	3.72396	3579
CRC	Patient 3	CD16+ mNK A	0.395774	6066
CRC	Patient 3	HLA-DR NK	2.86687	5052
CRC	Patient 3	early NK	0.00611283	7142
CRC	Patient 3	CD16+ mNK B	5.41471	4334
CRC	Patient 3	NKp44+ ILC3	0.995757	9016
CRC	Patient 3	CD16+ mNK B	7.37023	2801
CRC	Patient 3	ieILC1	2.98834	8106
CRC	Patient 3	HLA-DR NK	0.873686	2726
CRC	Patient 3	NKp44+ ILC3	1.33419	8013
CRC	Patient 3	CD160+ ILC1	1.67229	5823
CRC	Patient 3	CD16+ mNK B	3.37144	6649
CRC	Patient 3	CD16+ mNK A	1.60775	7597
CRC	Patient 3	CD16+ mNK A	0.506322	4981
CRC	Patient 3	ILC2	10.3866	8711
CRC	Patient 3	NKp44+ ILC3	0.653644	6560
CRC	Patient 3	HLA-DR NK	3.27483	4978
CRC	Patient 3	early NK	0.020674	7851
CRC	Patient 3	CD160+ ILC1	0.241815	5454
CRC	Patient 3	HLA-DR NK	4.0397	4422
CRC	Patient 3	early NK	0.046717	2162
CRC	Patient 3	ieILC1	3.52588	8338
CRC	Patient 3	CD16+ mNK A	0.00499526	4359
CRC	Patient 3	early NK	0.19247	6500
CRC	Patient 3	ieILC1	3.80628	6966
CRC	Patient 3	ieILC1	2.98383	5241
CRC	Patient 3	early NK	0.00858575	8309
CRC	Patient 3	CD16+ mNK A	0.894684	4568
CRC	Patient 3	ieILC1	3.22128	7544
CRC	Patient 3	ieILC1	1.88322	4970
CRC	Patient 3	NKp44+ ILC3	2.92949	7119
CRC	Patient 3	CD16+ mNK B	8.82749	2757
CRC	Patient 3	LIGHT ILC1	1.09979	3277
CRC	Patient 3	HLA-DR NK	3.42212	3696
CRC	Patient 3	CD16+ mNK B	8.82749	4247
CRC	Patient 3	ILC2	10.7877	3242
CRC	Patient 3	ieILC1	3.64744	7669
CRC	Patient 3	ieILC1	3.45784	8495
CRC	Patient 3	LIGHT ILC1	0.878238	4662
CRC	Patient 3	HLA-DR NK	3.80057	7553
CRC	Patient 3	LIGHT ILC1	1.56164	7111
CRC	Patient 3	ieILC1	3.31334	7861
CRC	Patient 3	HLA-DR NK	4.11416	3674
CRC	Patient 3	CD16+ mNK A	2.81159	5910
CRC	Patient 3	LIGHT ILC1	1.71426	3347
CRC	Patient 3	CD16+ mNK A	1.13244	8147
CRC	Patient 3	CD16+ mNK A	1.20434	5649
CRC	Patient 3	CD16+ mNK A	2.87134	4640
CRC	Patient 3	CD16+ mNK B	3.94192	4948
CRC	Patient 3	NKp44- ILC3	9.42027e-05	8873
CRC	Patient 3	LIGHT ILC1	1.51813	5359
CRC	Patient 3	HLA-DR NK	0.902964	5028
CRC	Patient 3	CD16+ mNK A	2.03886	6874
CRC	Patient 3	LIGHT ILC1	1.72395	9727
CRC	Patient 3	CD16+ mNK B	8.82749	3714
CRC	Patient 3	CD16+ mNK A	1.67661	4339
CRC	Patient 3	HLA-DR NK	3.41348	5098
CRC	Patient 3	HLA-DR NK	4.12516	5882
CRC	Patient 3	early NK	0.00581517	6272
CRC	Patient 3	early NK	0.00336154	5522
CRC	Patient 3	early NK	0.115559	9053
CRC	Patient 3	HLA-DR NK	4.47858	6711
CRC	Patient 3	CD16+ mNK A	1.60141	4792
CRC	Patient 3	CD160+ ILC1	0.113942	5210
CRC	Patient 3	HLA-DR NK	2.17446	3930
CRC	Patient 3	HLA-DR NK	2.86687	3158
CRC	Patient 3	CD16+ mNK A	1.31532	7362
CRC	Patient 3	CD16+ mNK A	2.87836	4430
CRC	Patient 3	HLA-DR NK	3.34103	4582
CRC	Patient 3	CD16+ mNK A	1.21309	4229
CRC	Patient 3	HLA-DR NK	4.046	3406
CRC	Patient 3	ICAM1+ ILC1	0.000128836	523
CRC	Patient 3	ieILC1	3.59729	8394
CRC	Patient 3	CD16+ mNK A	3.62867	815
CRC	Patient 3	CD16+ mNK B	7.66953	4120
CRC	Patient 3	ILC2	10.7877	10153
CRC	Patient 3	CD16+ mNK A	1.13244	5617
CRC	Patient 3	CD16+ mNK B	5.15413	4075
CRC	Patient 3	HLA-DR NK	0.89122	6065
CRC	Patient 3	CD16+ mNK A	0.841048	4632
CRC	Patient 3	HLA-DR NK	3.49795	3770
CRC	Patient 3	LIGHT ILC1	1.69036	6929
CRC	Patient 3	NKp44+ ILC3	0.613445	9851
CRC	Patient 3	CD160+ ILC1	0.213232	3986
CRC	Patient 3	CD16+ mNK A	0.00499664	5318
CRC	Patient 3	HLA-DR NK	3.36972	6460
CRC	Patient 3	ILC2	10.7877	8098
CRC	Patient 3	CD16+ mNK A	1.58682	3731
CRC	Patient 3	HLA-DR NK	4.08918	4505
CRC	Patient 3	CD16+ mNK A	1.13244	2709
CRC	Patient 3	HLA-DR NK	1.65713	4578
CRC	Patient 3	CD16+ mNK A	2.86311	9827
CRC	Patient 3	LIGHT ILC1	1.67229	7771
CRC	Patient 3	ILC2	10.7877	5419
CRC	Patient 3	ICAM1+ ILC1	1.44415	4945
CRC	Patient 3	HLA-DR NK	2.86687	4453
CRC	Patient 3	nILC	0.540379	7019
CRC	Patient 3	ieILC1	2.13858	6947
CRC	Patient 3	HLA-DR NK	4.49133	5101
CRC	Patient 3	ieILC1	3.74629	7929
CRC	Patient 3	CD16+ mNK B	6.06943	5286
CRC	Patient 3	ieILC1	2.97693	8728
CRC	Patient 3	ILC1	1.66403	4846
CRC	Patient 3	CD16+ mNK B	6.17458	4769
CRC	Patient 3	NKp44+ ILC3	0.591303	5783
CRC	Patient 3	HLA-DR NK	3.09962	3832
CRC	Patient 3	ieILC1	2.95429	8175
CRC	Patient 3	HLA-DR NK	2.55017	3508
CRC	Patient 3	LIGHT ILC1	0.511769	5535
CRC	Patient 3	CD16+ mNK B	2.83344	5699
CRC	Patient 3	CD16+ mNK A	1.60141	2480
CRC	Patient 3	CD16+ mNK A	3.60905	3991
CRC	Patient 3	early NK	0.00449887	5631
CRC	Patient 3	CD16+ mNK A	2.22434	4247
CRC	Patient 3	CD16+ mNK B	0.00499803	8334
CRC	Patient 3	CD16+ mNK A	2.0223	4474
CRC	Patient 3	ICAM1+ ILC1	2.64621	4836
CRC	Patient 3	CD16+ mNK A	0.498221	4790
CRC	Patient 3	CD160+ ILC1	0.62266	4970
CRC	Patient 3	HLA-DR NK	4.31606	6056
CRC	Patient 3	HLA-DR NK	4.47858	3877
CRC	Patient 3	LIGHT ILC1	3.80453	8114
CRC	Patient 3	HLA-DR NK	4.49133	6018
CRC	Patient 3	nILC	0.0126245	5457
CRC	Patient 3	CD16+ mNK A	0.0741782	2924
CRC	Patient 3	HLA-DR NK	4.34297	3815
CRC	Patient 3	early NK	0.000127451	8066
CRC	Patient 3	CD16+ mNK A	0.434617	3161
CRC	Patient 3	CD16+ mNK B	7.70867	3627
CRC	Patient 3	HLA-DR NK	2.86687	5445
CRC	Patient 3	LIGHT ILC1	1.67229	5699
CRC	Patient 3	early NK	0.00757248	7375
CRC	Patient 3	HLA-DR NK	3.80058	5414
CRC	Patient 3	HLA-DR NK	4.02169	5473
CRC	Patient 3	HLA-DR NK	4.46734	4789
CRC	Patient 3	HLA-DR NK	4.12516	3458
CRC	Patient 3	HLA-DR NK	3.04783	3111
CRC	Patient 3	early NK	0.0873962	9345
CRC	Patient 3	ILC2	10.4973	6756
CRC	Patient 3	CD160+ ILC1	0.410317	6279
CRC	Patient 3	HLA-DR NK	3.9624	5704
CRC	Patient 3	ieILC1	2.08717	9488
CRC	Patient 3	HLA-DR NK	2.59137	4251
CRC	Patient 3	CD16+ mNK B	7.66258	4150
CRC	Patient 3	ILC1	2.5442	6113
CRC	Patient 3	ieILC1	2.89151	6277
CRC	Patient 3	early NK	0.222183	7816
CRC	Patient 3	LIGHT ILC1	1.25343	6064
CRC	Patient 3	CD16+ mNK A	2.72129	5195
CRC	Patient 3	ieILC1	3.30316	6928
CRC	Patient 3	CD16+ mNK B	3.94192	4560
CRC	Patient 3	HLA-DR NK	0.000523641	7785
CRC	Patient 3	HLA-DR NK	1.62971	4664
CRC	Patient 3	CD16+ mNK B	4.09142	2729
CRC	Patient 3	HLA-DR NK	4.49133	5025
CRC	Patient 3	HLA-DR NK	1.21637	5492
CRC	Patient 3	CD16+ mNK B	6.93999	3367
CRC	Patient 3	ICAM1+ ILC1	0.000126065	645
CRC	Patient 3	early NK	0.0210612	8875
CRC	Patient 3	LIGHT ILC1	0.202031	5610
CRC	Patient 3	HLA-DR NK	3.38203	5992
CRC	Patient 3	CD16+ mNK A	2.64621	4656
CRC	Patient 3	early NK	0.00158516	6473
CRC	Patient 3	HLA-DR NK	4.47858	2853
CRC	Patient 3	CD16+ mNK A	1.64478	3419
CRC	Patient 3	CD16+ mNK B	7.66451	3293
CRC	Patient 3	ILC2	9.65909	6096
CRC	Patient 3	ieILC1	3.21098	6980
CRC	Patient 3	ieILC1	2.54208	5390
CRC	Patient 3	early NK	0.104798	9766
CRC	Patient 3	CD16+ mNK A	2.0223	3825
CRC	Patient 3	CD16+ mNK B	3.67111	4041
CRC	Patient 3	HLA-DR NK	1.22967	6578
CRC	Patient 3	HLA-DR NK	4.47859	4113
CRC	Patient 3	LIGHT ILC1	1.09503	5835
CRC	Patient 3	CD16+ mNK A	1.31441	4028
CRC	Patient 3	ILC2	9.89664	5385
CRC	Patient 3	HLA-DR NK	3.77235	3687
CRC	Patient 3	ieILC1	3.70426	9138
CRC	Patient 3	ILC1	2.79518	5967
CRC	Patient 3	CD16+ mNK A	1.31288	3683
CRC	Patient 3	early NK	0.00558907	3898
CRC	Patient 3	CD160+ ILC1	0.0201945	8461
CRC	Patient 3	CD16+ mNK A	2.67491	5310
CRC	Patient 3	CD16+ mNK A	0.0421126	3931
CRC	Patient 3	HLA-DR NK	0.873687	4992
CRC	Patient 3	CD16+ mNK A	2.02083	4548
CRC	Patient 3	early NK	0.00581655	6741
CRC	Patient 3	CD16+ mNK A	1.40348	3004
CRC	Patient 3	HLA-DR NK	4.47859	4051
CRC	Patient 3	HLA-DR NK	4.06172	5451
CRC	Patient 3	ICAM1+ ILC1	0.0027541	5833
CRC	Patient 3	HLA-DR NK	2.59137	4738
CRC	Patient 3	HLA-DR NK	1.21418	4023
CRC	Patient 3	HLA-DR NK	3.32458	4404
CRC	Patient 3	NKp44+ ILC3	0.828491	8676
CRC	Patient 3	CD160+ ILC1	1.5724	5933
CRC	Patient 3	CD16+ mNK B	2.64621	4275
CRC	Patient 3	CD16+ mNK A	1.13244	4208
CRC	Patient 3	CD16+ mNK B	8.22834	2940
CRC	Patient 3	early NK	0.0839616	5297
CRC	Patient 3	CD16+ mNK A	2.02083	4433
CRC	Patient 3	CD16+ mNK B	8.63932	3080
CRC	Patient 3	CD16+ mNK A	1.13244	4768
CRC	Patient 3	HLA-DR NK	1.21418	5047
CRC	Patient 3	early NK	0.0618548	973
CRC	Patient 3	ILC1	2.67462	4620
CRC	Patient 3	early NK	0.319325	3570
CRC	Patient 3	CD160+ ILC1	1.11871	8357
CRC	Patient 3	HLA-DR NK	4.07231	6373
CRC	Patient 3	CD16+ mNK A	1.332	4783
CRC	Patient 3	ILC2	10.7877	9102
CRC	Patient 3	LIGHT ILC1	1.64786	1591
CRC	Patient 3	CD16+ mNK B	5.31154	4440
CRC	Patient 3	ILC2	11.0464	6830
CRC	Patient 3	LIGHT ILC1	0.0658604	7751
CRC	Patient 3	CD16+ mNK B	6.80543	4073
CRC	Patient 3	LIGHT ILC1	1.66872	2976
CRC	Patient 3	CD16+ mNK B	7.68448	5413
CRC	Patient 3	HLA-DR NK	2.0223	5107
CRC	Patient 3	CD16+ mNK A	1.60141	4368
CRC	Patient 3	CD16+ mNK A	1.32115	4242
CRC	Patient 3	ILC2	11.0464	9173
CRC	Patient 3	ILC2	10.7877	7656
CRC	Patient 3	early NK	0.0263738	7140
CRC	Patient 3	ieILC1	2.96604	4324
CRC	Patient 3	CD16+ mNK A	2.86311	3916
CRC	Patient 3	CD160+ ILC1	0.234816	2432
CRC	Patient 3	ieILC1	3.31246	4772
CRC	Patient 3	ieILC1	3.06555	4937
CRC	Patient 3	CD16+ mNK B	6.13397	2964
CRC	Patient 3	early NK	0.00687821	6621
CRC	Patient 3	CD16+ mNK A	0.00499941	4962
CRC	Patient 3	NKp44+ ILC3	0.828492	6947
CRC	Patient 3	HLA-DR NK	3.0368	3844
CRC	Patient 3	ILC1	2.29996	5747
CRC	Patient 3	CD16+ mNK A	1.17503	4985
CRC	Patient 3	CD16+ mNK A	1.90115	4490
CRC	Patient 3	ICAM1+ ILC1	0.389337	6468
CRC	Patient 3	NKp44+ ILC3	0.0217121	5868
CRC	Patient 3	ILC2	9.89664	5900
CRC	Patient 3	HLA-DR NK	2.86311	3479
CRC	Patient 3	early NK	0.0186618	6454
CRC	Patient 3	HLA-DR NK	3.24348	3821
CRC	Patient 3	CD16+ mNK A	0.0050008	5066
CRC	Patient 3	early NK	0.0427401	7923
CRC	Patient 3	ICAM1+ ILC1	0.181634	5035
CRC	Patient 3	CD16+ mNK A	1.13244	3637
CRC	Patient 3	HLA-DR NK	3.77235	4754
CRC	Patient 3	HLA-DR NK	4.39828	2892
CRC	Patient 3	HLA-DR NK	3.67727	3834
CRC	Patient 3	ILC2	10.8198	8675
CRC	Patient 3	CD16+ mNK A	2.32963	4967
CRC	Patient 3	CD16+ mNK A	2.86311	4593
CRC	Patient 3	CD16+ mNK B	8.8275	4250
CRC	Patient 3	ieILC1	3.36007	6310
CRC	Patient 3	CD16+ mNK A	1.98704	4793
CRC	Patient 3	HLA-DR NK	3.38624	3699
CRC	Patient 3	CD16+ mNK A	1.60141	3722
CRC	Patient 3	early NK	0.0361801	9761
CRC	Patient 3	early NK	0.190627	9127
CRC	Patient 3	LIGHT ILC1	1.67229	6907
CRC	Patient 3	HLA-DR NK	2.0325	2732
CRC	Patient 3	CD16+ mNK B	3.94192	5659
CRC	Patient 3	CD16+ mNK A	2.15018	4538
CRC	Patient 3	CD16+ mNK A	0.795212	4616
CRC	Patient 3	early NK	0.0503401	6020
CRC	Patient 3	CD16+ mNK A	2.3281	6249
CRC	Patient 3	HLA-DR NK	4.49133	3806
CRC	Patient 3	HLA-DR NK	4.47859	4839
CRC	Patient 3	CD16+ mNK A	0.894685	8683
CRC	Patient 3	HLA-DR NK	7.64402	2551
CRC	Patient 3	CD16+ mNK A	1.3168	3974
CRC	Patient 3	early NK	0.0189784	7951
CRC	Patient 3	ICAM1+ ILC1	4.49134	5055
CRC	Patient 3	ILC2	9.73208	7333
CRC	Patient 3	nILC	0.0262284	5709
CRC	Patient 3	CD16+ mNK A	0.14047	4649
CRC	Patient 3	ieILC1	3.41089	5649
CRC	Patient 3	ieILC1	2.99853	4859
CRC	Patient 3	CD160+ ILC1	1.56261	8873
CRC	Patient 3	HLA-DR NK	3.72396	3718
CRC	Patient 3	LIGHT ILC1	0.786044	5006
CRC	Patient 3	HLA-DR NK	2.17445	3798
CRC	Patient 3	ieILC1	2.54118	7306
CRC	Patient 3	CD16+ mNK A	1.62811	3786
CRC	Patient 3	HLA-DR NK	4.01268	4851
CRC	Patient 3	HLA-DR NK	1.54952	6484
CRC	Patient 3	CD16+ mNK A	0.971394	3480
CRC	Patient 3	CD16+ mNK B	0.0236149	3934
CRC	Patient 3	LIGHT ILC1	1.08327	5764
CRC	Patient 3	HLA-DR NK	4.47859	5762
CRC	Patient 3	CD16+ mNK A	1.96393	4481
CRC	Patient 3	HLA-DR NK	1.45983	3859
CRC	Patient 3	CD16+ mNK A	1.5681	10404
CRC	Patient 3	HLA-DR NK	2.95133	7980
CRC	Patient 3	ieILC1	3.25591	2749
CRC	Patient 3	early NK	0.00782811	6093
CRC	Patient 3	NKp44+ ILC3	0.664368	6106
CRC	Patient 3	CD16+ mNK A	1.67209	6195
CRC	Patient 3	HLA-DR NK	3.52567	5844
CRC	Patient 3	NKp44+ ILC3	0.92926	7179
CRC	Patient 3	CD16+ mNK A	2.71932	4771
CRC	Patient 3	HLA-DR NK	4.49134	4508
CRC	Patient 3	early NK	0.0306577	5013
CRC	Patient 3	CD16+ mNK A	1.13244	3848
CRC	Patient 3	CD16+ mNK B	6.633	2957
CRC	Patient 3	HLA-DR NK	2.02975	3865
CRC	Patient 3	early NK	0.221047	5864
CRC	Patient 3	CD16+ mNK A	1.15678	3589
CRC	Patient 3	CD16+ mNK A	2.15018	3039
CRC	Patient 3	LIGHT ILC1	0.547833	4439
CRC	Patient 3	CD16+ mNK A	0.893198	5324
CRC	Patient 3	early NK	0.00170126	7387
CRC	Patient 3	ieILC1	2.97151	6277
CRC	Patient 3	CD16+ mNK B	7.50532	3941
CRC	Patient 3	CD16+ mNK A	2.8866	4409
CRC	Patient 3	CD16+ mNK A	2.33992	6313
CRC	Patient 3	NKp44+ ILC3	0.0266014	7604
CRC	Patient 3	ILC2	10.7877	5798
CRC	Patient 3	CD16+ mNK A	1.17799	5528
CRC	Patient 3	CD160+ ILC1	0.804622	5354
CRC	Patient 3	nILC	0.428275	4492
CRC	Patient 3	HLA-DR NK	2.81987	3313
CRC	Patient 3	CD16+ mNK A	0.821492	4209
CRC	Patient 3	HLA-DR NK	4.49134	1020
CRC	Patient 3	LIGHT ILC1	0.907243	4221
CRC	Patient 3	HLA-DR NK	2.01656	3032
CRC	Patient 3	ICAM1+ ILC1	1.05108	5732
CRC	Patient 3	nILC	0.0461396	3766
CRC	Patient 3	ieILC1	2.94847	6352
CRC	Patient 3	LIGHT ILC1	0.511771	6537
CRC	Patient 3	NKp44+ ILC3	1.27506	5866
CRC	Patient 3	ILC2	9.87719	5256
CRC	Patient 3	early NK	0.0326841	9118
CRC	Patient 3	HLA-DR NK	4.47859	4243
CRC	Patient 3	HLA-DR NK	4.30682	8498
CRC	Patient 3	early NK	0.0177433	7123
CRC	Patient 3	ieILC1	2.07639	7565
CRC	Patient 3	HLA-DR NK	4.49134	4611
CRC	Patient 3	ieILC1	3.20712	6340
CRC	Patient 3	CD16+ mNK A	2.82016	2606
CRC	Patient 3	HLA-DR NK	3.82292	4145
CRC	Patient 3	HLA-DR NK	2.86311	6200
CRC	Patient 3	early NK	0.0466456	5459
CRC	Patient 3	CD16+ mNK B	5.15413	4100
CRC	Patient 3	HLA-DR NK	3.72758	3249
CRC	Patient 3	CD16+ mNK A	2.67894	4740
CRC	Patient 3	CD16+ mNK B	5.16213	2424
CRC	Patient 3	CD16+ mNK A	1.13245	3808
CRC	Patient 3	HLA-DR NK	4.49134	4272
CRC	Patient 3	nILC	0.979159	7926
CRC	Patient 3	early NK	0.0347521	7399
CRC	Patient 3	LIGHT ILC1	2.26765	5715
CRC	Patient 3	CD16+ mNK A	0.547938	3519
CRC	Patient 3	early NK	0.202999	8834
CRC	Patient 3	ieILC1	2.06389	7650
CRC	Patient 3	HLA-DR NK	2.86311	3820
CRC	Patient 3	nILC	0.41226	4385
CRC	Patient 3	early NK	0.046731	6919
CRC	Patient 3	CD16+ mNK A	3.67111	2145
CRC	Patient 3	HLA-DR NK	3.41635	3766
CRC	Patient 3	LIGHT ILC1	0.0471791	7884
CRC	Patient 3	CD16+ mNK A	2.0223	6126
CRC	Patient 3	HLA-DR NK	4.47859	5242
CRC	Patient 3	HLA-DR NK	3.11832	7219
CRC	Patient 3	CD16+ mNK B	7.30826	3577
CRC	Patient 3	CD16+ mNK A	1.13245	4807
CRC	Patient 3	HLA-DR NK	4.47859	4463
CRC	Patient 3	IFN ILC1	1.71426	4605
CRC	Patient 3	early NK	0.00434015	3563
CRC	Patient 3	CD16+ mNK B	7.19694	3467
CRC	Patient 3	ILC2	9.89664	4372
CRC	Patient 3	CD16+ mNK A	1.64786	6717
CRC	Patient 3	HLA-DR NK	2.78767	3107
CRC	Patient 3	CD16+ mNK B	8.8275	3031
CRC	Patient 3	CD16+ mNK A	3.12851	4451
CRC	Patient 3	CD16+ mNK A	2.0223	3930
CRC	Patient 3	CD16+ mNK A	1.40249	5548
CRC	Patient 3	HLA-DR NK	3.81265	4852
CRC	Patient 3	IFN ILC1	1.67797	4516
CRC	Patient 3	LIGHT ILC1	1.8091	8380
CRC	Patient 3	CD160+ ILC1	0.769482	6686
CRC	Patient 3	ieILC1	3.60377	7209
CRC	Patient 3	ICAM1+ ILC1	0.00012468	552
CRC	Patient 3	HLA-DR NK	3.77235	4307
CRC	Patient 3	CD16+ mNK A	0.0741796	5479
CRC	Patient 3	HLA-DR NK	0.873689	3875
CRC	Patient 3	early NK	0.0243675	2756
CRC	Patient 3	ieILC1	3.60805	10777
CRC	Patient 3	CD16+ mNK B	3.81	3177
CRC	Patient 3	CD16+ mNK A	0.778116	5306
CRC	Patient 3	HLA-DR NK	3.41635	6130
CRC	Patient 3	HLA-DR NK	4.12516	6150
CRC	Patient 3	CD16+ mNK A	3.62872	4272
CRC	Patient 3	HLA-DR NK	4.43852	5270
CRC	Patient 3	HLA-DR NK	0.338335	4919
CRC	Patient 3	LIGHT ILC1	0.752117	5987
CRC	Patient 3	ILC2	10.2003	9994
CRC	Patient 3	ILC2	10.7877	11987
CRC	Patient 3	ILC2	10.2725	5367
CRC	Patient 3	CD160+ ILC1	0.338293	6955
CRC	Patient 3	HLA-DR NK	2.17445	6655
CRC	Patient 3	HLA-DR NK	3.72396	3944
CRC	Patient 3	LIGHT ILC1	1.73388	5244
CRC	Patient 3	HLA-DR NK	1.29969	6283
CRC	Patient 3	CD16+ mNK A	0.894687	6427
CRC	Patient 3	HLA-DR NK	3.37338	4768
CRC	Patient 3	CD16+ mNK A	1.32198	3960
CRC	Patient 3	ILC2	9.20228	8718
CRC	Patient 3	early NK	0.0224246	5718
CRC	Patient 3	HLA-DR NK	3.40535	4317
CRC	Patient 3	HLA-DR NK	3.73083	3892
CRC	Patient 3	HLA-DR NK	4.3245	3182
CRC	Patient 3	nILC	0.350127	6090
CRC	Patient 3	CD160+ ILC1	0.769484	6516
CRC	Patient 3	CD16+ mNK A	2.15018	5225
CRC	Patient 3	CD16+ mNK A	2.15019	5699
CRC	Patient 3	HLA-DR NK	4.4786	3770
CRC	Patient 3	CD16+ mNK A	0.929937	5492
CRC	Patient 3	HLA-DR NK	0.87369	8704
CRC	Patient 3	CD16+ mNK A	4.03798	2498
CRC	Patient 3	early NK	0.221049	7126
CRC	Patient 3	CD16+ mNK A	0.811359	3833
CRC	Patient 3	ieILC1	3.25426	6677
CRC	Patient 3	CD16+ mNK A	2.13306	4475
CRC	Patient 3	HLA-DR NK	4.4786	4491
CRC	Patient 3	ILC1	1.26183	5874
CRC	Patient 3	CD16+ mNK A	1.97758	3942
CRC	Patient 3	ILC2	9.89664	3836
CRC	Patient 3	CD16+ mNK A	1.71858	4744
CRC	Patient 3	early NK	0.00316895	5687
CRC	Patient 3	HLA-DR NK	2.01361	4924
CRC	Patient 3	ICAM1+ ILC1	0.873691	4234
CRC	Patient 3	LIGHT ILC1	0.652568	6011
CRC	Patient 3	CD16+ mNK B	6.00442	5428
CRC	Patient 3	CD16+ mNK A	0.67106	9828
CRC	Patient 3	ICAM1+ ILC1	0.000123295	3739
CRC	Patient 3	early NK	0.0559584	2060
CRC	Patient 3	ieILC1	2.08133	6977
CRC	Patient 3	CD16+ mNK A	1.20936	4730
CRC	Patient 3	HLA-DR NK	2.98509	4904
CRC	Patient 3	HLA-DR NK	4.49134	4601
CRC	Patient 3	ILC2	10.8413	7267
CRC	Patient 3	ILC2	9.64817	5504
CRC	Patient 3	ieILC1	2.44748	7752
CRC	Patient 3	NKp44+ ILC3	0.952003	7116
CRC	Patient 3	HLA-DR NK	4.12516	3011
CRC	Patient 3	early NK	0	7857
CRC	Patient 3	CD160+ ILC1	0.241816	5510
CRC	Patient 3	ieILC1	3.52145	6096
CRC	Patient 3	early NK	0.125832	9274
CRC	Patient 3	CD160+ ILC1	0.769485	5088
CRC	Patient 3	ieILC1	2.45517	7690
CRC	Patient 3	LIGHT ILC1	0.77085	6803
CRC	Patient 3	HLA-DR NK	3.80142	7748
CRC	Patient 3	early NK	0.0449419	2505
CRC	Patient 3	early NK	0.243798	4793
CRC	Patient 3	HLA-DR NK	1.61121	3169
CRC	Patient 3	CD16+ mNK B	6.60593	4171
CRC	Patient 3	early NK	0.0728052	6968
CRC	Patient 3	HLA-DR NK	4.31324	2365
CRC	Patient 3	HLA-DR NK	0.873693	4854
CRC	Patient 3	CD16+ mNK A	2.72458	4913
CRC	Patient 3	CD16+ mNK B	7.70867	4028
CRC	Patient 3	LIGHT ILC1	2.00815	5675
CRC	Patient 3	ICAM1+ ILC1	1.29331	4427
CRC	Patient 3	early NK	0.0380153	5271
CRC	Patient 3	early NK	0.106085	7505
CRC	Patient 3	HLA-DR NK	3.01909	3736
CRC	Patient 3	NKp44+ ILC3	0.900597	6251
CRC	Patient 3	HLA-DR NK	3.01933	4085
CRC	Patient 3	ieILC1	3.47519	7889
CRC	Patient 3	LIGHT ILC1	1.22787	4491
CRC	Patient 3	early NK	0.000519066	5528
CRC	Patient 3	HLA-DR NK	3.83103	5449
CRC	Patient 3	nILC	1.19816	8852
CRC	Patient 3	CD16+ mNK A	0.759673	5021
CRC	Patient 3	ieILC1	3.41823	7042
CRC	Patient 3	LIGHT ILC1	0.91152	4810
CRC	Patient 3	HLA-DR NK	0.0208897	8593
CRC	Patient 3	LIGHT ILC1	0.358651	6046
CRC	Patient 3	CD16+ mNK A	1.31336	3506
CRC	Patient 3	HLA-DR NK	4.46224	5936
CRC	Patient 3	early NK	0.0291204	6161
CRC	Patient 3	NKp44- ILC3	9.28174e-05	7338
CRC	Patient 3	HLA-DR NK	4.50756	2991
CRC	Patient 3	LIGHT ILC1	1.48638	808
CRC	Patient 3	nILC	0.181351	7324
CRC	Patient 3	ILC2	9.89664	5466
CRC	Patient 3	early NK	0.127435	8879
CRC	Patient 3	CD16+ mNK A	1.13245	4523
CRC	Patient 3	CD160+ ILC1	1.11871	7986
CRC	Patient 3	CD16+ mNK B	6.41812	2369
CRC	Patient 3	CD16+ mNK A	1.96378	4881
CRC	Patient 3	ILC1	2.73776	7899
CRC	Patient 3	ICAM1+ ILC1	0.000121909	7781
CRC	Patient 3	HLA-DR NK	3.80058	4020
CRC	Patient 3	HLA-DR NK	3.62966	1782
CRC	Patient 3	CD16+ mNK A	1.90115	6966
CRC	Patient 3	HLA-DR NK	4.49134	3911
CRC	Patient 3	HLA-DR NK	3.62537	5319
CRC	Patient 3	HLA-DR NK	2.23701	4666
CRC	Patient 3	CD16+ mNK B	2.93168	3062
CRC	Patient 3	ieILC1	2.08112	8792
CRC	Patient 3	CD160+ ILC1	0.769487	5637
CRC	Patient 3	ICAM1+ ILC1	1.11871	6603
CRC	Patient 3	HLA-DR NK	3.41635	4333
CRC	Patient 3	CD16+ mNK A	1.64786	5126
CRC	Patient 3	ICAM1+ ILC1	0.364724	5176
CRC	Patient 3	LIGHT ILC1	0.511772	6981
CRC	Patient 3	CD16+ mNK A	1.90115	5818
CRC	Patient 3	ieILC1	1.84388	8384
CRC	Patient 3	early NK	0.0263752	1741
CRC	Patient 3	HLA-DR NK	3.72397	3615
CRC	Patient 3	HLA-DR NK	3.10272	1848
CRC	Patient 3	CD16+ mNK A	1.13245	686
CRC	Patient 3	ILC2	10.2611	5064
CRC	Patient 3	early NK	0.236766	6513
CRC	Patient 3	ILC2	10.3866	8090
CRC	Patient 3	CD16+ mNK B	8.8275	6093
CRC	Patient 3	NKp44+ ILC3	0.050731	6795
CRC	Patient 3	early NK	0.0507324	4243
CRC	Patient 3	HLA-DR NK	4.4786	4391
CRC	Patient 3	NKp44+ ILC3	1.71427	9343
CRC	Patient 3	CD16+ mNK B	2.64621	4276
CRC	Patient 3	ieILC1	3.80196	8031
CRC	Patient 3	CD16+ mNK B	8.8275	2997
CRC	Patient 3	HLA-DR NK	3.65875	3756
CRC	Patient 3	CD160+ ILC1	0.410155	7783
CRC	Patient 3	CD16+ mNK A	2.82195	4623
CRC	Patient 3	early NK	0.00434154	5268
CRC	Patient 3	HLA-DR NK	3.72397	3876
CRC	Patient 3	ieILC1	3.40068	7888
CRC	Patient 3	CD16+ mNK B	7.51752	3579
CRC	Patient 3	CD16+ mNK A	1.29969	5331
CRC	Patient 3	CD16+ mNK A	3.63107	4177
CRC	Patient 3	CD16+ mNK A	1.20136	7026
CRC	Patient 3	HLA-DR NK	0.873694	5541
CRC	Patient 3	HLA-DR NK	2.86312	4462
CRC	Patient 3	HLA-DR NK	4.47967	4072
CRC	Patient 3	ieILC1	3.56829	6913
CRC	Patient 3	ieILC1	2.97151	7278
CRC	Patient 3	ILC1	1.25051	5896
CRC	Patient 3	early NK	0.00736201	7091
CRC	Patient 3	HLA-DR NK	4.07231	5186
CRC	Patient 3	ieILC1	3.61418	8671
CRC	Patient 3	CD160+ ILC1	0.652098	4927
CRC	Patient 3	CD16+ mNK A	0.573126	3776
CRC	Patient 3	ILC2	9.87436	5363
CRC	Patient 3	CD16+ mNK B	3.93892	3827
CRC	Patient 3	ieILC1	2.05637	7574
CRC	Patient 3	LIGHT ILC1	1.36758	4289
CRC	Patient 3	CD16+ mNK B	3.94088	4427
CRC	Patient 3	CD16+ mNK A	1.34408	4801
CRC	Patient 3	HLA-DR NK	4.43322	4384
CRC	Patient 3	CD16+ mNK A	2.20409	5864
CRC	Patient 3	LIGHT ILC1	0.0936302	5764
CRC	Patient 3	NKp44+ ILC3	1.61533	7717
CRC	Patient 3	nILC	0.283953	5305
CRC	Patient 3	ICAM1+ ILC1	1.11871	6076
CRC	Patient 3	early NK	0.270311	8341
CRC	Patient 3	CD16+ mNK B	5.49453	3990
CRC	Patient 3	LIGHT ILC1	1.9722	7911
CRC	Patient 3	NKp44+ ILC3	1.42412	7070
CRC	Patient 3	HLA-DR NK	4.49135	4483
CRC	Patient 3	early NK	0.0261667	8203
CRC	Patient 3	CD16+ mNK A	1.13245	3883
CRC	Patient 3	ieILC1	3.3157	8210
CRC	Patient 3	CD16+ mNK A	1.57629	1966
CRC	Patient 3	ILC1	2.58979	5841
CRC	Patient 3	CD16+ mNK B	5.98485	4853
CRC	Patient 3	early NK	0.11556	7647
CRC	Patient 3	IFN ILC1	1.68039	4528
CRC	Patient 3	CD16+ mNK A	0.143038	5063
CRC	Patient 3	early NK	0.0186446	8663
CRC	Patient 3	ICAM1+ ILC1	0.000120524	9466
CRC	Patient 3	ILC2	10.3491	6248
CRC	Patient 3	HLA-DR NK	2.86312	4928
CRC	Patient 3	ILC1	2.1299	772
CRC	Patient 3	early NK	0.0189661	6702
CRC	Patient 3	HLA-DR NK	2.91588	4507
CRC	Patient 3	CD16+ mNK A	2.33311	4219
CRC	Patient 3	CD16+ mNK A	1.13245	5628
CRC	Patient 3	CD16+ mNK A	4.17558	4211
CRC	Patient 3	CD16+ mNK A	2.86312	4304
CRC	Patient 3	CD16+ mNK B	8.8275	4605
CRC	Patient 3	CD16+ mNK A	0.474921	4859
CRC	Patient 3	early NK	0.0104019	5949
CRC	Patient 3	HLA-DR NK	3.73192	3019
CRC	Patient 3	HLA-DR NK	2.51628	5527
CRC	Patient 3	ILC1	0.873696	3425
CRC	Patient 3	CD160+ ILC1	1.11871	7910
CRC	Patient 3	HLA-DR NK	4.49135	5232
CRC	Patient 3	CD16+ mNK A	1.63385	6732
CRC	Patient 3	HLA-DR NK	3.60138	5155
CRC	Patient 3	CD16+ mNK A	3.93971	4630
CRC	Patient 3	CD160+ ILC1	0.000119139	5730
CRC	Patient 3	CD160+ ILC1	0.92791	9156
CRC	Patient 3	ILC1	1.16275	6069
CRC	Patient 3	CD16+ mNK B	4.02545	3619
CRC	Patient 3	HLA-DR NK	3.52443	4418
CRC	Patient 3	CD16+ mNK B	8.8275	5086
CRC	Patient 3	early NK	0.0210626	5867
CRC	Patient 3	ICAM1+ ILC1	0.000117753	6442
CRC	Patient 3	LIGHT ILC1	0.19108	5175
CRC	Patient 3	ILC2	10.3695	8668
CRC	Patient 3	CD16+ mNK A	1.62808	6711
CRC	Patient 3	nILC	0.572331	4693
CRC	Patient 3	CD16+ mNK B	8.93617	5632
CRC	Patient 3	CD16+ mNK A	1.31929	6797
CRC	Patient 3	HLA-DR NK	3.83103	2588
CRC	Patient 3	HLA-DR NK	3.76949	5966
CRC	Patient 3	CD16+ mNK B	8.8275	3332
CRC	Patient 3	early NK	0.233801	7373
CRC	Patient 3	HLA-DR NK	3.80302	4672
CRC	Patient 3	early NK	0.205225	6246
CRC	Patient 3	CD16+ mNK A	1.18038	2886
CRC	Patient 3	HLA-DR NK	2.54277	4809
CRC	Patient 3	HLA-DR NK	4.4786	4790
CRC	Patient 3	CD160+ ILC1	0.719875	5533
CRC	Patient 3	CD16+ mNK A	3.94192	2879
CRC	Patient 3	CD16+ mNK A	1.95169	5457
CRC	Patient 3	early NK	9.69734e-06	4789
CRC	Patient 3	CD16+ mNK A	1.2203	4709
CRC	Patient 3	CD16+ mNK A	2.1799	4482
CRC	Patient 3	nILC	0.426004	5506
CRC	Patient 3	CD16+ mNK A	1.141	4796
CRC	Patient 3	HLA-DR NK	4.4786	5416
CRC	Patient 3	CD16+ mNK A	1.64643	4094
CRC	Patient 3	HLA-DR NK	3.5495	5753
CRC	Patient 3	CD16+ mNK B	2.64621	5106
CRC	Patient 3	CD16+ mNK A	0.838365	6080
CRC	Patient 3	ieILC1	2.44364	7650
CRC	Patient 3	early NK	0.0809595	7952
CRC	Patient 3	HLA-DR NK	3.40606	2315
CRC	Patient 3	CD16+ mNK B	8.90094	2930
CRC	Patient 3	HLA-DR NK	4.4786	4668
CRC	Patient 3	ILC1	2.27407	5691
CRC	Patient 3	ILC2	9.89665	5532
CRC	Patient 3	ieILC1	3.18241	7383
CRC	Patient 3	early NK	0.0382775	6415
CRC	Patient 3	early NK	0.031352	8042
CRC	Patient 3	CD16+ mNK A	1.94103	3698
CRC	Patient 3	CD16+ mNK A	2.64621	3870
CRC	Patient 3	ieILC1	3.04611	6739
CRC	Patient 3	HLA-DR NK	1.54438	5549
CRC	Patient 3	HLA-DR NK	4.49135	3894
CRC	Patient 3	HLA-DR NK	3.53627	4131
CRC	Patient 3	ICAM1+ ILC1	0.354347	4326
CRC	Patient 3	HLA-DR NK	4.49135	4394
CRC	Patient 3	HLA-DR NK	0.0010449	5332
CRC	Patient 3	LIGHT ILC1	3.80288	6392
CRC	Patient 3	HLA-DR NK	3.89984	5362
CRC	Patient 3	ieILC1	3.25467	8810
CRC	Patient 3	HLA-DR NK	4.12516	3323
CRC	Patient 3	CD16+ mNK A	1.13245	4045
CRC	Patient 3	CD16+ mNK B	5.15413	2956
CRC	Patient 3	ILC2	10.8722	8369
CRC	Patient 3	LIGHT ILC1	0.752118	7485
CRC	Patient 3	CD16+ mNK B	2.64621	4753
CRC	Patient 3	HLA-DR NK	3.74924	3668
CRC	Patient 3	early NK	0	6388
CRC	Patient 3	CD16+ mNK A	0.00500218	5824
CRC	Patient 3	ieILC1	2.91623	8543
CRC	Patient 3	nILC	0.964119	6052
CRC	Patient 3	HLA-DR NK	3.41636	4540
CRC	Patient 3	ieILC1	2.49724	5946
CRC	Patient 3	ILC2	10.7877	6618
CRC	Patient 3	CD16+ mNK A	1.18811	4355
CRC	Patient 3	CD16+ mNK A	1.90115	2345
CRC	Patient 3	ICAM1+ ILC1	0.000116368	6131
CRC	Patient 3	ieILC1	2.63728	8736
CRC	Patient 3	CD16+ mNK B	6.82226	2354
CRC	Patient 3	ILC1	0.709262	5406
CRC	Patient 3	early NK	0.0112014	5184
CRC	Patient 3	HLA-DR NK	1.99077	3767
CRC	Patient 3	ILC1	1.83009	5050
CRC	Patient 3	early NK	0.309111	9004
CRC	Patient 3	HLA-DR NK	0.873697	5152
CRC	Patient 3	HLA-DR NK	4.36834	8395
CRC	Patient 3	HLA-DR NK	4.39053	4557
CRC	Patient 3	CD16+ mNK A	1.05347	5176
CRC	Patient 3	CD16+ mNK A	2.29477	4553
CRC	Patient 3	HLA-DR NK	2.57147	3006
CRC	Patient 3	HLA-DR NK	3.76255	6172
CRC	Patient 3	HLA-DR NK	4.34963	3222
CRC	Patient 3	NKp44+ ILC3	1.30358	7551
CRC	Patient 3	ieILC1	1.8218	5441
CRC	Patient 3	early NK	0.0143252	7921
CRC	Patient 3	nILC	9.64818	6632
CRC	Patient 3	ILC1	1.24151	6027
CRC	Patient 3	early NK	0.021064	5850
CRC	Patient 3	ieILC1	2.93015	6519
CRC	Patient 3	early NK	0.0216017	4753
CRC	Patient 3	LIGHT ILC1	0.101501	5577
CRC	Patient 3	HLA-DR NK	1.47365	5359
CRC	Patient 3	HLA-DR NK	1.62397	4680
CRC	Patient 3	CD16+ mNK A	1.13246	4427
CRC	Patient 3	ILC2	10.7877	6898
CRC	Patient 3	CD16+ mNK A	0.00500357	5288
CRC	Patient 3	CD16+ mNK A	0.885828	5673
CRC	Patient 3	ieILC1	3.02792	8084
CRC	Patient 3	CD16+ mNK A	0.193246	4293
CRC	Patient 3	LIGHT ILC1	0.854577	4919
CRC	Patient 3	ILC2	10.293	5849
CRC	Patient 3	CD16+ mNK B	3.79449	4088
CRC	Patient 3	CD16+ mNK A	2.86312	3993
CRC	Patient 3	HLA-DR NK	2.59137	3080
CRC	Patient 3	HLA-DR NK	4.14915	3845
CRC	Patient 3	ieILC1	2.4507	4601
CRC	Patient 3	ieILC1	2.97152	7964
CRC	Patient 3	early NK	0.00858714	3885
CRC	Patient 3	LIGHT ILC1	0.411515	3695
CRC	Patient 3	ILC2	2.49986	3226
CRC	Patient 3	ieILC1	2.95221	6354
CRC	Patient 3	HLA-DR NK	1.62896	7533
CRC	Patient 3	nILC	0.0854071	4576
CRC	Patient 3	HLA-DR NK	3.9624	4719
CRC	Patient 3	nILC	0.0806102	6497
CRC	Patient 3	CD16+ mNK A	0.827656	6133
CRC	Patient 3	CD16+ mNK A	2.65621	5319
CRC	Patient 3	ILC2	9.81175	3495
CRC	Patient 3	CD16+ mNK B	8.03602	3889
CRC	Patient 3	HLA-DR NK	3.66115	4683
CRC	Patient 3	HLA-DR NK	2.86312	3659
CRC	Patient 3	LIGHT ILC1	0.424494	5541
CRC	Patient 3	CD16+ mNK A	2.38851	5491
CRC	Patient 3	CD16+ mNK A	2.75931	4982
CRC	Patient 3	CD16+ mNK B	6.63102	2073
CRC	Patient 3	HLA-DR NK	2.02083	3390
CRC	Patient 3	early NK	0.0203883	5488
CRC	Patient 3	CD16+ mNK A	1.63783	3873
CRC	Patient 3	LIGHT ILC1	0.922908	4617
CRC	Patient 3	ieILC1	3.06819	7911
CRC	Patient 3	early NK	0.333222	6613
CRC	Patient 3	CD16+ mNK A	1.3102	4459
CRC	Patient 3	HLA-DR NK	4.49135	4177
CRC	Patient 3	CD16+ mNK A	1.5929	3874
CRC	Patient 3	early NK	0.0242707	9137
CRC	Patient 3	ieILC1	3.18645	7942
CRC	Patient 3	CD160+ ILC1	0.162426	7152
CRC	Patient 3	early NK	0.0712413	8364
CRC	Patient 3	CD16+ mNK A	1.13298	5011
CRC	Patient 3	CD16+ mNK B	4.51882	3457
CRC	Patient 3	ILC2	9.89665	6792
CRC	Patient 3	ILC2	10.9526	10394
CRC	Patient 3	NKp44+ ILC3	0.0266028	5643
CRC	Patient 3	CD16+ mNK A	2.64622	4633
CRC	Patient 3	HLA-DR NK	4.47193	4668
CRC	Patient 3	ieILC1	3.37247	7757
CRC	Patient 3	HLA-DR NK	4.13852	4203
CRC	Patient 3	HLA-DR NK	4.07231	6496
CRC	Patient 3	HLA-DR NK	4.11579	4143
CRC	Patient 3	CD16+ mNK A	0.778117	3918
CRC	Patient 3	LIGHT ILC1	3.805	7473
CRC	Patient 3	CD16+ mNK A	2.02231	5954
CRC	Patient 3	HLA-DR NK	4.49135	4515
CRC	Patient 3	ieILC1	1.5186	6408
CRC	Patient 3	CD16+ mNK A	2.15019	4339
CRC	Patient 3	ieILC1	0.241818	3307
CRC	Patient 3	ieILC1	2.44973	6202
CRC	Patient 3	HLA-DR NK	3.03968	4084
CRC	Patient 3	CD160+ ILC1	1.50267	5178
CRC	Patient 3	LIGHT ILC1	1.67229	6853
CRC	Patient 3	ieILC1	2.63691	6362
CRC	Patient 3	CD16+ mNK B	8.82751	3879
CRC	Patient 3	CD16+ mNK B	3.94192	6385
CRC	Patient 3	HLA-DR NK	2.90171	5559
CRC	Patient 3	HLA-DR NK	2.85193	3426
CRC	Patient 3	ILC2	10.1926	8342
CRC	Patient 3	nILC	1.05414	7623
CRC	Patient 3	LIGHT ILC1	0.752119	7109
CRC	Patient 3	ieILC1	3.25697	8140
CRC	Patient 3	nILC	0.0262298	6549
CRC	Patient 3	early NK	0.127263	6858
CRC	Patient 3	ieILC1	3.67111	7651
CRC	Patient 3	early NK	0.20332	8597
CRC	Patient 3	CD16+ mNK A	1.57674	5035
CRC	Patient 3	CD16+ mNK B	0.074181	2730
CRC	Patient 3	CD16+ mNK A	1.60584	3619
CRC	Patient 3	CD16+ mNK B	3.66264	4196
CRC	Patient 3	CD16+ mNK B	8.82751	4724
CRC	Patient 3	CD16+ mNK A	1.13246	7040
CRC	Patient 3	CD16+ mNK A	2.02083	5516
CRC	Patient 3	CD16+ mNK A	2.31216	5961
CRC	Patient 3	HLA-DR NK	3.65036	2374
CRC	Patient 3	ILC2	10.7877	5854
CRC	Patient 3	HLA-DR NK	4.07231	4591
CRC	Patient 3	HLA-DR NK	4.30981	4212
CRC	Patient 3	early NK	0.000468518	7648
CRC	Patient 3	CD16+ mNK A	2.83155	4673
CRC	Patient 3	HLA-DR NK	2.86687	5428
CRC	Patient 3	HLA-DR NK	0.0174276	10121
CRC	Patient 3	LIGHT ILC1	1.21039	5057
CRC	Patient 3	HLA-DR NK	1.2213	5409
CRC	Patient 3	ILC1	2.88074	9078
CRC	Patient 3	HLA-DR NK	1.99451	4464
CRC	Patient 3	HLA-DR NK	3.12366	5181
CRC	Patient 3	ILC1	3.19236	1575
CRC	Patient 3	CD16+ mNK B	2.64622	5402
CRC	Patient 3	ieILC1	3.18645	8216
CRC	Patient 3	ieILC1	2.84528	7833
CRC	Patient 3	CD16+ mNK A	1.23105	4332
CRC	Patient 3	HLA-DR NK	4.4786	3279
CRC	Patient 3	early NK	0	4312
CRC	Patient 3	ieILC1	1.08389	5422
CRC	Patient 3	ICAM1+ ILC1	1.11871	6240
CRC	Patient 3	HLA-DR NK	4.49135	4695
CRC	Patient 3	nILC	0.147655	6229
CRC	Patient 3	CD16+ mNK A	1.20434	4193
CRC	Patient 3	CD16+ mNK B	7.3502	3931
CRC	Patient 3	CD16+ mNK B	8.2009	2674
CRC	Patient 3	CD16+ mNK A	1.64933	4651
CRC	Patient 3	ILC2	10.7877	9571
CRC	Patient 3	nILC	0.980795	4559
CRC	Patient 3	CD16+ mNK A	0.529264	5072
CRC	Patient 3	CD16+ mNK B	4.65604	4907
CRC	Patient 3	nILC	0.0366945	5299
CRC	Patient 3	CD16+ mNK A	0.629886	4520
CRC	Patient 3	LIGHT ILC1	3.80358	9879
CRC	Patient 3	CD16+ mNK B	0.0705318	3474
CRC	Patient 3	CD16+ mNK B	3.32122	5823
CRC	Patient 3	CD16+ mNK A	1.60142	2912
CRC	Patient 3	ILC1	2.32331	5834
CRC	Patient 3	HLA-DR NK	3.34382	8218
CRC	Patient 3	early NK	0.00226289	8141
CRC	Patient 3	HLA-DR NK	2.83858	3605
CRC	Patient 3	early NK	0.0745767	7355
CRC	Patient 3	HLA-DR NK	3.89713	5283
CRC	Patient 3	CD160+ ILC1	2.58434	6375
CRC	Patient 3	HLA-DR NK	3.39542	6128
CRC	Patient 3	HLA-DR NK	4.02965	5072
CRC	Patient 3	ILC1	2.82914	8157
CRC	Patient 3	early NK	0.0078295	6207
CRC	Patient 3	ILC2	10.7877	2536
CRC	Patient 3	HLA-DR NK	4.47861	4889
CRC	Patient 3	HLA-DR NK	4.47861	5723
CRC	Patient 3	CD16+ mNK B	8.025	6439
CRC	Patient 3	ILC1	3.02079	5159
CRC	Patient 3	CD16+ mNK A	2.64622	4501
CRC	Patient 3	NKp44+ ILC3	0.00612087	6218
CRC	Patient 3	CD16+ mNK A	1.90115	5035
CRC	Patient 3	HLA-DR NK	4.12516	5343
CRC	Patient 3	early NK	0.0754338	6293
CRC	Patient 3	ieILC1	2.17393	7159
CRC	Patient 3	HLA-DR NK	3.43533	5711
CRC	Patient 3	LIGHT ILC1	0.625924	5276
CRC	Patient 3	HLA-DR NK	4.10591	2281
CRC	Patient 3	HLA-DR NK	1.43909	4565
CRC	Patient 3	HLA-DR NK	2.99276	4204
CRC	Patient 3	CD16+ mNK A	1.58903	4656
CRC	Patient 3	ICAM1+ ILC1	0.000114983	7078
CRC	Patient 3	HLA-DR NK	3.87884	4557
CRC	Patient 3	CD16+ mNK A	0.0741824	7203
CRC	Patient 3	early NK	0.0186696	9783
CRC	Patient 3	LIGHT ILC1	0.603927	5357
CRC	Patient 3	NKp44+ ILC3	0.654511	6221
CRC	Patient 3	CD16+ mNK B	3.79562	5351
CRC	Patient 3	early NK	0.0254832	3549
CRC	Patient 3	ieILC1	1.4621	8343
CRC	Patient 3	early NK	0.0395897	7763
CRC	Patient 3	CD16+ mNK A	1.08871	3118
CRC	Patient 3	ILC2	10.7877	2573
CRC	Patient 3	early NK	0.0181787	7964
CRC	Patient 3	ILC2	9.89665	5915
CRC	Patient 3	CD16+ mNK B	4.04867	6317
CRC	Patient 3	ieILC1	3.18241	5623
CRC	Patient 3	ieILC1	2.02312	5162
CRC	Patient 3	CD160+ ILC1	0.607528	6445
CRC	Patient 3	HLA-DR NK	0.00251768	5766
CRC	Patient 3	early NK	0.121569	5037
CRC	Patient 3	CD16+ mNK A	0.496037	4457
CRC	Patient 3	CD16+ mNK A	1.13246	4436
CRC	Patient 3	CD16+ mNK A	0.884885	3771
CRC	Patient 3	CD16+ mNK A	2.74611	2180
CRC	Patient 3	nILC	0.00559045	4873
CRC	Patient 3	ICAM1+ ILC1	0.561488	6748
CRC	Patient 3	CD16+ mNK B	4.04137	3031
CRC	Patient 3	CD160+ ILC1	0.0201959	8036
CRC	Patient 3	early NK	0	8570
CRC	Patient 3	LIGHT ILC1	0.159282	3967
CRC	Patient 3	ieILC1	3.18242	7180
CRC	Patient 3	ieILC1	0.0203896	5586
CRC	Patient 3	HLA-DR NK	1.73912	4817
CRC	Patient 3	ILC2	9.64818	8501
CRC	Patient 3	ILC2	10.4253	10778
CRC	Patient 3	ieILC1	3.44605	8219
CRC	Patient 3	CD16+ mNK B	6.81972	5154
CRC	Patient 3	nILC	0.404962	4095
CRC	Patient 3	ILC2	9.89665	5396
CRC	Patient 3	HLA-DR NK	2.98975	5099
CRC	Patient 3	ILC2	10.2796	5879
CRC	Patient 3	CD16+ mNK A	0.851731	4923
CRC	Patient 3	ILC2	10.1773	6768
CRC	Patient 3	CD160+ ILC1	0.0201973	6979
CRC	Patient 3	CD16+ mNK A	1.13246	3328
CRC	Patient 3	LIGHT ILC1	1.48992	4111
CRC	Patient 3	HLA-DR NK	0.887145	6417
CRC	Patient 3	HLA-DR NK	4.47861	5398
CRC	Patient 3	ieILC1	2.49724	7073
CRC	Patient 3	CD16+ mNK B	4.53288	3893
CRC	Patient 3	ICAM1+ ILC1	0.000113597	6080
CRC	Patient 3	LIGHT ILC1	1.04865	5198
CRC	Patient 3	ieILC1	3.47836	7798
CRC	Patient 3	CD16+ mNK B	6.67991	2789
CRC	Patient 3	ieILC1	3.40193	8216
CRC	Patient 3	early NK	0	7699
CRC	Patient 3	ILC2	10.4377	7431
CRC	Patient 3	HLA-DR NK	0.873698	6161
CRC	Patient 3	early NK	0.0581505	8516
CRC	Patient 3	LIGHT ILC1	0.020391	5317
CRC	Patient 3	early NK	0.152878	8261
CRC	Patient 3	CD16+ mNK B	5.15413	4494
CRC	Patient 3	CD16+ mNK A	2.84139	7006
CRC	Patient 3	CD16+ mNK B	6.82226	2735
CRC	Patient 3	ieILC1	1.9982	5979
CRC	Patient 3	ICAM1+ ILC1	2.35507e-05	5100
CRC	Patient 3	ILC2	11.0464	9765
CRC	Patient 3	CD16+ mNK A	1.70221	4104
CRC	Patient 3	HLA-DR NK	3.27483	2960
CRC	Patient 3	ieILC1	3.22958	4698
CRC	Patient 3	CD16+ mNK A	0.778118	4606
CRC	Patient 3	ILC1	2.25029	2373
CRC	Patient 3	early NK	1.38533e-06	6972
CRC	Patient 3	CD16+ mNK B	5.0916	3808
CRC	Patient 3	CD160+ ILC1	0.769048	4959
CRC	Patient 3	CD160+ ILC1	1.1678	5898
CRC	Patient 3	ILC1	1.22719	6012
CRC	Patient 3	ILC2	10.7877	7196
CRC	Patient 3	LIGHT ILC1	0.0671337	3701
CRC	Patient 3	CD16+ mNK A	0.867981	3568
CRC	Patient 3	HLA-DR NK	4.12516	2912
CRC	Patient 3	HLA-DR NK	4.34459	4705
CRC	Patient 3	CD16+ mNK A	1.39295	2721
CRC	Patient 3	CD16+ mNK A	1.32726	5273
CRC	Patient 3	CD16+ mNK B	3.80058	5827
CRC	Patient 3	LIGHT ILC1	1.56989	4909
CRC	Patient 3	CD16+ mNK A	1.20434	4998
CRC	Patient 3	ICAM1+ ILC1	0.000112212	5314
CRC	Patient 3	early NK	0.000875334	4871
CRC	Patient 3	CD16+ mNK B	5.42954	3733
CRC	Patient 3	early NK	0.332393	5521
CRC	Patient 3	CD16+ mNK A	2.84383	3620
CRC	Patient 3	ILC2	10.9226	9231
CRC	Patient 3	HLA-DR NK	0.0122264	5881
CRC	Patient 3	CD16+ mNK A	0.0669175	5869
CRC	Patient 3	ieILC1	3.26505	6556
CRC	Patient 3	LIGHT ILC1	0.856532	5778
CRC	Patient 3	NKp44+ ILC3	0.64956	9056
CRC	Patient 3	HLA-DR NK	0.355432	6713
CRC	Patient 3	NKp44+ ILC3	0.637328	7499
CRC	Patient 3	ILC2	10.1994	4513
CRC	Patient 3	LIGHT ILC1	0.511774	5754
CRC	Patient 3	early NK	0.0792807	6569
CRC	Patient 3	HLA-DR NK	4.46282	5252
CRC	Patient 3	HLA-DR NK	1.20434	5473
CRC	Patient 3	NKp44+ ILC3	0.4114	8264
CRC	Patient 3	CD16+ mNK B	2.72465	4094
CRC	Patient 3	early NK	0.00753706	5367
CRC	Patient 3	CD16+ mNK A	0.979261	3250
CRC	Patient 3	ILC2	10.7877	10534
CRC	Patient 3	LIGHT ILC1	1.69891	5719
CRC	Patient 3	HLA-DR NK	4.12517	4375
CRC	Patient 3	ICAM1+ ILC1	0.0835751	3233
CRC	Patient 3	HLA-DR NK	4.38497	3395
CRC	Patient 3	LIGHT ILC1	1.68274	7150
CRC	Patient 3	HLA-DR NK	3.27483	3248
CRC	Patient 3	HLA-DR NK	4.49135	5247
CRC	Patient 3	HLA-DR NK	4.32584	1253
CRC	Patient 3	ieILC1	2.09753	7693
CRC	Patient 3	ILC2	10.7877	3503
CRC	Patient 3	HLA-DR NK	0.8737	2928
CRC	Patient 3	CD16+ mNK A	0.00500495	4844
CRC	Patient 3	HLA-DR NK	1.63849	3604
CRC	Patient 3	early NK	0.147542	6103
CRC	Patient 3	CD160+ ILC1	2.2503	5101
CRC	Patient 3	CD16+ mNK A	1.67305	3451
CRC	Patient 3	HLA-DR NK	4.15182	4226
CRC	Patient 3	CD160+ ILC1	0.857409	6304
CRC	Patient 3	HLA-DR NK	0.82644	3481
CRC	Patient 3	HLA-DR NK	4.12571	3716
CRC	Patient 3	LIGHT ILC1	8.31201e-06	8179
CRC	Patient 3	CD16+ mNK A	2.02084	4854
CRC	Patient 3	HLA-DR NK	0.303053	3803
CRC	Patient 3	NKp44+ ILC3	0.688581	8539
CRC	Patient 3	CD16+ mNK A	2.34035	5996
CRC	Patient 3	HLA-DR NK	1.69908	4133
CRC	Patient 3	ILC2	10.2779	6519
CRC	Patient 3	early NK	0.0158164	5996
CRC	Patient 3	ICAM1+ ILC1	1.24283	2572
CRC	Patient 3	ieILC1	2.17393	5360
CRC	Patient 3	ieILC1	3.45764	7806
CRC	Patient 3	HLA-DR NK	4.49136	3835
CRC	Patient 3	CD16+ mNK B	6.99662	3804
CRC	Patient 3	ieILC1	2.45959	7629
CRC	Patient 3	HLA-DR NK	3.72397	4484
CRC	Patient 3	LIGHT ILC1	1.04693	3238
CRC	Patient 3	CD160+ ILC1	0.241819	3465
CRC	Patient 3	CD16+ mNK A	1.90116	6222
CRC	Patient 3	CD16+ mNK A	1.13246	6695
CRC	Patient 3	ILC2	10.3866	6278
CRC	Patient 3	HLA-DR NK	3.41636	3756
CRC	Patient 3	CD16+ mNK A	2.85775	3914
CRC	Patient 3	CD16+ mNK A	1.60142	5871
CRC	Patient 3	LIGHT ILC1	0.963815	3566
CRC	Patient 3	HLA-DR NK	4.47861	3498
CRC	Patient 3	HLA-DR NK	3.84431	4942
CRC	Patient 3	CD16+ mNK B	7.70867	2592
CRC	Patient 3	CD16+ mNK A	2.64937	6175
CRC	Patient 3	CD16+ mNK A	1.13246	5036
CRC	Patient 3	LIGHT ILC1	1.57766	8274
CRC	Patient 3	CD16+ mNK B	3.62729	3110
CRC	Patient 3	CD16+ mNK A	0.881262	4050
CRC	Patient 3	ICAM1+ ILC1	1.81923	539
CRC	Patient 3	CD160+ ILC1	1.47573	6231
CRC	Patient 3	early NK	0.0410977	4656
CRC	Patient 3	CD16+ mNK A	2.64622	3734
CRC	Patient 3	CD16+ mNK A	2.02231	4886
CRC	Patient 3	HLA-DR NK	2.17445	3977
CRC	Patient 3	CD16+ mNK A	4.49136	3871
CRC	Patient 3	CD16+ mNK B	4.01473	3618
CRC	Patient 3	LIGHT ILC1	1.56529	8507
CRC	Patient 3	LIGHT ILC1	0.444523	7661
CRC	Patient 3	HLA-DR NK	3.36137	2555
CRC	Patient 3	NKp44+ ILC3	0.876493	6866
CRC	Patient 3	CD16+ mNK A	0.00500634	5234
CRC	Patient 3	early NK	5.26427e-05	8087
CRC	Patient 3	CD16+ mNK A	0.831163	3998
CRC	Patient 3	CD16+ mNK A	1.90116	5628
CRC	Patient 3	CD16+ mNK B	5.41471	4259
CRC	Patient 3	CD16+ mNK A	2.02231	3427
CRC	Patient 3	HLA-DR NK	0.45586	7689
CRC	Patient 3	HLA-DR NK	3.54298	4497
CRC	Patient 3	NKp44+ ILC3	0.651503	3756
CRC	Patient 3	HLA-DR NK	4.49136	1838
CRC	Patient 3	ILC2	10.1984	7166
CRC	Patient 3	ICAM1+ ILC1	0.0176068	3151
CRC	Patient 3	HLA-DR NK	0.873701	6878
CRC	Patient 3	LIGHT ILC1	0.533158	5668
CRC	Patient 3	CD16+ mNK A	0.0393505	4429
CRC	Patient 3	CD16+ mNK B	8.82751	5227
CRC	Patient 3	HLA-DR NK	2.80004	3005
CRC	Patient 3	CD16+ mNK A	1.29969	4686
CRC	Patient 3	NKp44+ ILC3	0.828494	8790
CRC	Patient 3	early NK	0.0605589	7053
CRC	Patient 3	ieILC1	1.89994	5737
CRC	Patient 3	HLA-DR NK	2.59138	2239
CRC	Patient 3	NKp44+ ILC3	0.662715	2490
CRC	Patient 3	LIGHT ILC1	3.80398	7451
CRC	Patient 3	early NK	5.12574e-05	4670
CRC	Patient 3	ieILC1	3.68736	6697
CRC	Patient 3	CD16+ mNK A	1.18351	2720
CRC	Patient 3	CD16+ mNK B	6.82226	3364
CRC	Patient 3	HLA-DR NK	3.41636	5091
CRC	Patient 3	LIGHT ILC1	1.77496	7046
CRC	Patient 4	CD16+ mNK A	0.00731498	4656
CRC	Patient 4	early NK	0.0688148	3374
CRC	Patient 4	ieILC1	3.53265	8072
CRC	Patient 4	early NK	0.00559184	6505
CRC	Patient 4	early NK	0.0735966	8938
CRC	Patient 4	HLA-DR NK	0.808661	6880
CRC	Patient 4	HLA-DR NK	1.70823	1207
CRC	Patient 4	CD16+ mNK B	0.00500773	7327
CRC	Patient 4	ILC1	2.29846	7472
CRC	Patient 4	CD160+ ILC1	0.0035977	2669
CRC	Patient 4	HLA-DR NK	4.07231	6286
CRC	Patient 4	CD16+ mNK B	0.00500911	2867
CRC	Patient 4	CD16+ mNK A	1.13246	5188
CRC	Patient 4	HLA-DR NK	0.855718	6627
CRC	Patient 4	NKp44- ILC3	9.14321e-05	5459
CRC	Patient 4	ieILC1	3.01996	8855
CRC	Patient 4	early NK	0.0104032	3053
CRC	Patient 4	early NK	0.260782	6688
CRC	Patient 4	NKp44+ ILC3	1.90583	7833
CRC	Patient 4	early NK	0.00882625	5913
CRC	Patient 4	CD16+ mNK B	4.48759	5188
CRC	Patient 4	early NK	0.00996849	5904
CRC	Patient 4	IFN ILC1	0.0616531	1538
CRC	Patient 4	early NK	0.247347	7349
CRC	Patient 4	NKp44+ ILC3	0.489647	1386
CRC	Patient 4	CD16+ mNK B	0.0050105	6492
CRC	Patient 4	HLA-DR NK	3.80861	7396
CRC	Patient 4	ILC1	0.561489	6936
CRC	Patient 4	early NK	6.92667e-06	10860
CRC	Patient 4	CD160+ ILC1	2.60094	7907
CRC	Patient 4	HLA-DR NK	0.347938	6533
CRC	Patient 4	CD16+ mNK A	0.00501188	1342
CRC	Patient 4	NKp44+ ILC3	2.85392	2354
CRC	Patient 4	ICAM1+ ILC1	0.562305	2987
CRC	Patient 4	nILC	0.415976	7348
CRC	Patient 4	early NK	0.00434292	6636
CRC	Patient 4	ICAM1+ ILC1	0.768932	5108
CRC	Patient 4	CD16+ mNK A	0.00501327	3935
CRC	Patient 4	ieILC1	1.9982	5531
CRC	Patient 4	ieILC1	1.11377	3804
CRC	Patient 4	NKp44+ ILC3	0.379604	4746
CRC	Patient 4	ICAM1+ ILC1	0.0353351	5447
CRC	Patient 4	early NK	0.0244135	4925
CRC	Patient 4	early NK	0.181143	7958
CRC	Patient 4	early NK	0.00286375	6353
CRC	Patient 4	early NK	0.0222089	8581
CRC	Patient 4	CD160+ ILC1	0.247486	8714
CRC	Patient 4	ICAM1+ ILC1	1.11872	2757
CRC	Patient 4	NKp44+ ILC3	0.0119518	7472
CRC	Patient 4	early NK	0.0658617	7481
CRC	Patient 4	CD160+ ILC1	0.223649	6536
CRC	Patient 4	early NK	0.208348	7935
CRC	Patient 4	early NK	0.109359	7603
CRC	Patient 4	HLA-DR NK	1.70823	1550
CRC	Patient 4	CD16+ mNK A	2.69243	4783
CRC	Patient 4	nILC	0.407877	6291
CRC	Patient 4	early NK	0	8179
CRC	Patient 4	NKp44+ ILC3	1.61533	5405
CRC	Patient 4	ICAM1+ ILC1	1.24283	4981
CRC	Patient 4	HLA-DR NK	0.501641	6486
CRC	Patient 4	early NK	0.260784	9315
CRC	Patient 4	CD16+ mNK B	5.50416	5271
CRC	Patient 4	early NK	0	5063
CRC	Patient 4	HLA-DR NK	1.70824	1382
CRC	Patient 4	CD160+ ILC1	2.06779	5074
CRC	Patient 4	ieILC1	3.24833	5476
CRC	Patient 4	early NK	0.00524557	8354
CRC	Patient 4	ILC1	1.114	5710
CRC	Patient 4	ICAM1+ ILC1	0.000110827	1488
CRC	Patient 4	early NK	0.000906232	10313
CRC	Patient 4	HLA-DR NK	1.41557	7269
CRC	Patient 4	early NK	0.00434431	11848
CRC	Patient 4	early NK	0.00783088	9001
CRC	Patient 4	ILC1	0.0188135	7242
CRC	Patient 4	ICAM1+ ILC1	0.153689	3379
CRC	Patient 4	ieILC1	3.18242	5721
CRC	Patient 4	ICAM1+ ILC1	0.000109441	9243
CRC	Patient 4	HLA-DR NK	0.592665	6860
CRC	Patient 4	CD16+ mNK A	1.13247	4220
CRC	Patient 4	CD16+ mNK A	1.13247	4437
CRC	Patient 4	early NK	5.54134e-06	7318
CRC	Patient 4	CD160+ ILC1	1.11872	6210
CRC	Patient 4	CD160+ ILC1	0.0201987	7157
CRC	Patient 4	HLA-DR NK	3.12625	4658
CRC	Patient 4	HLA-DR NK	0.0210399	2338
CRC	Patient 4	ILC1	0.709264	6789
CRC	Patient 4	HLA-DR NK	3.89752	1728
CRC	Patient 4	early NK	0.0342525	5350
CRC	Patient 4	CD160+ ILC1	0.709265	7132
CRC	Patient 4	CD160+ ILC1	0.858808	8956
CRC	Patient 4	CD16+ mNK A	1.13247	4859
CRC	Patient 4	ICAM1+ ILC1	0.22105	7992
CRC	Patient 4	CD16+ mNK A	1.13247	5490
CRC	Patient 4	ICAM1+ ILC1	2.06779	4034
CRC	Patient 4	CD16+ mNK B	5.51397	2365
CRC	Patient 4	CD160+ ILC1	1.65291	6326
CRC	Patient 4	IFN ILC1	2.0019	5990
CRC	Patient 4	CD16+ mNK A	0.00501465	3594
CRC	Patient 4	ieILC1	3.19792	7454
CRC	Patient 4	early NK	0.121549	8144
CRC	Patient 4	ieILC1	3.18242	7092
CRC	Patient 4	ieILC1	3.19902	6651
CRC	Patient 4	early NK	0.00858852	6870
CRC	Patient 4	nILC	0.350128	6974
CRC	Patient 4	NKp44+ ILC3	0.489649	5475
CRC	Patient 4	CD16+ mNK B	4.49309	5267
CRC	Patient 4	early NK	0.0188365	2124
CRC	Patient 4	HLA-DR NK	1.0752	8043
CRC	Patient 4	HLA-DR NK	3.85833	5619
CRC	Patient 4	early NK	0.31618	5815
CRC	Patient 4	early NK	0.00882764	6214
CRC	Patient 4	HLA-DR NK	0.873703	3861
CRC	Patient 4	nILC	0.289285	3219
CRC	Patient 4	early NK	0.0203924	6734
CRC	Patient 4	CD16+ mNK A	0.00501604	6513
CRC	Patient 4	early NK	0.0235389	3080
CRC	Patient 4	LIGHT ILC1	1.14701	6975
CRC	Patient 4	CD16+ mNK A	1.13247	3523
CRC	Patient 4	NKp44+ ILC3	1.34888	5197
CRC	Patient 4	nILC	0.226387	5119
CRC	Patient 4	nILC	0.297036	7054
CRC	Patient 4	ieILC1	1.53854	6405
CRC	Patient 4	nILC	0.415977	3682
CRC	Patient 4	early NK	4.9872e-05	3338
CRC	Patient 4	NKp44+ ILC3	1.33071	3559
CRC	Patient 4	CD16+ mNK B	3.94103	1069
CRC	Patient 4	NKp44+ ILC3	2.85392	1374
CRC	Patient 4	HLA-DR NK	0.873704	4522
CRC	Patient 4	early NK	0.332186	10014
CRC	Patient 4	early NK	0.078181	6066
CRC	Patient 4	CD160+ ILC1	1.09503	2217
CRC	Patient 4	early NK	0.0461497	4919
CRC	Patient 4	CD160+ ILC1	0.345232	9068
CRC	Patient 4	early NK	0.0380139	6469
CRC	Patient 4	early NK	4.156e-06	1709
CRC	Patient 4	NKp44+ ILC3	1.33553	6747
CRC	Patient 4	early NK	0.0811133	3392
CRC	Patient 4	ieILC1	1.29114	7095
CRC	Patient 4	CD16+ mNK A	1.13247	6074
CRC	Patient 4	LIGHT ILC1	1.71427	6438
CRC	Patient 4	CD160+ ILC1	1.429	6952
CRC	Patient 4	ieILC1	2.46096	4353
CRC	Patient 4	early NK	0.0342839	7925
CRC	Patient 4	early NK	0.269493	6024
CRC	Patient 4	early NK	0.0311697	7681
CRC	Patient 4	IFN ILC1	1.68039	7867
CRC	Patient 4	HLA-DR NK	0.873705	5314
CRC	Patient 4	CD16+ mNK B	5.46799	5596
CRC	Patient 4	early NK	0.00687959	7587
CRC	Patient 4	CD16+ mNK A	3.94193	3471
CRC	Patient 4	ICAM1+ ILC1	0.652567	5651
CRC	Patient 4	HLA-DR NK	2.2503	8519
CRC	Patient 4	NKp44+ ILC3	2.87819	761
CRC	Patient 4	CD16+ mNK B	0.255889	8048
CRC	Patient 4	early NK	0.00686817	7352
CRC	Patient 4	early NK	0.34858	7421
CRC	Patient 4	early NK	0.065856	9108
CRC	Patient 4	early NK	0.00434569	1261
CRC	Patient 4	ICAM1+ ILC1	0.000108056	6448
CRC	Patient 4	HLA-DR NK	3.82024	4668
CRC	Patient 4	early NK	0.132917	3767
CRC	Patient 4	early NK	2.77067e-06	8491
CRC	Patient 4	ieILC1	2.44862	7369
CRC	Patient 4	CD16+ mNK A	1.37022	5300
CRC	Patient 4	early NK	0.0757769	6488
CRC	Patient 4	ICAM1+ ILC1	1.11872	5420
CRC	Patient 4	early NK	0.00611144	8921
CRC	Patient 4	nILC	0.35013	4043
CRC	Patient 4	early NK	0.259828	8530
CRC	Patient 4	CD16+ mNK A	2.15019	5495
CRC	Patient 4	ILC1	1.64948	3461
CRC	Patient 4	HLA-DR NK	0.925312	5209
CRC	Patient 4	CD16+ mNK B	4.66667	3674
CRC	Patient 4	HLA-DR NK	2.98665	6075
CRC	Patient 4	NKp44- ILC3	9.00467e-05	6218
CRC	Patient 4	early NK	0.0757783	6993
CRC	Patient 4	CD160+ ILC1	2.52032	4823
CRC	Patient 4	CD16+ mNK B	5.31154	7345
CRC	Patient 4	CD16+ mNK B	5.31154	6239
CRC	Patient 4	early NK	0.0292613	6604
CRC	Patient 4	early NK	0.0474111	8618
CRC	Patient 4	ICAM1+ ILC1	2.21653e-05	6098
CRC	Patient 4	CD16+ mNK A	0.00501742	3833
CRC	Patient 4	NKp44- ILC3	8.86614e-05	9244
CRC	Patient 4	early NK	0.038803	6917
CRC	Patient 4	CD16+ mNK A	1.24283	6154
CRC	Patient 4	IFN ILC1	1.6804	8031
CRC	Patient 4	CD16+ mNK A	0.00501881	5855
CRC	Patient 4	early NK	2.77067e-06	9176
CRC	Patient 4	ieILC1	1.42254	3053
CRC	Patient 4	ILC1	2.2503	8997
CRC	Patient 4	early NK	0.0799303	588
CRC	Patient 4	nILC	0.0262312	2962
CRC	Patient 4	ICAM1+ ILC1	2.078e-05	4784
CRC	Patient 4	CD16+ mNK A	1.13247	3716
CRC	Patient 4	early NK	0.0119945	4125
CRC	Patient 4	ICAM1+ ILC1	0.944146	874
CRC	Patient 4	early NK	0.0263766	7804
CRC	Patient 4	early NK	0.0122179	7689
CRC	Patient 4	HLA-DR NK	3.98041	6033
CRC	Patient 4	CD160+ ILC1	1.13397	8270
CRC	Patient 4	ieILC1	3.42059	7081
CRC	Patient 4	CD16+ mNK A	1.13248	4545
CRC	Patient 4	ieILC1	3.42407	7015
CRC	Patient 4	NKp44+ ILC3	0.32191	5117
CRC	Patient 4	ICAM1+ ILC1	0.0205283	7240
CRC	Patient 4	early NK	0.0313192	4279
CRC	Patient 4	nILC	0.322861	2429
CRC	Patient 4	CD160+ ILC1	2.26765	7303
CRC	Patient 4	early NK	0.270859	4742
CRC	Patient 4	HLA-DR NK	3.72397	4310
CRC	Patient 4	CD16+ mNK A	0.00502019	3441
CRC	Patient 4	early NK	0.00434708	8179
CRC	Patient 4	early NK	4.84867e-05	5910
CRC	Patient 4	early NK	0.0670397	5452
CRC	Patient 4	HLA-DR NK	1.70824	1616
CRC	Patient 4	ieILC1	2.02965	7256
CRC	Patient 4	NKp44- ILC3	8.72761e-05	9227
CRC	Patient 4	CD16+ mNK A	1.13248	9233
CRC	Patient 4	early NK	0.00313318	1759
CRC	Patient 4	early NK	0.0304233	7751
CRC	Patient 4	CD160+ ILC1	0.995935	6526
CRC	Patient 4	NKp44+ ILC3	1.33071	2465
CRC	Patient 4	HLA-DR NK	2.87514	1740
CRC	Patient 4	nILC	0.361465	8959
CRC	Patient 4	ieILC1	3.18645	6656
CRC	Patient 4	CD160+ ILC1	0.0197177	2775
CRC	Patient 4	nILC	0.221029	6221
CRC	Patient 4	early NK	0.0429293	4527
CRC	Patient 4	CD16+ mNK B	5.89713	5159
CRC	Patient 4	nILC	0.559634	5805
CRC	Patient 4	early NK	0.088588	3460
CRC	Patient 4	ieILC1	3.24274	8021
CRC	Patient 4	ieILC1	0.681295	3748
CRC	Patient 4	CD160+ ILC1	1.11872	7265
CRC	Patient 4	CD16+ mNK A	1.13248	3314
CRC	Patient 4	early NK	0.00332349	5796
CRC	Patient 4	HLA-DR NK	1.43537	9209
CRC	Patient 4	early NK	4.71014e-05	4468
CRC	Patient 4	HLA-DR NK	3.23246	7325
CRC	Patient 4	CD160+ ILC1	0.842302	6036
CRC	Patient 4	early NK	0.0210654	8763
CRC	Patient 4	CD16+ mNK A	1.13248	6742
CRC	Patient 4	ieILC1	1.40454	3885
CRC	Patient 4	NKp44+ ILC3	0.864476	895
CRC	Patient 4	ILC1	1.64394	6801
CRC	Patient 4	ILC1	1.11079	7343
CRC	Patient 4	CD16+ mNK A	5.8697	5632
CRC	Patient 4	CD160+ ILC1	0.709266	7291
CRC	Patient 4	early NK	4.5716e-05	3971
CRC	Patient 4	ILC1	0.709268	4255
CRC	Patient 4	NKp44+ ILC3	0.886728	7024
CRC	Patient 4	nILC	0.572333	7847
CRC	Patient 4	early NK	0.00783227	7712
CRC	Patient 4	early NK	0.0214522	8451
CRC	Patient 4	NKp44+ ILC3	0.91666	6921
CRC	Patient 4	ILC1	1.68642	1692
CRC	Patient 4	HLA-DR NK	0.657458	4478
CRC	Patient 4	IFN ILC1	0.0761828	5023
CRC	Patient 4	early NK	0.0541755	4797
CRC	Patient 4	ICAM1+ ILC1	0.493643	2021
CRC	Patient 4	ieILC1	1.30264	4864
CRC	Patient 4	ieILC1	1.89482	6590
CRC	Patient 4	HLA-DR NK	1.11269	3253
CRC	Patient 4	ICAM1+ ILC1	1.38533e-06	2448
CRC	Patient 4	CD16+ mNK A	1.13248	7534
CRC	Patient 4	ieILC1	1.32769	5325
CRC	Patient 4	early NK	0.000904847	7818
CRC	Patient 4	early NK	0.00434847	9111
CRC	Patient 4	early NK	4.43307e-05	8630
CRC	Patient 4	CD16+ mNK B	8.86259	4047
CRC	Patient 4	early NK	0.0099671	4599
CRC	Patient 4	CD16+ mNK A	1.13248	5508
CRC	Patient 4	CD16+ mNK B	7.70867	3926
CRC	Patient 4	early NK	0.11227	5417
CRC	Patient 4	ILC1	1.26864	6900
CRC	Patient 4	HLA-DR NK	0.912202	6467
CRC	Patient 4	CD16+ mNK B	4.89504	3725
CRC	Patient 4	CD16+ mNK B	5.31154	9526
CRC	Patient 4	nILC	1.14442	6877
CRC	Patient 4	NKp44+ ILC3	0.324645	6242
CRC	Patient 4	ICAM1+ ILC1	0.000106671	9951
CRC	Patient 4	CD160+ ILC1	0.0202001	9302
CRC	Patient 4	early NK	0.0210668	5458
CRC	Patient 4	nILC	0.633195	6084
CRC	Patient 4	CD16+ mNK B	5.13484	2591
CRC	Patient 4	early NK	0.0109435	4054
CRC	Patient 4	ILC1	2.2503	5730
CRC	Patient 4	early NK	0.309112	8502
CRC	Patient 4	early NK	0.182532	7624
CRC	Patient 4	early NK	0.226811	10253
CRC	Patient 4	CD16+ mNK A	0.803693	5829
CRC	Patient 4	early NK	0.0210681	8384
CRC	Patient 4	CD16+ mNK B	8.03895	4394
CRC	Patient 4	early NK	0.00170209	4686
CRC	Patient 4	CD160+ ILC1	2.26766	10156
CRC	Patient 4	early NK	4.29454e-05	3921
CRC	Patient 4	early NK	0.101429	6271
CRC	Patient 4	ICAM1+ ILC1	0.000105285	4063
CRC	Patient 4	CD160+ ILC1	0.0152989	565
CRC	Patient 4	CD16+ mNK A	0.00502158	4402
CRC	Patient 4	early NK	0.0240293	6319
CRC	Patient 4	early NK	0.00996572	3910
CRC	Patient 4	CD160+ ILC1	0.0963078	5895
CRC	Patient 4	NKp44+ ILC3	0.638832	6604
CRC	Patient 4	HLA-DR NK	0.0210413	1350
CRC	Patient 4	HLA-DR NK	2.5162	8018
CRC	Patient 4	HLA-DR NK	1.98551	5015
CRC	Patient 4	CD16+ mNK B	4.31335	3216
CRC	Patient 4	early NK	0.0261803	4169
CRC	Patient 4	early NK	0.144009	4901
CRC	Patient 4	CD16+ mNK A	1.13248	4023
CRC	Patient 4	NKp44+ ILC3	3.00114	6085
CRC	Patient 4	CD16+ mNK A	1.13248	5574
CRC	Patient 4	early NK	0.0105574	9201
CRC	Patient 4	NKp44+ ILC3	1.3339	5489
CRC	Patient 4	ieILC1	0.689795	2332
CRC	Patient 4	ICAM1+ ILC1	0.0202014	1718
CRC	Patient 4	ieILC1	1.30277	4216
CRC	Patient 4	early NK	0.0434263	5372
CRC	Patient 4	CD16+ mNK B	2.72792	4998
CRC	Patient 4	NKp44+ ILC3	0.889838	6100
CRC	Patient 4	HLA-DR NK	0.561491	8529
CRC	Patient 4	CD16+ mNK B	5.15414	3118
CRC	Patient 4	early NK	0.00882902	6659
CRC	Patient 4	ICAM1+ ILC1	0.0001039	6183
CRC	Patient 4	ICAM1+ ILC1	0.088469	1994
CRC	Patient 4	ieILC1	2.64158	5622
CRC	Patient 4	early NK	0.0179674	8032
CRC	Patient 4	early NK	0.21621	4136
CRC	Patient 4	CD16+ mNK A	0.0186803	8207
CRC	Patient 4	CD16+ mNK B	5.31154	4292
CRC	Patient 4	ieILC1	2.88183	5446
CRC	Patient 4	HLA-DR NK	1.98533	1060
CRC	Patient 4	early NK	0.0240307	6547
CRC	Patient 4	CD16+ mNK B	5.34643	5600
CRC	Patient 4	early NK	0.015815	5428
CRC	Patient 4	early NK	0	9026
CRC	Patient 4	CD160+ ILC1	2.63984	8301
CRC	Patient 4	early NK	0.0782009	4732
CRC	Patient 4	ieILC1	3.00185	7660
CRC	Patient 4	CD16+ mNK B	5.31154	5612
CRC	Patient 4	CD16+ mNK A	1.35984	5527
CRC	Patient 4	ICAM1+ ILC1	0.39048	6281
CRC	Patient 4	CD16+ mNK A	1.13249	5031
CRC	Patient 4	ILC2	10.7877	4256
CRC	Patient 4	HLA-DR NK	0.0210426	2794
CRC	Patient 4	early NK	0.35807	3885
CRC	Patient 4	early NK	0.00996433	4416
CRC	Patient 4	CD16+ mNK B	5.10887	2631
CRC	Patient 4	ieILC1	2.06429	6286
CRC	Patient 4	HLA-DR NK	1.70429	1820
CRC	Patient 4	HLA-DR NK	1.21418	8905
CRC	Patient 4	CD16+ mNK A	0.0741838	3717
CRC	Patient 4	ieILC1	2.49724	4636
CRC	Patient 4	CD16+ mNK B	3.27483	594
CRC	Patient 4	early NK	1.38533e-06	9217
CRC	Patient 4	ICAM1+ ILC1	4.156e-05	5781
CRC	Patient 4	CD160+ ILC1	1.51113	4308
CRC	Patient 4	NKp44+ ILC3	0.553726	2646
CRC	Patient 4	ILC1	2.2503	4446
CRC	Patient 4	early NK	0.203372	10187
CRC	Patient 4	CD16+ mNK A	2.15019	4018
CRC	Patient 4	CD16+ mNK A	0.995602	3188
CRC	Patient 4	NKp44+ ILC3	0.796474	7745
CRC	Patient 4	ieILC1	1.30285	5880
CRC	Patient 4	ILC2	10.7877	7176
CRC	Patient 4	early NK	0.0177498	7453
CRC	Patient 4	ieILC1	1.4322	2605
CRC	Patient 4	ieILC1	3.04699	6492
CRC	Patient 4	CD16+ mNK B	7.33869	5132
CRC	Patient 4	early NK	0.278594	9389
CRC	Patient 4	early NK	0.0244475	5704
CRC	Patient 4	early NK	0.00502296	5360
CRC	Patient 4	CD16+ mNK A	0.00502435	5005
CRC	Patient 4	CD16+ mNK A	1.13249	3503
CRC	Patient 4	CD160+ ILC1	1.80489	6524
CRC	Patient 4	ILC1	2.2503	7877
CRC	Patient 4	ICAM1+ ILC1	1.93947e-05	6357
CRC	Patient 4	ieILC1	1.30296	7803
CRC	Patient 4	early NK	0.10171	8977
CRC	Patient 4	CD160+ ILC1	0.00359909	2256
CRC	Patient 4	ILC1	2.58754	6559
CRC	Patient 4	early NK	0.1012	9714
CRC	Patient 4	NKp44+ ILC3	2.85392	9820
CRC	Patient 4	CD16+ mNK A	0.894688	6117
CRC	Patient 4	NKp44- ILC3	8.58907e-05	7160
CRC	Patient 4	CD16+ mNK A	1.13249	5485
CRC	Patient 4	NKp44+ ILC3	0.965022	7413
CRC	Patient 4	HLA-DR NK	2.98965	6723
CRC	Patient 4	early NK	0.0741805	7041
CRC	Patient 4	CD160+ ILC1	1.48367	8527
CRC	Patient 4	early NK	0.00838021	9260
CRC	Patient 4	CD16+ mNK B	2.96745	4034
CRC	Patient 4	early NK	4.01747e-05	3097
CRC	Patient 4	CD16+ mNK A	0.00502573	3995
CRC	Patient 4	early NK	0.285979	8755
CRC	Patient 4	ieILC1	1.55624	8782
CRC	Patient 4	CD16+ mNK B	5.31155	3868
CRC	Patient 4	early NK	0.0591227	7223
CRC	Patient 4	ILC1	0.709269	7724
CRC	Patient 4	CD16+ mNK B	6.13794	4288
CRC	Patient 4	early NK	0	6725
CRC	Patient 4	CD16+ mNK B	5.31155	1248
CRC	Patient 4	CD16+ mNK A	0.00502712	5642
CRC	Patient 4	NKp44+ ILC3	0.650705	7537
CRC	Patient 4	early NK	0	7994
CRC	Patient 4	ICAM1+ ILC1	0.000102515	9842
CRC	Patient 4	CD16+ mNK B	5.38174	6504
CRC	Patient 4	CD160+ ILC1	0.241821	7331
CRC	Patient 4	early NK	3.87894e-05	5086
CRC	Patient 4	CD16+ mNK B	7.70867	2832
CRC	Patient 4	CD160+ ILC1	3.1985	6536
CRC	Patient 4	ieILC1	1.30284	4243
CRC	Patient 4	ieILC1	1.69618	8497
CRC	Patient 4	early NK	0.0362921	5334
CRC	Patient 4	ICAM1+ ILC1	1.45488	4860
CRC	Patient 4	CD16+ mNK B	5.41493	5501
CRC	Patient 4	early NK	0.00996295	3659
CRC	Patient 4	ICAM1+ ILC1	0.000101129	6672
CRC	Patient 4	early NK	0.078329	6461
CRC	Patient 4	CD16+ mNK A	1.13249	5049
CRC	Patient 4	ILC2	10.2422	4953
CRC	Patient 4	ILC1	2.2503	6378
CRC	Patient 4	ICAM1+ ILC1	1.80093e-05	1825
CRC	Patient 4	early NK	0.0231996	5441
CRC	Patient 4	NKp44+ ILC3	2.85392	5382
CRC	Patient 4	ILC1	0.593141	2796
CRC	Patient 4	early NK	0.00679723	681
CRC	Patient 4	early NK	0.00611006	2889
CRC	Patient 4	ILC1	1.81197	6168
CRC	Patient 4	ieILC1	3.23221	6460
CRC	Patient 4	ieILC1	2.4425	4921
CRC	Patient 4	ILC1	2.35576	638
CRC	Patient 4	CD16+ mNK B	5.31155	3696
CRC	Patient 4	CD16+ mNK B	5.31155	2183
CRC	Patient 4	NKp44+ ILC3	0.734802	4127
CRC	Patient 4	nILC	0.510295	6029
CRC	Patient 4	early NK	0.243009	9088
CRC	Patient 4	early NK	0.026378	2448
CRC	Patient 4	early NK	0.0119439	7366
CRC	Patient 4	ieILC1	0.689796	7016
CRC	Patient 4	early NK	0.309113	3087
CRC	Patient 4	early NK	2.77067e-06	7667
CRC	Patient 4	early NK	0	4361
CRC	Patient 4	ILC2	10.7877	1339
CRC	Patient 4	ICAM1+ ILC1	0.638066	1916
CRC	Patient 4	CD16+ mNK A	1.13249	6064
CRC	Patient 4	early NK	4.156e-06	8038
CRC	Patient 4	CD16+ mNK A	0.506179	5778
CRC	Patient 4	early NK	3.7404e-05	3295
CRC	Patient 4	IFN ILC1	1.71427	1337
CRC	Patient 4	ICAM1+ ILC1	0.541333	1561
CRC	Patient 4	IFN ILC1	1.9666	8090
CRC	Patient 4	early NK	0.00610867	6428
CRC	Patient 4	ILC1	1.26024	8312
CRC	Patient 4	NKp44+ ILC3	1.33071	4622
CRC	Patient 4	ICAM1+ ILC1	9.97441e-05	4924
CRC	Patient 4	CD160+ ILC1	2.62258	4173
CRC	Patient 4	early NK	0.0414164	7289
CRC	Patient 4	HLA-DR NK	1.9827	5329
CRC	Patient 4	CD16+ mNK B	3.27484	694
CRC	Patient 4	NKp44+ ILC3	0.714972	5503
CRC	Patient 4	ICAM1+ ILC1	9.83587e-05	6065
CRC	Patient 4	ieILC1	4.69814	4326
CRC	Patient 4	CD16+ mNK A	0.00502851	4209
CRC	Patient 4	CD16+ mNK A	0.00502989	5627
CRC	Patient 4	CD16+ mNK A	0.474475	3355
CRC	Patient 4	CD16+ mNK B	0.00503128	5332
CRC	Patient 4	CD160+ ILC1	0.113944	8674
CRC	Patient 4	HLA-DR NK	1.50404	6588
CRC	Patient 4	CD160+ ILC1	1.68275	4149
CRC	Patient 4	CD16+ mNK B	6.74586	5081
CRC	Patient 4	IFN ILC1	0.0622472	6351
CRC	Patient 4	CD16+ mNK A	3.83498	4133
CRC	Patient 4	early NK	0.0101771	7630
CRC	Patient 4	ieILC1	1.63111	5809
CRC	Patient 4	early NK	4.156e-06	8171
CRC	Patient 4	early NK	5.54134e-06	8995
CRC	Patient 4	CD16+ mNK B	0.00503266	4175
CRC	Patient 4	CD16+ mNK B	4.49309	2744
CRC	Patient 4	early NK	0.166362	8311
CRC	Patient 4	early NK	0.00853288	6668
CRC	Patient 4	ieILC1	2.10716	6404
CRC	Patient 4	NKp44+ ILC3	1.88587	5110
CRC	Patient 4	CD160+ ILC1	0.8246	4599
CRC	Patient 4	CD160+ ILC1	0.70927	2406
CRC	Patient 4	HLA-DR NK	1.41557	2271
CRC	Patient 4	ICAM1+ ILC1	9.69734e-05	4905
CRC	Patient 4	CD16+ mNK B	8.53474	4492
CRC	Patient 4	ICAM1+ ILC1	9.55881e-05	3979
CRC	Patient 4	ieILC1	1.30264	5891
CRC	Patient 4	ICAM1+ ILC1	1.24283	7663
CRC	Patient 4	ICAM1+ ILC1	7.51752	2817
CRC	Patient 4	early NK	0.0210695	8446
CRC	Patient 4	CD16+ mNK A	2.02974	774
CRC	Patient 4	CD16+ mNK B	5.31155	6329
CRC	Patient 4	ieILC1	3.18242	5092
CRC	Patient 4	early NK	0.00559322	8252
CRC	Patient 4	CD160+ ILC1	2.19638	3397
CRC	Patient 4	CD16+ mNK B	5.45999	4788
[truncated: 4,935 more rows]
