# Supplementary material for: Tumor-infiltrating immature innate lymphoid cells in colorectal cancer are biased toward ILC1/tissue-resident NK cell differentiation
Source: Nat Commun. 2026 Mar 27;17:3035. doi: 10.1038/s41467-026-71085-9 (PMC13035902; doi:10.1038/s41467-026-71085-9)
Supplement: Supplementary file 7 — Source data [file 41467_2026_71085_MOESM7_ESM.zip › Source data/Supp Fig.6B Table.xls]

## Sheet: Sheet0
	Cells/Single Cells/Live cells/Lin- CD3- | Count	Cells/Single Cells/Live cells/Lin- CD3- | Freq. of Parent	Cells/Single Cells/Live cells/Lin- CD3-/ILCs | Freq. of Parent	Cells/Single Cells/Live cells/Lin- CD3-/ILCs/cILC1 | Freq. of Lin- CD3-	Cells/Single Cells/Live cells/Lin- CD3-/ILCs/ILC2 | Freq. of Lin- CD3-	Cells/Single Cells/Live cells/Lin- CD3-/ILCs/ILCP-ILC3/NKp44+ ILC3 | Freq. of Lin- CD3-	Cells/Single Cells/Live cells/Lin- CD3-/NK & ncILCs/ncILCs/Stage 3-4a | Freq. of Lin- CD3-	Cells/Single Cells/Live cells/Lin- CD3-/NK & ncILCs/ncILCs | Freq. of Lin- CD3-	Cells/Single Cells/Live cells/Lin- CD3-/NK & ncILCs | Freq. of Lin- CD3-	Cells/Single Cells/Live cells/Lin- CD3-/NK & ncILCs/ncILCs/Stage 5-6/CD127- | Freq. of Lin- CD3-	Cells/Single Cells/Live cells/Lin- CD3-/NK & ncILCs/ncILCs/Stage 5-6/CD127+ | Freq. of Lin- CD3-	Cells/Single Cells/Live cells/Lin- CD3-/NK & ncILCs/ncILCs/Stage 5-6 | Freq. of Lin- CD3-	Cells/Single Cells/Live cells/Lin- CD3-/NK & ncILCs/ncILCs/Stage 4b/CD127- | Freq. of Lin- CD3-	Cells/Single Cells/Live cells/Lin- CD3-/NK & ncILCs/ncILCs/Stage 4b/CD127+ | Freq. of Lin- CD3-	Cells/Single Cells/Live cells/Lin- CD3-/NK & ncILCs/ncILCs/Stage 4b | Freq. of Lin- CD3-	Cells/Single Cells/Live cells/Lin- CD3-/NK & ncILCs/ncILCs/Stage 3-4a/CD127- | Freq. of Lin- CD3-	Cells/Single Cells/Live cells/Lin- CD3-/NK & ncILCs/ncILCs/Stage 3-4a/CD127+ | Freq. of Lin- CD3-	Cells/Single Cells/Live cells/Lin- CD3-/ILCs/ILCP-ILC3 | Freq. of Lin- CD3-	Cells/Single Cells/Live cells/Lin- CD3-/NK & ncILCs/NK cells/Stage 5-6/CD127- | Freq. of Lin- CD3-	Cells/Single Cells/Live cells/Lin- CD3-/NK & ncILCs/NK cells/Stage 5-6/CD127+ | Freq. of Lin- CD3-	Cells/Single Cells/Live cells/Lin- CD3-/NK & ncILCs/NK cells/Stage 5-6 | Freq. of Lin- CD3-	Cells/Single Cells/Live cells/Lin- CD3-/NK & ncILCs/NK cells/Stage 4b/CD127- | Freq. of Lin- CD3-	Cells/Single Cells/Live cells/Lin- CD3-/NK & ncILCs/NK cells/Stage 4b/CD127+ | Freq. of Lin- CD3-	Cells/Single Cells/Live cells/Lin- CD3-/NK & ncILCs/NK cells/Stage 4b | Freq. of Lin- CD3-	Cells/Single Cells/Live cells/Lin- CD3-/NK & ncILCs/NK cells/Stage 3-4a/CD127- | Freq. of Lin- CD3-	Cells/Single Cells/Live cells/Lin- CD3-/NK & ncILCs/NK cells/Stage 3-4a/CD127+ | Freq. of Lin- CD3-	Cells/Single Cells/Live cells/Lin- CD3-/NK & ncILCs/NK cells/Stage 3-4a | Freq. of Lin- CD3-	Cells/Single Cells/Live cells/Lin- CD3-/NK & ncILCs/NK cells | Freq. of Lin- CD3-	Cells/Single Cells/Live cells/Lin- CD3-/ILCs/ILCP-ILC3/HLADR- NKp44- | Freq. of Lin- CD3-	Cells/Single Cells/Live cells/Lin- CD3-/ILCs/ILCP-ILC3/HLADR- NKp44-/ILCP | Freq. of Lin- CD3-
20230606_ PBMC Full panel stain_PBMC LIGHT.fcs	9522	1.21	5.78	0.51	1.88		0.42	3.7	94.3	1.68	0.053	1.73	0.54	0.032	0.57	0.38	0.042	3.36	46.8	2.37	49.2	21.9	15.1	37	0.91	0.35	1.26	87.6	3.27	2.91
20230606_PBMC Full panel stain_P1 LIGHT.fcs	3343	1.48	12.2	0.99	0.15	7.54	3.02	4.01	87.8	0.66	0	0.66	0.27	0	0.27	2.78	0.24	11	2.93	0	2.93	7.69	0.87	8.56	19.8	3.83	23.6	35.7	3.35	2.24
20230629_ Full panel stain EC_P2 CRC.fcs	3145	2.26	27	4.17	2.03	3.78	11.8	15.6	72.8	0.7	0.032	0.73	2.67	0.19	2.86	5.69	6.14	20.7	2.26	0.032	2.29	17.6	4.42	22	17.5	7.41	24.9	49.6	14.8	14
20230629_ Full panel stain EC_P2 Colon FMO AC.fcs	761	1.28	9.46	0.13	0.26	7.62	4.2	5.26	90.4	0.13	0	0.13	0.79	0.13	0.92	4.07	0.13	8.94	3.15	0.13	3.29	26.1	6.18	32.3	26.8	5.26	32.1	68.9	0.66	0.53
20230629_ Full panel stain EC_P2 Colon.fcs	1372	1.13	7.22	0.36	0.073	6.12	4.3	5.83	92.6	0.29	0	0.29	1.02	0.073	1.09	4.3	0	6.78	2.41	0.22	2.62	24.1	5.47	29.5	30	6.05	36	69.4	0.44	0.36
20230629_ Full panel stain EC_P3 CRC.fcs	3450	0.86	3.74	1.51	0.46	0.75	30.2	33.1	96.3	1.16	0.058	1.22	1.22	0.23	1.45	29.2	1.04	1.77	4.55	0.46	5.01	8.52	2.58	11.1	26.1	4.38	30.5	46.2	0.75	0.32
20230629_ Full panel stain EC_P4 CRC.fcs	246	2.65	0.81	0.41	0	0.41	1.63	3.66	99.2	1.63	0	1.63	0.41	0	0.41	1.63	0	0.41	6.1	0	6.1	1.22	0	1.22	8.54	0	8.54	16.3	0	0
20230629_ Full panel stain EC_P4 Colon.fcs	1350	1.84	6.89	0.15	0.22	5.19	1.7	4.59	93.1	2.22	0	2.22	0.59	0	0.59	1.7	0	6.52	11	0.15	11.2	13.2	0.89	14.1	18.1	1.26	19.4	45.4	1.04	0.89
20230920_ Full panel stain EC_PBMC.fcs	4517	0.82	11.8	1.93	1.04	0	1.97	9.43	88.1	5.89	0.13	6.02	1.26	0.089	1.35	0.77	1.2	8.88	40.7	1.62	42.3	21.4	7.81	29.2	1.24	1.42	2.66	74.3	8.7	7.88
20230920_ Full panel stain EC_P5 Tumor.fcs	2102	0.93	18.7	4.28	0.62	4.8	13.2	24.3	81.1	1.71	0.14	1.86	7.85	1.09	8.94	11.5	1.71	13.6	0.48	0.048	0.52	7.8	1.76	9.56	3.19	2.33	5.52	15.7	6.85	4.42
20230920_ Full panel stain EC_P6 Colon.fcs	1039	0.92	22.3	3.46	0.48	10	2.21	3.27	77.8	0.19	0	0.19	0.87	0	0.87	2.02	0.19	18.4	5	0	5	12.2	1.44	13.7	10.7	3.18	13.9	33.4	7.31	4.81
20230920_ Full panel stain EC_P6 Tumor.fcs	1453	1.58	4.61	2.06	0.34	0.21	6.06	8.81	95.3	0.89	0.14	1.03	1.38	0.21	1.58	4.82	1.24	2.13	6.06	1.1	7.16	12.6	13.7	26.3	10.7	5.99	16.7	50.4	1.86	1.38
20230920_ Full panel stain EC_P7 Colon.fcs	950	0.99	24	0.42	0.11	17.9	2.74	4	75.9	0.42	0	0.42	0.74	0	0.74	2.63	0.11	23.4	2.32	0	2.32	7.37	2.84	10.2	13.7	1.89	15.6	28.4	4.53	3.47
20230920_ Full panel stain EC_P7 Tumor.fcs	766	1.21	3.52	0.91	0	0.78	1.96	3.26	96	0.39	0	0.39	0.52	0.26	0.78	1.57	0.39	2.35	2.87	0.26	3.13	8.49	2.09	10.6	6.01	2.48	8.49	22.8	1.44	1.04
20230920_ Full panel stain EC_P8 Colon.fcs	1617	1.55	27.1	0.87	0.19	23.8	2.04	3.34	73	0.43	0	0.43	0.87	0	0.87	2.04	0	25.7	4.08	0.062	4.14	11.2	0.49	11.7	14.1	1.55	15.6	31.7	1.61	1.36
20230920_ Full panel stain EC_P8 Tumor.fcs	4890	1.64	11	3.19	0.41	3.93	7.3	11.7	88.8	1.57	0.2	1.78	1.64	0.63	2.27	6.11	1.19	6.65	10.7	1.1	11.8	16.6	9.04	25.6	11.1	3.52	14.6	55.2	1.68	0.98
Mean
SD
