# Supplementary material for: Tumor-infiltrating immature innate lymphoid cells in colorectal cancer are biased toward ILC1/tissue-resident NK cell differentiation
Source: Nat Commun. 2026 Mar 27;17:3035. doi: 10.1038/s41467-026-71085-9 (PMC13035902; doi:10.1038/s41467-026-71085-9)
Supplement: Supplementary file 7 — Source data [file 41467_2026_71085_MOESM7_ESM.zip › Source data/Supp Fig.4E 03_Counts_per_predicted_id.xlsx]

## Sheet: Sheet1
Var1	Freq
CD16+ NK B	12
CD16+ NK A	2024
CD160+ ILC1	34
early NK	473
HLA-DR+ NK	378
ICAM1+ ILC1	27
ieILC1	165
IFN+ ILC1	96
ILC1	1559
ILC2	268
LIGHT+ ILC1	21
nILC	75
NKp44- ILC3	21
NKp44+ ILC3	498
