# Supplementary material for: Tumor-infiltrating immature innate lymphoid cells in colorectal cancer are biased toward ILC1/tissue-resident NK cell differentiation
Source: Nat Commun. 2026 Mar 27;17:3035. doi: 10.1038/s41467-026-71085-9 (PMC13035902; doi:10.1038/s41467-026-71085-9)
Supplement: Supplementary file 7 — Source data [file 41467_2026_71085_MOESM7_ESM.zip › Source data/Supp Fig.13 Flow cytometry raw data.xlsx]

## Sheet: Sheet1
Unnamed: 0	Lymphocytes/Single Cells/Live CD45+ | Count	Lymphocytes/Single Cells/Live CD45+ | Freq. of Parent	Lymphocytes/Single Cells/Live CD45+/CD103+ | Freq. of Parent	Lymphocytes/Single Cells/Live CD45+/CD16+ | Freq. of Parent	Lymphocytes/Single Cells/Live CD45+/CD49a+ | Freq. of Parent	Lymphocytes/Single Cells/Live CD45+/CD300F | Freq. of Parent	Lymphocytes/Single Cells/Live CD45+/Granulysin+ | Freq. of Parent	Lymphocytes/Single Cells/Live CD45+/Granzyme B | Freq. of Parent	Lymphocytes/Single Cells/Live CD45+/Granzyme K | Freq. of Parent	Lymphocytes/Single Cells/Live CD45+/IFNg+ | Freq. of Parent	Lymphocytes/Single Cells/Live CD45+/IL13+ | Freq. of Parent	Lymphocytes/Single Cells/Live CD45+/IL22+ | Freq. of Parent	Lymphocytes/Single Cells/Live CD45+/KIR+ | Freq. of Parent	Lymphocytes/Single Cells/Live CD45+/NKG2D+ | Freq. of Parent	Lymphocytes/Single Cells/Live CD45+/NKp44+ | Freq. of Parent	Lymphocytes/Single Cells/Live CD45+/NKp46+ | Freq. of Parent	Lymphocytes/Single Cells/Live CD45+/NKp80+ | Freq. of Parent	Lymphocytes/Single Cells/Live CD45+/Perforin+ | Freq. of Parent
P1 Col ILC3_B02.fcs	13712	47,8 %	4,17 %	11,4 %	87,8 %	8,15 %	44,3 %	55,3 %	4,46 %	0,88 %	3,77 %	25,9 %	1,33 %	35,6 %	99,3 %	14,3 %	0,96 %	11,3 %
P2 Col ILC3_D02.fcs	81721	70,0 %	11,4 %	21,1 %	94,8 %	4,96 %	16,0 %	67,3 %	3,56 %	0,59 %	2,19 %	19,4 %	0,80 %	60,1 %	97,3 %	32,3 %	1,95 %	25,9 %
20251031_P3 Colon ILC3_B03.fcs	159577	82,2 %	1,31 %	1,40 %	98,5 %	8,77 %	18,1 %	39,4 %	0,56 %	4,36 %	2,84 %	7,88 %	0,83 %	67,0 %	85,4 %	57,0 %	0,33 %	29,1 %
20251031_P4 Colon ILC3_D03.fcs	54461	77,5 %	3,66 %	2,02 %	99,2 %	6,82 %	7,18 %	59,7 %	0,30 %	5,44 %	6,60 %	16,0 %	1,43 %	49,3 %	87,4 %	50,1 %	0,23 %	64,8 %
20251107_P5 Colon ILC3_B03.fcs	168144	77,6 %	2,09 %	8,62 %	93,4 %	13,4 %	3,92 %	24,0 %	0,48 %	0,20 %	1,01 %	6,09 %	0,73 %	18,7 %	98,8 %	27,6 %	3,99 %	8,77 %
20251107_P6 Colon ILC3_D03.fcs	249531	86,1 %	1,37 %	8,53 %	98,2 %	22,6 %	22,0 %	22,3 %	0,35 %	1,28 %	0,58 %	5,21 %	0,41 %	44,7 %	98,0 %	32,9 %	4,04 %	8,12 %
20251114_P7 Colon ILC3_B03.fcs	137827	77,8 %	5,03 %	17,5 %	91,7 %	13,0 %	45,9 %	17,2 %	4,03 %	0,36 %	2,91 %	3,14 %	0,27 %	50,2 %	92,3 %	34,3 %	3,04 %	3,21 %
20251114_P8 Colon ILC3_D03.fcs	184105	57,2 %	2,50 %	5,47 %	86,9 %	8,51 %	11,3 %	12,8 %	0,57 %	0,57 %	0,56 %	2,35 %	0,21 %	26,6 %	93,8 %	56,2 %	1,54 %	4,14 %
20251120_P9 Colon ILC3_B03.fcs	279998	76,1 %	2,41 %	8,58 %	95,9 %	17,2 %	45,5 %	29,7 %	1,64 %	0,41 %	1,01 %	3,12 %	0,19 %	49,3 %	92,9 %	55,6 %	1,00 %	9,51 %
20251120_P10 Colon ILC3_D03.fcs	6117	35,5 %	5,05 %	1,50 %	99,2 %	1,08 %	67,8 %	58,7 %	7,93 %	2,76 %	12,6 %	48,4 %	0,47 %	37,1 %	95,3 %	9,58 %	1,14 %	37,4 %
P1 CRC ILC3_C02.fcs	125234	78,7 %	17,6 %	13,6 %	90,4 %	13,7 %	59,2 %	40,0 %	1,62 %	0,89 %	2,77 %	14,4 %	0,54 %	21,4 %	97,7 %	35,9 %	1,11 %	12,6 %
P2 CRC ILC3_E02.fcs	14591	56,4 %	1,39 %	14,6 %	91,4 %	7,65 %	16,3 %	66,1 %	1,21 %	0,44 %	1,82 %	18,5 %	0,69 %	41,5 %	94,3 %	8,18 %	1,09 %	17,8 %
20251031_P3 CRC ILC3_C03.fcs	128943	81,2 %	4,30 %	1,08 %	98,9 %	9,70 %	14,7 %	50,5 %	0,26 %	6,27 %	4,29 %	11,1 %	0,92 %	79,0 %	83,1 %	47,4 %	0,38 %	45,0 %
20251031_P4 CRC ILC3_E03.fcs	46463	73,6 %	4,04 %	2,79 %	99,6 %	9,04 %	20,2 %	57,6 %	0,11 %	2,38 %	6,90 %	41,5 %	0,94 %	30,2 %	81,7 %	42,5 %	0,33 %	45,5 %
20251107_P5 CRC ILC3_C03.fcs	33554	60,6 %	4,53 %	8,05 %	96,8 %	11,3 %	8,15 %	60,0 %	4,42 %	1,90 %	9,79 %	24,0 %	1,78 %	30,3 %	83,4 %	23,4 %	4,04 %	24,2 %
20251107_P6 CRC ILC3_E03.fcs	11090	48,1 %	5,51 %	9,99 %	98,3 %	13,2 %	26,2 %	48,8 %	0,59 %	3,44 %	3,73 %	13,8 %	1,12 %	31,9 %	98,7 %	4,13 %	3,30 %	15,7 %
20251114_P7 CRC ILC3_C03.fcs	17340	62,1 %	10,4 %	14,8 %	85,8 %	8,30 %	32,8 %	11,3 %	0,89 %	1,63 %	8,81 %	3,72 %	0,22 %	35,2 %	88,8 %	20,0 %	1,17 %	6,33 %
20251114_P8 CRC ILC3_E03.fcs	17498	57,6 %	11,0 %	8,94 %	96,2 %	8,74 %	28,5 %	60,5 %	1,03 %	1,86 %	2,60 %	20,1 %	0,47 %	36,9 %	97,8 %	20,3 %	0,91 %	14,4 %
20251120_P9 CRC ILC3_C03.fcs	135966	62,9 %	14,5 %	5,73 %	91,4 %	7,64 %	65,9 %	47,7 %	0,71 %	7,01 %	1,93 %	6,71 %	0,53 %	54,4 %	90,5 %	48,5 %	0,44 %	24,6 %
20251120_P10 CRC ILC3_E03.fcs	2869	21,5 %	21,3 %	0,63 %	99,3 %	0,10 %	47,3 %	47,5 %	0,49 %	0,35 %	10,5 %	14,9 %	0,77 %	0,14 %	99,0 %	1,88 %	0,45 %	27,5 %
P1 Col nILC_B03.fcs	18	0,29 %	0 %	27,8 %	55,6 %	11,1 %	77,8 %	50,0 %	55,6 %	66,7 %	0 %	38,9 %	0 %	55,6 %	44,4 %	11,1 %	55,6 %	66,7 %
P2 Col nILC_D03.fcs	2143	18,9 %	1,63 %	2,80 %	97,0 %	0,65 %	17,5 %	51,3 %	0,98 %	0,84 %	9,57 %	18,3 %	0,79 %	35,0 %	89,9 %	15,0 %	0,61 %	29,4 %
20251031_P3 Colon nILC_B04.fcs	17698	58,5 %	9,09 %	1,38 %	98,7 %	3,23 %	12,8 %	85,0 %	0,090 %	8,59 %	27,8 %	10,5 %	1,58 %	72,8 %	52,6 %	21,1 %	0,99 %	63,3 %
20251031_P4 Colon nILC_D04.fcs	841	14,6 %	6,54 %	2,26 %	94,4 %	0,24 %	4,64 %	61,4 %	0,48 %	4,04 %	5,23 %	0,48 %	5,35 %	27,6 %	74,2 %	14,6 %	0,95 %	56,4 %
20251107_P5 Colon nILC_B04.fcs	7903	36,0 %	9,14 %	6,72 %	98,9 %	18,2 %	3,47 %	27,9 %	0,72 %	5,11 %	1,54 %	3,44 %	1,61 %	26,6 %	92,7 %	14,4 %	5,45 %	11,6 %
20251107_P6 Colon nILC_D04.fcs	11521	45,8 %	8,57 %	3,11 %	98,2 %	3,87 %	45,6 %	45,4 %	0,49 %	3,95 %	3,24 %	7,41 %	0,89 %	22,4 %	95,4 %	5,56 %	3,44 %	24,2 %
20251114_P7 Colon nILC_B04.fcs	7621	37,4 %	5,06 %	7,77 %	92,5 %	2,55 %	27,3 %	37,3 %	1,71 %	1,89 %	3,86 %	4,59 %	0,56 %	48,3 %	91,8 %	18,5 %	2,34 %	12,9 %
20251114_P8 Colon nILC_D04.fcs	14965	53,5 %	10,2 %	2,97 %	88,8 %	2,95 %	27,2 %	58,6 %	0,51 %	3,06 %	3,82 %	9,30 %	0,34 %	26,3 %	88,7 %	25,1 %	0,80 %	25,7 %
20251120_P9 Colon nILC_B04.fcs	87351	63,8 %	2,50 %	8,85 %	93,8 %	2,46 %	41,4 %	61,1 %	0,45 %	5,95 %	3,20 %	3,08 %	0,76 %	52,2 %	72,1 %	35,8 %	0,25 %	33,8 %
20251120_P10 Colon nILC_D04.fcs	9	0,096 %	0 %	22,2 %	44,4 %	0 %	22,2 %	33,3 %	11,1 %	44,4 %	11,1 %	11,1 %	0 %	33,3 %	22,2 %	11,1 %	33,3 %	11,1 %
P1 CRC nILC_C03.fcs	2422	18,9 %	22,0 %	2,06 %	97,8 %	1,28 %	47,2 %	71,8 %	1,49 %	9,66 %	6,73 %	7,80 %	1,69 %	21,1 %	92,6 %	11,3 %	0,66 %	41,1 %
P2 CRC nILC_E03.fcs	520	6,63 %	0,19 %	8,27 %	91,3 %	1,73 %	49,8 %	71,7 %	3,08 %	2,50 %	0,77 %	6,73 %	0,19 %	40,0 %	96,2 %	6,73 %	2,12 %	16,0 %
20251031_P3 CRC nILC_C04.fcs	7804	47,0 %	6,65 %	1,31 %	99,3 %	0,77 %	9,42 %	69,6 %	0,038 %	8,30 %	19,2 %	7,12 %	1,95 %	82,0 %	64,1 %	7,09 %	0,73 %	66,2 %
20251031_P4 CRC nILC_E04.fcs	5769	49,8 %	17,3 %	3,97 %	97,4 %	4,25 %	6,24 %	43,2 %	0,36 %	5,93 %	15,0 %	3,61 %	2,15 %	43,9 %	92,3 %	16,6 %	0,78 %	39,3 %
20251107_P5 CRC nILC_C04.fcs	12913	44,1 %	10,2 %	6,91 %	99,1 %	1,91 %	4,30 %	71,2 %	0,71 %	2,62 %	7,54 %	8,70 %	1,62 %	32,8 %	78,8 %	17,4 %	2,40 %	30,8 %
20251107_P6 CRC nILC_E04.fcs	4182	30,5 %	3,20 %	7,65 %	99,1 %	1,29 %	21,5 %	35,1 %	0,77 %	19,9 %	7,44 %	5,28 %	0,96 %	36,6 %	90,8 %	2,80 %	2,49 %	13,7 %
20251114_P7 CRC nILC_C04.fcs	38	0,60 %	26,3 %	21,1 %	78,9 %	7,89 %	39,5 %	18,4 %	7,89 %	5,26 %	5,26 %	7,89 %	2,63 %	15,8 %	81,6 %	13,2 %	2,63 %	7,89 %
20251114_P8 CRC nILC_E04.fcs	1896	33,1 %	28,6 %	3,06 %	94,8 %	0,21 %	46,1 %	59,5 %	0,47 %	5,06 %	3,74 %	21,5 %	0,47 %	28,9 %	89,8 %	6,17 %	0,58 %	28,9 %
20251120_P9 CRC nILC_C04.fcs	12309	37,1 %	14,8 %	1,75 %	96,8 %	1,67 %	45,3 %	60,3 %	1,60 %	4,81 %	10,6 %	10,5 %	0,65 %	38,4 %	84,8 %	19,1 %	0,27 %	24,8 %
20251120_P10 CRC nILC_E04.fcs	2	0,026 %	0 %	0 %	0 %	0 %	0 %	0 %	0 %	0 %	0 %	0 %	0 %	0 %	0 %	0 %	0 %	0 %
P1 Col eNK+_B04.fcs	313	2,89 %	47,6 %	2,56 %	97,4 %	0,64 %	73,5 %	86,3 %	4,15 %	34,5 %	3,19 %	8,31 %	1,60 %	62,0 %	96,2 %	9,27 %	61,3 %	57,2 %
P2 Col eNK+_D04.fcs	6231	21,7 %	22,5 %	2,29 %	93,1 %	0,16 %	43,8 %	75,1 %	0,95 %	44,1 %	0,72 %	1,86 %	0,85 %	74,9 %	84,5 %	9,39 %	25,1 %	74,5 %
20251031_P3 Colon eNK+_B05.fcs	2499	19,0 %	37,3 %	1,44 %	98,5 %	3,80 %	41,6 %	79,3 %	0 %	58,8 %	4,12 %	2,52 %	3,84 %	91,4 %	80,9 %	18,7 %	2,08 %	83,7 %
20251031_P4 Colon eNK+_D05.fcs	360	6,18 %	85,0 %	1,39 %	97,2 %	0,28 %	94,4 %	89,2 %	0,56 %	68,3 %	0 %	1,11 %	2,22 %	19,2 %	82,5 %	10,3 %	76,1 %	65,3 %
20251107_P5 Colon eNK+_B05.fcs	33455	49,9 %	2,01 %	4,39 %	90,6 %	0,59 %	8,18 %	52,4 %	0,62 %	18,7 %	1,23 %	1,84 %	2,21 %	50,2 %	81,6 %	6,46 %	1,23 %	36,4 %
20251107_P6 Colon eNK+_D05.fcs	11944	33,6 %	16,3 %	0,97 %	98,4 %	7,73 %	60,2 %	54,9 %	1,84 %	20,6 %	4,76 %	18,0 %	0,90 %	44,7 %	94,4 %	6,74 %	4,55 %	45,1 %
20251114_P7 Colon eNK+_B05.fcs	16891	45,5 %	5,30 %	4,71 %	97,5 %	3,39 %	52,6 %	30,0 %	1,36 %	13,1 %	2,37 %	10,6 %	0,53 %	64,5 %	93,4 %	30,9 %	2,43 %	20,1 %
20251114_P8 Colon eNK+_D05.fcs	27055	50,0 %	9,40 %	2,24 %	91,1 %	0,75 %	38,7 %	62,1 %	0,78 %	28,3 %	4,12 %	4,02 %	0,54 %	56,8 %	89,4 %	22,9 %	2,99 %	47,5 %
20251120_P9 Colon eNK+_B05.fcs	31907	40,9 %	17,2 %	1,96 %	87,5 %	3,69 %	72,6 %	64,3 %	1,02 %	56,6 %	3,23 %	9,53 %	2,99 %	73,8 %	86,7 %	17,9 %	12,1 %	81,3 %
20251120_P10 Colon eNK+_D05.fcs	9	0,087 %	0 %	33,3 %	66,7 %	0 %	22,2 %	44,4 %	0 %	33,3 %	11,1 %	11,1 %	11,1 %	11,1 %	33,3 %	11,1 %	22,2 %	11,1 %
P1 CRC eNK+_C04.fcs	9434	28,8 %	59,5 %	1,22 %	98,7 %	0,59 %	54,0 %	81,2 %	2,47 %	49,5 %	2,29 %	1,98 %	0,85 %	53,5 %	96,2 %	6,91 %	29,8 %	65,2 %
P2 CRC eNK+_E04.fcs	28	0,45 %	7,14 %	17,9 %	78,6 %	7,14 %	89,3 %	78,6 %	7,14 %	28,6 %	7,14 %	14,3 %	10,7 %	39,3 %	85,7 %	14,3 %	7,14 %	53,6 %
20251031_P3 CRC eNK+_C05.fcs	22540	61,7 %	30,2 %	2,60 %	99,3 %	0,26 %	58,2 %	89,6 %	0,13 %	78,1 %	5,20 %	1,46 %	1,89 %	96,8 %	69,8 %	32,7 %	18,0 %	93,3 %
20251031_P4 CRC eNK+_E05.fcs	6296	38,0 %	65,3 %	1,75 %	97,4 %	0,40 %	82,1 %	90,7 %	0,37 %	70,5 %	1,14 %	1,46 %	12,9 %	81,9 %	81,6 %	34,3 %	41,6 %	91,4 %
20251107_P5 CRC eNK+_C05.fcs	67951	63,1 %	17,2 %	0,54 %	97,6 %	1,08 %	51,3 %	72,1 %	0,54 %	48,5 %	0,61 %	2,79 %	3,02 %	79,3 %	81,6 %	16,6 %	42,8 %	72,6 %
20251107_P6 CRC eNK+_E05.fcs	1854	16,4 %	20,9 %	2,86 %	97,5 %	0,38 %	51,0 %	61,5 %	0,54 %	29,0 %	6,80 %	1,24 %	1,94 %	41,3 %	93,0 %	2,70 %	22,0 %	36,5 %
20251114_P7 CRC eNK+_C05.fcs	10850	40,1 %	50,2 %	4,68 %	96,8 %	0,90 %	40,0 %	53,8 %	0,33 %	46,7 %	4,12 %	1,29 %	0,29 %	78,5 %	82,2 %	9,95 %	1,03 %	29,0 %
20251114_P8 CRC eNK+_E05.fcs	82	1,65 %	48,8 %	0 %	80,5 %	0 %	67,1 %	65,9 %	0 %	13,4 %	2,44 %	2,44 %	0 %	36,6 %	72,0 %	6,10 %	69,5 %	7,32 %
20251120_P9 CRC eNK+_C05.fcs	53728	48,9 %	18,4 %	2,88 %	94,0 %	0,23 %	85,7 %	77,1 %	1,53 %	51,2 %	1,66 %	2,76 %	1,19 %	81,1 %	76,7 %	32,3 %	29,9 %	79,9 %
20251120_P10 CRC eNK+_E05.fcs	6	0,079 %	0 %	50,0 %	50,0 %	0 %	16,7 %	33,3 %	16,7 %	66,7 %	0 %	16,7 %	0 %	16,7 %	16,7 %	0 %	0 %	0 %
P1 Col eNK-_B05.fcs	1225	10,6 %	23,3 %	9,96 %	87,6 %	22,3 %	53,4 %	59,3 %	4,24 %	12,0 %	3,51 %	22,5 %	1,22 %	60,2 %	97,3 %	10,1 %	13,3 %	17,3 %
P2 Col eNK-_D05.fcs	1408	8,96 %	45,7 %	4,69 %	91,1 %	0,50 %	30,4 %	81,6 %	3,12 %	49,2 %	3,55 %	2,34 %	2,77 %	66,3 %	72,9 %	11,5 %	57,5 %	64,9 %
20251031_P3 Colon eNK-_B06.fcs	2019	15,9 %	67,0 %	2,13 %	94,7 %	0,15 %	76,6 %	83,0 %	0,15 %	86,2 %	0,59 %	0,59 %	3,62 %	94,3 %	88,8 %	23,8 %	74,0 %	86,0 %
20251031_P4 Colon eNK-_D06.fcs	2073	17,0 %	91,5 %	1,45 %	96,8 %	0,29 %	75,9 %	85,9 %	0,72 %	64,2 %	2,46 %	0,92 %	12,1 %	76,7 %	91,0 %	41,5 %	53,4 %	89,7 %
20251107_P5 Colon eNK-_B06.fcs	7842	24,4 %	92,9 %	0,38 %	97,0 %	0,23 %	21,9 %	72,8 %	0,42 %	61,5 %	0,10 %	0,78 %	1,45 %	76,1 %	82,4 %	8,19 %	76,7 %	73,5 %
20251107_P6 Colon eNK-_D06.fcs	9110	26,0 %	86,8 %	0,85 %	90,7 %	0,54 %	60,7 %	84,1 %	2,58 %	54,9 %	0,36 %	0,90 %	3,52 %	82,2 %	89,2 %	11,9 %	60,8 %	82,6 %
20251114_P7 Colon eNK-_B06.fcs	6437	16,2 %	84,7 %	5,27 %	88,3 %	0,23 %	87,5 %	88,3 %	1,10 %	81,4 %	1,58 %	1,24 %	0,79 %	75,2 %	81,0 %	19,0 %	43,9 %	81,7 %
20251114_P8 Colon eNK-_D06.fcs	54409	47,6 %	7,42 %	9,04 %	72,0 %	1,07 %	62,2 %	52,0 %	1,26 %	14,1 %	2,25 %	21,6 %	0,50 %	38,3 %	72,1 %	39,4 %	3,66 %	53,7 %
20251120_P9 Colon eNK-_B06.fcs	19359	36,7 %	39,0 %	2,07 %	90,5 %	2,10 %	68,8 %	59,4 %	1,99 %	43,7 %	0,56 %	7,87 %	1,84 %	74,1 %	91,2 %	35,8 %	40,6 %	72,4 %
20251120_P10 Colon eNK-_D06.fcs	10	0,10 %	20,0 %	60,0 %	30,0 %	20,0 %	20,0 %	40,0 %	10,0 %	40,0 %	20,0 %	40,0 %	30,0 %	0 %	10,0 %	0 %	20,0 %	20,0 %
P1 CRC eNK-_C05.fcs	13703	34,7 %	74,5 %	1,39 %	99,0 %	0,66 %	19,6 %	87,4 %	3,44 %	75,2 %	23,1 %	1,55 %	1,75 %	86,3 %	92,4 %	4,33 %	32,5 %	72,3 %
P2 CRC eNK-_E05.fcs	107	1,63 %	92,5 %	4,67 %	83,2 %	2,80 %	77,6 %	77,6 %	1,87 %	32,7 %	1,87 %	3,74 %	3,74 %	50,5 %	69,2 %	6,54 %	85,0 %	65,4 %
20251031_P3 CRC eNK-_C06.fcs	4543	32,8 %	57,9 %	1,54 %	97,9 %	1,47 %	77,2 %	85,9 %	0,37 %	72,7 %	0,92 %	4,18 %	2,71 %	92,2 %	90,5 %	32,1 %	39,2 %	90,7 %
20251031_P4 CRC eNK-_E06.fcs	8834	51,7 %	61,7 %	0,92 %	90,4 %	0,33 %	80,6 %	78,0 %	0,98 %	55,8 %	1,65 %	2,76 %	14,5 %	80,0 %	91,5 %	47,8 %	37,2 %	91,3 %
20251107_P5 CRC eNK-_C06.fcs	18217	39,0 %	48,8 %	0,72 %	97,5 %	0,91 %	56,2 %	72,1 %	3,90 %	53,1 %	0,71 %	0,70 %	11,7 %	82,5 %	73,7 %	11,9 %	47,7 %	77,3 %
20251107_P6 CRC eNK-_E06.fcs	7139	24,7 %	93,9 %	0,56 %	89,7 %	0,21 %	76,2 %	76,0 %	0,59 %	47,8 %	0,78 %	1,20 %	1,12 %	81,8 %	88,7 %	12,2 %	22,7 %	75,2 %
20251114_P7 CRC eNK-_C06.fcs	384	4,22 %	47,7 %	8,59 %	98,4 %	1,04 %	79,7 %	53,6 %	8,33 %	31,8 %	0,78 %	1,04 %	83,1 %	56,8 %	2,08 %	13,5 %	14,8 %	69,5 %
20251114_P8 CRC eNK-_E06.fcs	25225	33,2 %	60,8 %	6,46 %	70,9 %	0,28 %	93,8 %	87,4 %	0,47 %	77,1 %	3,13 %	8,54 %	1,56 %	84,1 %	47,2 %	17,7 %	10,1 %	85,3 %
20251120_P9 CRC eNK-_C06.fcs	14024	24,6 %	62,7 %	0,91 %	95,8 %	0,29 %	62,2 %	71,8 %	0,55 %	50,0 %	0,83 %	1,46 %	1,12 %	73,3 %	87,0 %	11,4 %	30,6 %	76,0 %
20251120_P10 CRC eNK-_E06.fcs	6	0,073 %	33,3 %	50,0 %	0 %	33,3 %	33,3 %	0 %	0 %	33,3 %	33,3 %	66,7 %	33,3 %	0 %	0 %	0 %	0 %	33,3 %
