# Supplementary material for: Tumor-infiltrating immature innate lymphoid cells in colorectal cancer are biased toward ILC1/tissue-resident NK cell differentiation
Source: Nat Commun. 2026 Mar 27;17:3035. doi: 10.1038/s41467-026-71085-9 (PMC13035902; doi:10.1038/s41467-026-71085-9)
Supplement: Supplementary file 7 — Source data [file 41467_2026_71085_MOESM7_ESM.zip › Source data/Supp Fig.1A Sort cell compositions.csv]

sample	Stroma	CD45+	Tcell	Bcell	Plasma_cell	NKcell	ILC	ncILC
P1	3,59	3,96	75,6	5,54	0,84	3,4	0,54	0,71
P2	7,86	3,19	56,4	2,12	0,021	1,43	0,074	6,62
P3_Colon	0,71	3,75	36,1	38,5	5,1	2,27	1,08	1,21
P3_CRC	1,58	9,36	64,2	5,27	4,43	3,3	0,41	2,93
P4_Colon	0,82	2,41	49	3,22	11,2	3,2	0,55	0,54
P4_CRC	1,97	23,5	65,7	5,73	1,94	2,62	0,44	1,17
P5	13,4	29,5	72,1	8,28	3,66	2,66	0,31	0,92
P6	6,71	5,83	57,8	1,11	0,18	1,91	0,23	0,58
P7_Colon	2,86	12,6	56,4	15,6	13,1	1,38	0,76	0,66
P7_CRC	12,2	5,14	64,9	5,46	1,52	1,3	0,43	1,45
P7_PC	8,99	17,4	75,5	0,55	0,12	1,09	0,38	1,07
P8	1,17	1,56	57,8	2,15	0,09	2,18	0,2	0,46
P9_Colon	0,13	3,54	31,7	55,9	3,88	0,93	0,51	0,4
P9_CRC	1,37	2,41	31,5	42,9	3,08	1,62	2,49	1,1
P9_PC	0,63	6,55	52,7	37,8	0,078	1,69	0,87	0,36
P10_Colon	3,37	19,2	38,7	7,94	36	4,61	0,49	0,25
P10_CRC	1,63	22	77,1	8,38	2,88	0,81	0,26	0,64
P11_Colon	2,77	8,57	42,6	18,8	2	4,83	0,5	1,7
P11_CRC	2,32	9,45	40,5	1,44	0,28	1,48	0,11	10,9
P12_Colon	2,39	4,19	41,9	45,6	3,16	1,63	0,39	0,37
P12_CRC	6,86	3,52	74	8,57	0,063	3	0,92	1,27
P12_PC	4,44	12,1	52,7	28,3	0,029	0,22	0,73	2,17
P13_Colon	0,21	1,82	51,7	21,3	4,32	8,89	0,53	2,55
P13_CRC	0,25	0,86	50	6,14	0,61	2,7	0,1	0,71
