# Supplementary material for: Tumor-infiltrating immature innate lymphoid cells in colorectal cancer are biased toward ILC1/tissue-resident NK cell differentiation
Source: Nat Commun. 2026 Mar 27;17:3035. doi: 10.1038/s41467-026-71085-9 (PMC13035902; doi:10.1038/s41467-026-71085-9)
Supplement: Supplementary file 7 — Source data [file 41467_2026_71085_MOESM7_ESM.zip › Source data/Fig5D Cluster_counts_by_patient_tissue_long.xlsx]

## Sheet: Sheet1
patient_id	condition	cluster	count	Total_patient_tissue	Frequency_Patient_tissue	Age	Sex	Stage	MMR
P2	Colon	CD7- ILC3	44	1099	4.00364	82	Male	T1N1M0
P2	Colon	CD7+ ILC3	82	1099	7.46133	82	Male	T1N1M0
P2	Colon	ILC2 + nILC	7	1099	0.636943	82	Male	T1N1M0
P2	Colon	eNK	187	1099	17.0155	82	Male	T1N1M0
P2	Colon	ieILC1 CD45RA+	4	1099	0.363967	82	Male	T1N1M0
P2	Colon	ieILC1 CD45RA-	142	1099	12.9208	82	Male	T1N1M0
P2	Colon	ieILC1 CD56- CD45RA-	39	1099	3.54868	82	Male	T1N1M0
P2	Colon	St4b NK	482	1099	43.8581	82	Male	T1N1M0
P2	Colon	St5 ncILC	2	1099	0.181984	82	Male	T1N1M0
P2	Colon	St5 NK	91	1099	8.28025	82	Male	T1N1M0
P2	Colon	CD7+ St6 NK	19	1099	1.72884	82	Male	T1N1M0
P2	CRC	CD7- ILC3	118	2830	4.16961	82	Male	T1N1M0
P2	CRC	CD7+ ILC3	189	2830	6.67845	82	Male	T1N1M0
P2	CRC	ILC2 + nILC	862	2830	30.4594	82	Male	T1N1M0
P2	CRC	eNK	315	2830	11.1307	82	Male	T1N1M0
P2	CRC	ieILC1 CD45RA-	173	2830	6.11307	82	Male	T1N1M0
P2	CRC	ieILC1 CD56- CD45RA-	56	2830	1.9788	82	Male	T1N1M0
P2	CRC	St4b NK	741	2830	26.1837	82	Male	T1N1M0
P2	CRC	St5 ncILC	28	2830	0.989399	82	Male	T1N1M0
P2	CRC	CD103+ St5 NK	4	2830	0.141343	82	Male	T1N1M0
P2	CRC	St5 NK	272	2830	9.61131	82	Male	T1N1M0
P2	CRC	CD7+ St6 NK	71	2830	2.50883	82	Male	T1N1M0
P2	CRC	CD7- St6 NK	1	2830	0.0353357	82	Male	T1N1M0
P3	CRC	CD7- ILC3	147	1175	12.5106	89	Female	T4aN0M0
P3	CRC	CD7+ ILC3	91	1175	7.74468	89	Female	T4aN0M0
P3	CRC	ILC2 + nILC	126	1175	10.7234	89	Female	T4aN0M0
P3	CRC	eNK	102	1175	8.68085	89	Female	T4aN0M0
P3	CRC	ieILC1 CD45RA+	4	1175	0.340426	89	Female	T4aN0M0
P3	CRC	ieILC1 CD45RA-	82	1175	6.97872	89	Female	T4aN0M0
P3	CRC	ieILC1 CD56- CD45RA-	163	1175	13.8723	89	Female	T4aN0M0
P3	CRC	St4b NK	287	1175	24.4255	89	Female	T4aN0M0
P3	CRC	St5 ncILC	92	1175	7.82979	89	Female	T4aN0M0
P3	CRC	CD103+ St5 NK	6	1175	0.510638	89	Female	T4aN0M0
P3	CRC	St5 NK	73	1175	6.21277	89	Female	T4aN0M0
P3	CRC	CD7+ St6 NK	1	1175	0.0851064	89	Female	T4aN0M0
P3	CRC	CD7- St6 NK	1	1175	0.0851064	89	Female	T4aN0M0
P4	CRC	CD7- ILC3	29	2411	1.20282	85	Male	T3bN2bM0	MSI
P4	CRC	CD7+ ILC3	35	2411	1.45168	85	Male	T3bN2bM0	MSI
P4	CRC	ILC2 + nILC	47	2411	1.9494	85	Male	T3bN2bM0	MSI
P4	CRC	eNK	217	2411	9.00041	85	Male	T3bN2bM0	MSI
P4	CRC	ieILC1 CD45RA+	1	2411	0.0414766	85	Male	T3bN2bM0	MSI
P4	CRC	ieILC1 CD45RA-	340	2411	14.102	85	Male	T3bN2bM0	MSI
P4	CRC	ieILC1 CD56- CD45RA-	741	2411	30.7341	85	Male	T3bN2bM0	MSI
P4	CRC	St4b NK	743	2411	30.8171	85	Male	T3bN2bM0	MSI
P4	CRC	St5 ncILC	3	2411	0.12443	85	Male	T3bN2bM0	MSI
P4	CRC	CD103+ St5 NK	6	2411	0.248859	85	Male	T3bN2bM0	MSI
P4	CRC	St5 NK	211	2411	8.75156	85	Male	T3bN2bM0	MSI
P4	CRC	CD7+ St6 NK	37	2411	1.53463	85	Male	T3bN2bM0	MSI
P4	CRC	CD7- St6 NK	1	2411	0.0414766	85	Male	T3bN2bM0	MSI
P5	Colon	CD7- ILC3	62	575	10.7826	55	Male	T2N1bM0	MSS
P5	Colon	CD7+ ILC3	100	575	17.3913	55	Male	T2N1bM0	MSS
P5	Colon	ILC2 + nILC	40	575	6.95652	55	Male	T2N1bM0	MSS
P5	Colon	eNK	41	575	7.13043	55	Male	T2N1bM0	MSS
P5	Colon	ieILC1 CD45RA-	41	575	7.13043	55	Male	T2N1bM0	MSS
P5	Colon	ieILC1 CD56- CD45RA-	12	575	2.08696	55	Male	T2N1bM0	MSS
P5	Colon	St4b NK	211	575	36.6957	55	Male	T2N1bM0	MSS
P5	Colon	St5 NK	30	575	5.21739	55	Male	T2N1bM0	MSS
P5	Colon	CD7+ St6 NK	36	575	6.26087	55	Male	T2N1bM0	MSS
P5	Colon	CD7- St6 NK	2	575	0.347826	55	Male	T2N1bM0	MSS
P5	CRC	CD7- ILC3	7	906	0.772627	55	Male	T2N1bM0	MSS
P5	CRC	CD7+ ILC3	8	906	0.883002	55	Male	T2N1bM0	MSS
P5	CRC	ILC2 + nILC	36	906	3.97351	55	Male	T2N1bM0	MSS
P5	CRC	eNK	211	906	23.2892	55	Male	T2N1bM0	MSS
P5	CRC	ieILC1 CD45RA-	9	906	0.993377	55	Male	T2N1bM0	MSS
P5	CRC	ieILC1 CD56- CD45RA-	12	906	1.3245	55	Male	T2N1bM0	MSS
P5	CRC	St4b NK	373	906	41.17	55	Male	T2N1bM0	MSS
P5	CRC	St5 ncILC	7	906	0.772627	55	Male	T2N1bM0	MSS
P5	CRC	CD103+ St5 NK	3	906	0.331126	55	Male	T2N1bM0	MSS
P5	CRC	St5 NK	88	906	9.71302	55	Male	T2N1bM0	MSS
P5	CRC	CD7+ St6 NK	135	906	14.9007	55	Male	T2N1bM0	MSS
P5	CRC	CD7- St6 NK	17	906	1.87638	55	Male	T2N1bM0	MSS
P6	Colon	CD7- ILC3	124	490	25.3061	69	Male	T2N0M0
P6	Colon	CD7+ ILC3	93	490	18.9796	69	Male	T2N0M0
P6	Colon	ILC2 + nILC	12	490	2.44898	69	Male	T2N0M0
P6	Colon	eNK	44	490	8.97959	69	Male	T2N0M0
P6	Colon	ieILC1 CD45RA+	1	490	0.204082	69	Male	T2N0M0
P6	Colon	ieILC1 CD45RA-	68	490	13.8776	69	Male	T2N0M0
P6	Colon	ieILC1 CD56- CD45RA-	10	490	2.04082	69	Male	T2N0M0
P6	Colon	St4b NK	97	490	19.7959	69	Male	T2N0M0
P6	Colon	St5 NK	29	490	5.91837	69	Male	T2N0M0
P6	Colon	CD7+ St6 NK	12	490	2.44898	69	Male	T2N0M0
P6	CRC	CD7- ILC3	4	217	1.84332	69	Male	T2N0M0
P6	CRC	CD7+ ILC3	10	217	4.60829	69	Male	T2N0M0
P6	CRC	ILC2 + nILC	14	217	6.45161	69	Male	T2N0M0
P6	CRC	eNK	26	217	11.9816	69	Male	T2N0M0
P6	CRC	ieILC1 CD45RA+	2	217	0.921659	69	Male	T2N0M0
P6	CRC	St4b NK	115	217	52.9954	69	Male	T2N0M0
P6	CRC	St5 NK	5	217	2.30415	69	Male	T2N0M0
P6	CRC	CD7+ St6 NK	37	217	17.0507	69	Male	T2N0M0
P6	CRC	CD7- St6 NK	4	217	1.84332	69	Male	T2N0M0
P7	Colon	CD7- ILC3	173	969	17.8535	73	Male	T3bN0M0
P7	Colon	CD7+ ILC3	227	969	23.4262	73	Male	T3bN0M0
P7	Colon	ILC2 + nILC	16	969	1.65119	73	Male	T3bN0M0
P7	Colon	eNK	31	969	3.19917	73	Male	T3bN0M0
P7	Colon	ieILC1 CD45RA+	138	969	14.2415	73	Male	T3bN0M0
P7	Colon	ieILC1 CD45RA-	7	969	0.722394	73	Male	T3bN0M0
P7	Colon	ieILC1 CD56- CD45RA-	7	969	0.722394	73	Male	T3bN0M0
P7	Colon	St4b NK	196	969	20.227	73	Male	T3bN0M0
P7	Colon	CD103+ St5 NK	3	969	0.309598	73	Male	T3bN0M0
P7	Colon	St5 NK	52	969	5.36636	73	Male	T3bN0M0
P7	Colon	CD7+ St6 NK	89	969	9.18473	73	Male	T3bN0M0
P7	Colon	CD7- St6 NK	30	969	3.09598	73	Male	T3bN0M0
P7	CRC	CD7- ILC3	104	3717	2.79796	73	Male	T3bN0M0
P7	CRC	CD7+ ILC3	118	3717	3.1746	73	Male	T3bN0M0
P7	CRC	ILC2 + nILC	207	3717	5.56901	73	Male	T3bN0M0
P7	CRC	eNK	140	3717	3.76648	73	Male	T3bN0M0
P7	CRC	ieILC1 CD45RA+	169	3717	4.54668	73	Male	T3bN0M0
P7	CRC	ieILC1 CD45RA-	2	3717	0.0538068	73	Male	T3bN0M0
P7	CRC	ieILC1 CD56- CD45RA-	4	3717	0.107614	73	Male	T3bN0M0
P7	CRC	St4b NK	1939	3717	52.1657	73	Male	T3bN0M0
P7	CRC	St5 ncILC	35	3717	0.94162	73	Male	T3bN0M0
P7	CRC	CD103+ St5 NK	228	3717	6.13398	73	Male	T3bN0M0
P7	CRC	St5 NK	202	3717	5.43449	73	Male	T3bN0M0
P7	CRC	CD7+ St6 NK	462	3717	12.4294	73	Male	T3bN0M0
P7	CRC	CD7- St6 NK	107	3717	2.87867	73	Male	T3bN0M0
P8	Colon	CD7- ILC3	41	725	5.65517	78	Male	T4aN1bM0
P8	Colon	CD7+ ILC3	48	725	6.62069	78	Male	T4aN1bM0
P8	Colon	ILC2 + nILC	5	725	0.689655	78	Male	T4aN1bM0
P8	Colon	eNK	99	725	13.6552	78	Male	T4aN1bM0
P8	Colon	ieILC1 CD45RA-	44	725	6.06897	78	Male	T4aN1bM0
P8	Colon	ieILC1 CD56- CD45RA-	11	725	1.51724	78	Male	T4aN1bM0
P8	Colon	St4b NK	210	725	28.9655	78	Male	T4aN1bM0
P8	Colon	St5 ncILC	1	725	0.137931	78	Male	T4aN1bM0
P8	Colon	St5 NK	127	725	17.5172	78	Male	T4aN1bM0
P8	Colon	CD7+ St6 NK	135	725	18.6207	78	Male	T4aN1bM0
P8	Colon	CD7- St6 NK	4	725	0.551724	78	Male	T4aN1bM0
P8	CRC	CD7- ILC3	1	45	2.22222	78	Male	T4aN1bM0
P8	CRC	ILC2 + nILC	1	45	2.22222	78	Male	T4aN1bM0
P8	CRC	ieILC1 CD56- CD45RA-	3	45	6.66667	78	Male	T4aN1bM0
P8	CRC	St4b NK	14	45	31.1111	78	Male	T4aN1bM0
P8	CRC	St5 NK	7	45	15.5556	78	Male	T4aN1bM0
P8	CRC	CD7+ St6 NK	19	45	42.2222	78	Male	T4aN1bM0
P8	CRC	CD7- St6 NK	5	45	11.1111	78	Male	T4aN1bM0
P1	Colon	CD7- ILC3	104	1508	6.89655	58	Female
P1	Colon	CD7+ ILC3	228	1508	15.1194	58	Female
P1	Colon	ILC2 + nILC	40	1508	2.65252	58	Female
P1	Colon	eNK	163	1508	10.809	58	Female
P1	Colon	ieILC1 CD45RA+	2	1508	0.132626	58	Female
P1	Colon	ieILC1 CD45RA-	86	1508	5.70292	58	Female
P1	Colon	ieILC1 CD56- CD45RA-	72	1508	4.77454	58	Female
P1	Colon	St4b NK	617	1508	40.9151	58	Female
P1	Colon	St5 NK	143	1508	9.48276	58	Female
P1	Colon	CD7+ St6 NK	53	1508	3.51459	58	Female
