# Supplementary material for: Tumor-infiltrating immature innate lymphoid cells in colorectal cancer are biased toward ILC1/tissue-resident NK cell differentiation
Source: Nat Commun. 2026 Mar 27;17:3035. doi: 10.1038/s41467-026-71085-9 (PMC13035902; doi:10.1038/s41467-026-71085-9)
Supplement: Supplementary file 7 — Source data [file 41467_2026_71085_MOESM7_ESM.zip › Source data/Supp Fig.3 DAseq_raw_data_export.xlsx]

## Sheet: cells_cell_idx
cell_idx
1
2
3
4
5
6
7
8
9
10
11
12
13
14
15
16
17
18
19
20
21
22
23
24
25
26
27
28
29
30
31
32
33
34
35
36
37
38
39
40
41
42
43
44
45
46
47
48
49
50
51
52
53
54
55
56
57
58
59
60
61
62
63
64
65
66
67
68
69
70
71
72
73
74
75
76
77
78
79
80
81
82
83
84
85
86
87
88
89
90
91
92
93
94
95
96
97
98
99
100
101
102
103
104
105
106
107
108
109
110
111
112
113
114
115
116
117
118
119
120
121
122
123
124
125
126
127
128
129
130
131
132
133
134
135
136
137
138
139
140
141
142
143
144
145
146
147
148
149
150
151
152
153
154
155
156
157
158
159
160
161
162
163
164
165
166
167
168
169
170
171
172
173
174
175
176
177
178
179
180
181
182
183
184
185
186
187
188
189
190
191
192
193
194
195
196
197
198
199
200
201
202
203
204
205
206
207
208
209
210
211
212
213
214
215
216
217
218
219
220
221
222
223
224
225
226
227
228
229
230
231
232
233
234
235
236
237
238
239
240
241
242
243
244
245
246
247
248
249
250
251
252
253
254
255
256
257
258
259
260
261
262
263
264
265
266
267
268
269
270
271
272
273
274
275
276
277
278
279
280
281
282
283
284
285
286
287
288
289
290
291
292
293
294
295
296
297
298
299
300
301
302
303
304
305
306
307
308
309
310
311
312
313
314
315
316
317
318
319
320
321
322
323
324
325
326
327
328
329
330
331
332
333
334
335
336
337
338
339
340
341
342
343
344
345
346
347
348
349
350
351
352
353
354
355
356
357
358
359
360
361
362
363
364
365
366
367
368
369
370
371
372
373
374
375
376
377
378
379
380
381
382
383
384
385
386
387
388
389
390
391
392
393
394
395
396
397
398
399
400
401
402
403
404
405
406
407
408
409
410
411
412
413
414
415
416
417
418
419
420
421
422
423
424
425
426
427
428
429
430
431
432
433
434
435
436
437
438
439
440
441
442
443
444
445
446
447
448
449
450
451
452
453
454
455
456
457
458
459
460
461
462
463
464
465
466
467
468
469
470
471
472
473
474
475
476
477
478
479
480
481
482
483
484
485
486
487
488
489
490
491
492
493
494
495
496
497
498
499
500
501
502
503
504
505
506
507
508
509
510
511
512
513
514
515
516
517
518
519
520
521
522
523
524
525
526
527
528
529
530
531
532
533
534
535
536
537
538
539
540
541
542
543
544
545
546
547
548
549
550
551
552
553
554
555
556
557
558
559
560
561
562
563
564
565
566
567
568
569
570
571
572
573
574
575
576
577
578
579
580
581
582
583
584
585
586
587
588
589
590
591
592
593
594
595
596
597
598
599
600
601
602
603
604
605
606
607
608
609
610
611
612
613
614
615
616
617
618
619
620
621
622
623
624
625
626
627
628
629
630
631
632
633
634
635
636
637
638
639
640
641
642
643
644
645
646
647
648
649
650
651
652
653
654
655
656
657
658
659
660
661
662
663
664
665
666
667
668
669
670
671
672
673
674
675
676
677
678
679
680
681
682
683
684
685
686
687
688
689
690
691
692
693
694
695
696
697
698
699
700
701
702
703
704
705
706
707
708
709
710
711
712
713
714
715
716
717
718
719
720
721
722
723
724
725
726
727
728
729
730
731
732
733
734
735
736
737
738
739
740
741
742
743
744
745
746
747
748
749
750
751
752
753
754
755
756
757
758
759
760
761
762
763
764
765
766
767
768
769
770
771
772
773
774
775
776
777
778
779
780
781
782
783
784
785
786
787
788
789
790
791
792
793
794
795
796
797
798
799
800
801
802
803
804
805
806
807
808
809
810
811
812
813
814
815
816
817
818
819
820
821
822
823
824
825
826
827
828
829
830
831
832
833
834
835
836
837
838
839
840
841
842
843
844
845
846
847
848
849
850
851
852
853
854
855
856
857
858
859
860
861
862
863
864
865
866
867
868
869
870
871
872
873
874
875
876
877
878
879
880
881
882
883
884
885
886
887
888
889
890
891
892
893
894
895
896
897
898
899
900
901
902
903
904
905
906
907
908
909
910
911
912
913
914
915
916
917
918
919
920
921
922
923
924
925
926
927
928
929
930
931
932
933
934
935
936
937
938
939
940
941
942
943
944
945
946
947
948
949
950
951
952
953
954
955
956
957
958
959
960
961
962
963
964
965
966
967
968
969
970
971
972
973
974
975
976
977
978
979
980
981
982
983
984
985
986
987
988
989
990
991
992
993
994
995
996
997
998
999
1000
1001
1002
1003
1004
1005
1006
1007
1008
1009
1010
1011
1012
1013
1014
1015
1016
1017
1018
1019
1020
1021
1022
1023
1024
1025
1026
1027
1028
1029
1030
1031
1032
1033
1034
1035
1036
1037
1038
1039
1040
1041
1042
1043
1044
1045
1046
1047
1048
1049
1050
1051
1052
1053
1054
1055
1056
1057
1058
1059
1060
1061
1062
1063
1064
1065
1066
1067
1068
1069
1070
1071
1072
1073
1074
1075
1076
1077
1078
1079
1080
1081
1082
1083
1084
1085
1086
1087
1088
1089
1090
1091
1092
1093
1094
1095
1096
1097
1098
1099
1100
1101
1102
1103
1104
1105
1106
1107
1108
1109
1110
1111
1112
1113
1114
1115
1116
1117
1118
1119
1120
1121
1122
1123
1124
1125
1126
1127
1128
1129
1130
1131
1132
1133
1134
1135
1136
1137
1138
1139
1140
1141
1142
1143
1144
1145
1146
1147
1148
1149
1150
1151
1152
1153
1154
1155
1156
1157
1158
1159
1160
1161
1162
1163
1164
1165
1166
1167
1168
1169
1170
1171
1172
1173
1174
1175
1176
1177
1178
1179
1180
1181
1182
1183
1184
1185
1186
1187
1188
1189
1190
1191
1192
1193
1194
1195
1196
1197
1198
1199
1200
1201
1202
1203
1204
1205
1206
1207
1208
1209
1210
1211
1212
1213
1214
1215
1216
1217
1218
1219
1220
1221
1222
1223
1224
1225
1226
1227
1228
1229
1230
1231
1232
1233
1234
1235
1236
1237
1238
1239
1240
1241
1242
1243
1244
1245
1246
1247
1248
1249
1250
1251
1252
1253
1254
1255
1256
1257
1258
1259
1260
1261
1262
1263
1264
1265
1266
1267
1268
1269
1270
1271
1272
1273
1274
1275
1276
1277
1278
1279
1280
1281
1282
1283
1284
1285
1286
1287
1288
1289
1290
1291
1292
1293
1294
1295
1296
1297
1298
1299
1300
1301
1302
1303
1304
1305
1306
1307
1308
1309
1310
1311
1312
1313
1314
1315
1316
1317
1318
1319
1320
1321
1322
1323
1324
1325
1326
1327
1328
1329
1330
1331
1332
1333
1334
1335
1336
1337
1338
1339
1340
1341
1342
1343
1344
1345
1346
1347
1348
1349
1350
1351
1352
1353
1354
1355
1356
1357
1358
1359
1360
1361
1362
1363
1364
1365
1366
1367
1368
1369
1370
1371
1372
1373
1374
1375
1376
1377
1378
1379
1380
1381
1382
1383
1384
1385
1386
1387
1388
1389
1390
1391
1392
1393
1394
1395
1396
1397
1398
1399
1400
1401
1402
1403
1404
1405
1406
1407
1408
1409
1410
1411
1412
1413
1414
1415
1416
1417
1418
1419
1420
1421
1422
1423
1424
1425
1426
1427
1428
1429
1430
1431
1432
1433
1434
1435
1436
1437
1438
1439
1440
1441
1442
1443
1444
1445
1446
1447
1448
1449
1450
1451
1452
1453
1454
1455
1456
1457
1458
1459
1460
1461
1462
1463
1464
1465
1466
1467
1468
1469
1470
1471
1472
1473
1474
1475
1476
1477
1478
1479
1480
1481
1482
1483
1484
1485
1486
1487
1488
1489
1490
1491
1492
1493
1494
1495
1496
1497
1498
1499
1500
1501
1502
1503
1504
1505
1506
1507
1508
1509
1510
1511
1512
1513
1514
1515
1516
1517
1518
1519
1520
1521
1522
1523
1524
1525
1526
1527
1528
1529
1530
1531
1532
1533
1534
1535
1536
1537
1538
1539
1540
1541
1542
1543
1544
1545
1546
1547
1548
1549
1550
1551
1552
1553
1554
1555
1556
1557
1558
1559
1560
1561
1562
1563
1564
1565
1566
1567
1568
1569
1570
1571
1572
1573
1574
1575
1576
1577
1578
1579
1580
1581
1582
1583
1584
1585
1586
1587
1588
1589
1590
1591
1592
1593
1594
1595
1596
1597
1598
1599
1600
1601
1602
1603
1604
1605
1606
1607
1608
1609
1610
1611
1612
1613
1614
1615
1616
1617
1618
1619
1620
1621
1622
1623
1624
1625
1626
1627
1628
1629
1630
1631
1632
1633
1634
1635
1636
1637
1638
1639
1640
1641
1642
1643
1644
1645
1646
1647
1648
1649
1650
1651
1652
1653
1654
1655
1656
1657
1658
1659
1660
1661
1662
1663
1664
1665
1666
1667
1668
1669
1670
1671
1672
1673
1674
1675
1676
1677
1678
1679
1680
1681
1682
1683
1684
1685
1686
1687
1688
1689
1690
1691
1692
1693
1694
1695
1696
1697
1698
1699
1700
1701
1702
1703
1704
1705
1706
1707
1708
1709
1710
1711
1712
1713
1714
1715
1716
1717
1718
1719
1720
1721
1722
1723
1724
1725
1726
1727
1728
1729
1730
1731
1732
1733
1734
1735
1736
1737
1738
1739
1740
1741
1742
1743
1744
1745
1746
1747
1748
1749
1750
1751
1752
1753
1754
1755
1756
1757
1758
1759
1760
1761
1762
1763
1764
1765
1766
1767
1768
1769
1770
1771
1772
1773
1774
1775
1776
1777
1778
1779
1780
1781
1782
1783
1784
1785
1786
1787
1788
1789
1790
1791
1792
1793
1794
1795
1796
1797
1798
1799
1800
1801
1802
1803
1804
1805
1806
1807
1808
1809
1810
1811
1812
1813
1814
1815
1816
1817
1818
1819
1820
1821
1822
1823
1824
1825
1826
1827
1828
1829
1830
1831
1832
1833
1834
1835
1836
1837
1838
1839
1840
1841
1842
1843
1844
1845
1846
1847
1848
1849
1850
1851
1852
1853
1854
1855
1856
1857
1858
1859
1860
1861
1862
1863
1864
1865
1866
1867
1868
1869
1870
1871
1872
1873
1874
1875
1876
1877
1878
1879
1880
1881
1882
1883
1884
1885
1886
1887
1888
1889
1890
1891
1892
1893
1894
1895
1896
1897
1898
1899
1900
1901
1902
1903
1904
1905
1906
1907
1908
1909
1910
1911
1912
1913
1914
1915
1916
1917
1918
1919
1920
1921
1922
1923
1924
1925
1926
1927
1928
1929
1930
1931
1932
1933
1934
1935
1936
1937
1938
1939
1940
1941
1942
1943
1944
1945
1946
1947
1948
1949
1950
1951
1952
1953
1954
1955
1956
1957
1958
1959
1960
1961
1962
1963
1964
1965
1966
1967
1968
1969
1970
1971
1972
1973
1974
1975
1976
1977
1978
1979
1980
1981
1982
1983
1984
1985
1986
1987
1988
1989
1990
1991
1992
1993
1994
1995
1996
1997
1998
1999
[truncated: 21,408 more rows]

## Sheet: cells_da_ratio
50	100	150	200	250	300	350	400	450	500
1	0.671731	0.703652	0.625647	0.581594	0.581594	0.581594	0.560287	0.600931	0.616678
0.288578	0.42322	0.42322	0.499065	0.483388	0.499065	0.42322	0.460359	0.407192	0.380592
-0.164478	0.120621	0.288578	0.353279	0.264035	0.309599	0.288578	0.304294	0.274853	0.313868
-0.0165129	0.0719312	0.0719312	0.146217	0.130755	0.104031	0.0993581	0.095873	0.11505	0.172704
1	0.671731	0.703652	0.671731	0.690764	0.671731	0.712956	0.744982	0.725492	0.710156
1	1	0.841961	0.823674	0.856812	0.805686	0.8006	0.796802	0.817645	0.83461
-0.0947602	-0.0165129	0.0719312	0.095873	0.194569	0.228549	0.270973	0.304294	0.288578	0.326803
0.770579	0.879465	0.91826	0.938163	0.856812	0.879465	0.863238	0.85122	0.841961	0.83461
1	1	1	1	1	0.958414	0.929591	0.938163	0.944874	0.950271
0.288578	0.353279	0.288578	0.387555	0.42322	0.353279	0.362935	0.387555	0.37598	0.366828
1	1	1	1	1	1	0.964265	0.968673	0.944874	0.92618
1	0.879465	0.703652	0.719989	0.690764	0.703652	0.741375	0.719989	0.747796	0.729915
0.770579	0.879465	0.91826	0.938163	0.902583	0.91826	0.863238	0.823674	0.841961	0.83461
1	1	1	1	1	1	1	1	0.972113	0.974872
1	0.879465	0.91826	0.879465	0.812845	0.841961	0.770579	0.770579	0.793856	0.812845
1	1	0.91826	0.770579	0.812845	0.841961	0.831474	0.85122	0.841961	0.83461
0.42322	0.288578	0.288578	0.353279	0.394575	0.44781	0.444256	0.460359	0.42322	0.452809
1	1	1	1	1	1	0.929591	0.938163	0.944874	0.950271
0.581594	0.581594	0.37598	0.387555	0.452809	0.473082	0.42322	0.370249	0.36078	0.276215
0.42322	0.499065	0.525789	0.42322	0.452809	0.499065	0.42322	0.405209	0.42322	0.408782
1	0.879465	0.91826	0.879465	0.902583	0.91826	0.929591	0.938163	0.91826	0.902583
0.770579	0.671731	0.640776	0.671731	0.616678	0.553288	0.533566	0.499065	0.507889	0.531226
0.42322	0.228549	0.137588	0.146217	0.151441	0.209491	0.172704	0.146217	0.104031	0.0814137
0.172704	0.0263139	0.0117411	0.146217	0.0910214	0.0878048	0.0993581	0.108144	0.126234	0.161999
0.0719312	0.172704	0.209491	0.0719312	0.0352056	0.0411964	0.0326536	0.0602505	0.0312398	0.0533322
1	1	1	1	1	1	0.964265	0.968673	0.944874	0.950271
1	1	1	1	1	1	1	1	0.972113	0.974872
1	0.879465	0.91826	0.879465	0.902583	0.841961	0.770579	0.796802	0.793856	0.812845
1	0.879465	0.841961	0.879465	0.902583	0.91826	0.895929	0.908436	0.89225	0.902583
1	0.879465	0.841961	0.879465	0.690764	0.671731	0.606526	0.603375	0.620654	0.616678
0.581594	0.581594	0.640776	0.625647	0.581594	0.553288	0.581594	0.581594	0.562631	0.515009
1	1	0.841961	0.823674	0.856812	0.879465	0.863238	0.879465	0.866823	0.812845
1	1	1	0.938163	0.950271	0.958414	0.929591	0.938163	0.91826	0.879465
1	0.879465	0.841961	0.879465	0.856812	0.879465	0.863238	0.85122	0.841961	0.83461
0.172704	0.120621	-0.0165129	0.00456792	0.0352056	0.0263139	0.0719312	0.0838038	0.11505	0.0910214
0.172704	0.353279	0.42322	0.288578	0.240205	0.209491	0.270973	0.273153	0.274853	0.301127
0.770579	0.671731	0.770579	0.823674	0.856812	0.805686	0.770579	0.770579	0.793856	0.812845
1	1	0.91826	0.938163	0.950271	0.879465	0.895929	0.879465	0.866823	0.856812
0.0719312	0.172704	0.209491	0.120621	0.110622	0.0878048	0.0719312	0.0838038	0.0719312	0.0625715
0.42322	0.288578	0.137588	0.120621	0.21706	0.190882	0.253736	0.273153	0.248071	0.288578
0.770579	0.581594	0.640776	0.499065	0.547724	0.499065	0.510426	0.53944	0.544034	0.581594
1	1	0.91826	0.719989	0.690764	0.640776	0.658348	0.648426	0.600931	0.564511
1	0.879465	0.841961	0.770579	0.729915	0.640776	0.68529	0.719989	0.725492	0.671731
0.581594	0.671731	0.770579	0.770579	0.690764	0.703652	0.712956	0.719989	0.682261	0.653044
1	1	1	1	1	1	1	1	0.972113	0.974872
0.581594	0.353279	0.473082	0.42322	0.394575	0.42322	0.382576	0.387555	0.37598	0.380592
1	0.879465	0.841961	0.823674	0.812845	0.841961	0.8006	0.796802	0.793856	0.791506
1	1	1	1	1	1	0.831474	0.796802	0.793856	0.791506
0.288578	-0.0947602	-0.142099	-0.226989	-0.261487	-0.274349	-0.290958	-0.269789	-0.265192	-0.283355
-0.164478	-0.0165129	0.0117411	0.048757	0.0719312	0.0719312	0.0719312	0.0838038	0.104031	0.110622
0.288578	0.0719312	0.172704	0.172704	0.21706	0.268075	0.270973	0.258012	0.288578	0.313868
-0.0165129	0.0263139	0.104031	0.048757	0.151441	0.137588	0.113465	0.13331	0.126234	0.141028
-0.164478	-0.0947602	-0.0436378	0.00456792	0.0175337	-0.0436378	0.0326536	0.00456792	0.0312398	0.0263139
1	1	1	1	1	0.958414	0.964265	0.908436	0.89225	0.879465
0.770579	0.499065	0.525789	0.53944	0.616678	0.640776	0.606526	0.648426	0.600931	0.564511
1	1	1	1	1	1	1	0.968673	0.972113	0.974872
0.42322	0.353279	0.331159	0.353279	0.313868	0.268075	0.253736	0.243146	0.248071	0.228549
0.770579	0.671731	0.640776	0.671731	0.690764	0.736585	0.712956	0.648426	0.640776	0.634697
0.581594	0.288578	0.209491	0.258012	0.264035	0.353279	0.382576	0.405209	0.407192	0.408782
0.770579	0.879465	0.91826	0.823674	0.856812	0.879465	0.863238	0.85122	0.866823	0.856812
-0.727859	-0.763407	-0.805135	-0.79145	-0.807072	-0.805135	-0.809953	-0.804527	-0.808356	-0.815628
0.581594	0.671731	0.703652	0.719989	0.729915	0.770579	0.8006	0.770579	0.770579	0.770579
0.288578	0.288578	0.172704	0.288578	0.366828	0.399285	0.42322	0.336636	0.288578	0.288578
-0.164478	0.0263139	0.0719312	0.095873	0.110622	0.104031	0.113465	0.108144	0.11505	0.0910214
1	1	1	1	1	0.91826	0.929591	0.938163	0.944874	0.902583
1	1	0.770579	0.671731	0.729915	0.736585	0.741375	0.671731	0.661307	0.634697
1	0.879465	0.91826	0.938163	0.950271	0.91826	0.929591	0.938163	0.91826	0.92618
0.770579	0.770579	0.841961	0.770579	0.812845	0.841961	0.831474	0.85122	0.817645	0.791506
0.581594	0.671731	0.770579	0.823674	0.856812	0.879465	0.863238	0.823674	0.817645	0.791506
1	1	0.91826	0.938163	0.902583	0.879465	0.863238	0.823674	0.817645	0.83461
0.581594	0.499065	0.473082	0.460359	0.452809	0.499065	0.444256	0.42322	0.439539	0.483388
1	1	1	1	0.950271	0.958414	0.964265	0.938163	0.944874	0.92618
0.288578	0.120621	0.0719312	0.0719312	0.0533322	0.0719312	0.113465	0.0838038	0.11505	0.110622
0.288578	0.42322	0.37598	0.499065	0.547724	0.525789	0.557281	0.499065	0.544034	0.499065
1	0.671731	0.770579	0.770579	0.770579	0.703652	0.658348	0.581594	0.600931	0.616678
1	1	0.91826	0.879465	0.902583	0.879465	0.863238	0.770579	0.770579	0.770579
1	1	1	0.938163	0.950271	0.91826	0.929591	0.938163	0.944874	0.92618
1	0.879465	0.841961	0.823674	0.770579	0.736585	0.712956	0.671731	0.661307	0.653044
0.42322	0.228549	0.288578	0.288578	0.264035	0.268075	0.288578	0.288578	0.316725	0.366828
0.770579	0.671731	0.703652	0.770579	0.690764	0.703652	0.741375	0.770579	0.703652	0.710156
0.581594	0.770579	0.770579	0.770579	0.690764	0.703652	0.658348	0.625647	0.640776	0.581594
0.770579	0.879465	0.91826	0.938163	0.902583	0.841961	0.831474	0.85122	0.841961	0.83461
1	1	0.841961	0.823674	0.729915	0.736585	0.712956	0.719989	0.703652	0.653044
1	1	1	1	1	1	0.964265	0.968673	0.944874	0.950271
1	0.879465	0.841961	0.823674	0.770579	0.770579	0.770579	0.719989	0.725492	0.729915
0.770579	0.770579	0.581594	0.671731	0.690764	0.640776	0.658348	0.648426	0.682261	0.671731
1	0.879465	0.841961	0.879465	0.902583	0.841961	0.831474	0.85122	0.841961	0.856812
0.581594	0.770579	0.841961	0.823674	0.856812	0.879465	0.863238	0.879465	0.866823	0.83461
0.770579	0.671731	0.703652	0.625647	0.653044	0.640776	0.68529	0.695578	0.703652	0.729915
0.0719312	0.0719312	0.137588	0.00456792	0.000299526	0.0411964	0.0326536	0.0374462	0.0411964	0.0533322
0.0719312	0.120621	0.248071	0.258012	0.21706	0.248071	0.236858	0.258012	0.248071	0.228549
1	1	0.91826	0.770579	0.812845	0.770579	0.741375	0.770579	0.725492	0.750052
1	0.770579	0.770579	0.823674	0.856812	0.841961	0.831474	0.796802	0.793856	0.791506
1	1	1	1	0.902583	0.91826	0.929591	0.908436	0.91826	0.92618
1	0.671731	0.640776	0.460359	0.483388	0.42322	0.382576	0.405209	0.37598	0.339939
1	1	1	0.938163	0.950271	0.91826	0.929591	0.908436	0.89225	0.902583
-0.0165129	0.228549	0.172704	0.228549	0.240205	0.288578	0.270973	0.258012	0.274853	0.276215
1	1	1	0.938163	0.902583	0.91826	0.863238	0.879465	0.866823	0.879465
1	0.770579	0.770579	0.770579	0.812845	0.805686	0.8006	0.823674	0.841961	0.812845
0.581594	0.671731	0.473082	0.499065	0.394575	0.399285	0.444256	0.47951	0.439539	0.467971
0.42322	0.42322	0.581594	0.499065	0.483388	0.499065	0.48784	0.47951	0.507889	0.515009
0.581594	0.671731	0.770579	0.823674	0.770579	0.736585	0.68529	0.671731	0.661307	0.653044
0.42322	-0.0165129	-0.0436378	0.00456792	-0.032919	0.0263139	0.0326536	0.0719312	0.11505	0.100757
0.172704	-0.130596	-0.118876	-0.0947602	-0.0165129	0.0411964	0.0719312	0.0602505	0.082475	0.0814137
0.0719312	-0.130596	0.0117411	0.0719312	0.110622	0.104031	0.172704	0.0838038	0.11505	0.120621
0.770579	0.671731	0.770579	0.671731	0.653044	0.671731	0.632103	0.603375	0.600931	0.59898
0.172704	0.228549	0.331159	0.320311	0.313868	0.288578	0.306564	0.288578	0.261352	0.288578
0.288578	0.120621	0.248071	0.172704	0.172704	0.137588	0.113465	0.095873	0.0931737	0.130755
0.172704	0.172704	0.172704	0.095873	0.110622	0.120621	0.0855158	0.108144	0.104031	0.130755
1	0.879465	0.770579	0.625647	0.616678	0.671731	0.68529	0.625647	0.640776	0.634697
1	1	0.91826	0.879465	0.902583	0.91826	0.929591	0.908436	0.89225	0.902583
1	1	1	0.938163	0.950271	0.958414	0.964265	0.968673	0.944874	0.950271
1	0.770579	0.770579	0.719989	0.729915	0.736585	0.770579	0.770579	0.770579	0.750052
0.770579	0.879465	0.640776	0.671731	0.729915	0.703652	0.712956	0.719989	0.682261	0.671731
0.0719312	-0.0567977	-0.164478	-0.130596	-0.0645694	-0.0947602	-0.0841389	-0.0947602	-0.0865144	-0.0722499
1	1	1	1	1	0.879465	0.895929	0.879465	0.89225	0.902583
0.770579	0.879465	0.91826	0.938163	0.950271	0.91826	0.929591	0.908436	0.91826	0.92618
0.288578	0.228549	0.172704	0.146217	0.110622	0.0719312	0.0455069	0.095873	0.0931737	0.0910214
1	1	0.640776	0.671731	0.653044	0.703652	0.712956	0.719989	0.640776	0.653044
1	1	1	1	0.950271	0.91826	0.895929	0.879465	0.866823	0.856812
1	0.879465	0.91826	0.879465	0.812845	0.805686	0.831474	0.823674	0.841961	0.83461
0.172704	0.0263139	0.137588	0.0719312	0.110622	0.0719312	0.127846	0.095873	0.126234	0.141028
1	1	0.91826	0.879465	0.902583	0.879465	0.831474	0.823674	0.793856	0.791506
1	1	1	1	1	1	1	1	1	1
1	0.770579	0.703652	0.671731	0.729915	0.770579	0.770579	0.796802	0.793856	0.770579
-0.462519	-0.462519	-0.486808	-0.5317	-0.550452	-0.562496	-0.595045	-0.639683	-0.653261	-0.654559
1	1	1	1	0.950271	0.958414	0.929591	0.908436	0.91826	0.902583
1	1	1	0.938163	0.902583	0.91826	0.929591	0.938163	0.944874	0.902583
0.42322	0.42322	0.288578	0.258012	0.240205	0.190882	0.188259	0.146217	0.126234	0.130755
0.172704	0.120621	0.0719312	0.0263139	0.0910214	0.120621	0.157457	0.172704	0.197036	0.228549
1	1	0.841961	0.770579	0.812845	0.841961	0.863238	0.879465	0.89225	0.879465
1	1	0.91826	0.879465	0.812845	0.770579	0.8006	0.796802	0.817645	0.812845
1	1	1	1	1	1	0.964265	0.938163	0.91826	0.92618
0.42322	0.42322	0.42322	0.42322	0.394575	0.42322	0.46579	0.519037	0.544034	0.564511
0.0719312	0.120621	0.0411964	0.00456792	-0.032919	-0.118876	-0.1256	-0.0947602	-0.0781617	-0.0409742
0.581594	0.581594	0.640776	0.53944	0.581594	0.473082	0.510426	0.47951	0.490323	0.437894
1	1	1	1	1	1	1	1	1	1
1	1	1	1	1	1	0.964265	0.908436	0.91826	0.92618
-0.0165129	-0.130596	-0.0436378	0.0263139	-0.0165129	-0.00253141	0.0200311	0.0153558	0.0512951	0.0814137
0.288578	0.228549	0.37598	0.387555	0.42322	0.353279	0.306564	0.336636	0.37598	0.394575
0.172704	0.0719312	-0.0165129	0.00456792	0.000299526	-0.0165129	-0.00454638	0.0374462	0.0719312	0.0719312
-0.164478	0.0719312	0.104031	0.120621	0.0910214	0.104031	0.0855158	0.0838038	0.082475	0.130755
0.42322	0.288578	0.288578	0.387555	0.394575	0.44781	0.362935	0.336636	0.37598	0.380592
0.581594	0.499065	0.640776	0.499065	0.452809	0.525789	0.510426	0.519037	0.473082	0.408782
1	0.770579	0.841961	0.823674	0.812845	0.805686	0.8006	0.796802	0.725492	0.729915
1	0.879465	0.91826	0.938163	0.950271	0.958414	0.964265	0.938163	0.944874	0.950271
0.770579	0.879465	0.841961	0.879465	0.856812	0.805686	0.770579	0.770579	0.793856	0.791506
0.581594	0.671731	0.770579	0.671731	0.653044	0.610743	0.658348	0.648426	0.600931	0.616678
0.42322	0.0719312	0.104031	0.095873	0.130755	0.190882	0.220326	0.258012	0.302533	0.313868
1	0.879465	0.770579	0.770579	0.770579	0.770579	0.712956	0.744982	0.725492	0.653044
0.0719312	0.288578	0.172704	0.146217	0.0719312	0.0719312	0.0455069	0.048757	0.061539	0.0719312
0.770579	0.770579	0.703652	0.671731	0.690764	0.671731	0.632103	0.648426	0.661307	0.616678
1	0.879465	0.91826	0.879465	0.856812	0.770579	0.770579	0.770579	0.770579	0.729915
0.770579	0.770579	0.703652	0.719989	0.729915	0.703652	0.658348	0.648426	0.661307	0.653044
-0.0165129	0.120621	0.0719312	0.120621	0.0352056	0.0411964	0.0585972	0.0374462	0.0719312	0.120621
0.172704	-0.0567977	0.0411964	0.0719312	0.0910214	0.137588	0.204129	0.258012	0.261352	0.301127
-0.708486	-0.754892	-0.757757	-0.779753	-0.779753	-0.792721	-0.793083	-0.795247	-0.798581	-0.795247
1	0.879465	0.91826	0.938163	0.950271	0.958414	0.929591	0.938163	0.944874	0.902583
1	1	0.91826	0.879465	0.812845	0.841961	0.712956	0.719989	0.725492	0.750052
1	0.879465	0.770579	0.671731	0.653044	0.640776	0.581594	0.53944	0.562631	0.499065
0.770579	0.770579	0.640776	0.719989	0.770579	0.805686	0.8006	0.796802	0.793856	0.750052
1	0.879465	0.91826	0.879465	0.902583	0.91826	0.895929	0.85122	0.841961	0.83461
1	1	1	0.879465	0.856812	0.879465	0.895929	0.908436	0.91826	0.92618
1	0.581594	0.473082	0.387555	0.366828	0.42322	0.402665	0.42322	0.42322	0.467971
0.42322	0.42322	0.331159	0.353279	0.394575	0.37598	0.402665	0.387555	0.37598	0.394575
0.770579	0.879465	0.91826	0.938163	0.856812	0.841961	0.741375	0.744982	0.725492	0.750052
1	1	1	1	1	1	1	0.908436	0.91826	0.92618
0.42322	0.42322	0.137588	0.120621	0.151441	0.154945	0.157457	0.172704	0.172704	0.141028
0.0719312	0.0263139	0.0411964	0.048757	0.0719312	0.137588	0.157457	0.108144	0.0931737	0.110622
-0.164478	-0.0567977	0.104031	0.172704	0.194569	0.190882	0.188259	0.159346	0.172704	0.161999
1	1	0.91826	0.823674	0.856812	0.879465	0.8006	0.823674	0.817645	0.83461
1	0.879465	0.91826	0.938163	0.856812	0.805686	0.770579	0.770579	0.793856	0.791506
0.770579	0.671731	0.703652	0.719989	0.653044	0.581594	0.533566	0.560287	0.544034	0.531226
0.288578	0.120621	0.0411964	0.120621	0.0719312	0.0719312	0.127846	0.146217	0.160819	0.161999
0.0719312	0.120621	0.0411964	-0.0369587	-0.032919	-0.0165129	0.00763304	0.00456792	0.0312398	0.0263139
0.288578	0.172704	0.209491	0.288578	0.339939	0.309599	0.324943	0.320311	0.37598	0.353279
0.42322	0.581594	0.703652	0.671731	0.653044	0.581594	0.581594	0.625647	0.640776	0.59898
0.581594	0.499065	0.581594	0.53944	0.581594	0.553288	0.557281	0.581594	0.544034	0.564511
0.172704	-0.0165129	0.0117411	0.095873	0.110622	0.137588	0.172704	0.214213	0.209491	0.228549
1	0.879465	0.770579	0.823674	0.856812	0.879465	0.770579	0.770579	0.747796	0.690764
0.770579	0.353279	0.288578	0.320311	0.394575	0.44781	0.444256	0.460359	0.391448	0.366828
0.0719312	0.0719312	0.172704	0.120621	0.151441	0.190882	0.253736	0.273153	0.274853	0.313868
-0.0165129	0.0263139	0.0117411	-0.0165129	-0.0165129	-0.0165129	-0.0165129	0.00456792	0.061539	0.0910214
0.770579	0.671731	0.770579	0.823674	0.812845	0.841961	0.831474	0.85122	0.817645	0.83461
0.770579	0.581594	0.640776	0.671731	0.729915	0.671731	0.658348	0.671731	0.703652	0.729915
0.581594	0.581594	0.331159	0.258012	0.194569	0.172704	0.172704	0.172704	0.172704	0.172704
-0.0165129	0.120621	0.137588	0.172704	0.151441	0.190882	0.188259	0.172704	0.209491	0.252033
0.0719312	0.228549	0.172704	0.172704	0.130755	0.104031	0.0993581	0.108144	0.104031	0.100757
0.770579	0.879465	0.770579	0.719989	0.770579	0.805686	0.8006	0.823674	0.841961	0.812845
1	1	1	1	0.950271	0.958414	0.964265	0.968673	0.944874	0.902583
0.770579	0.879465	0.91826	0.879465	0.902583	0.91826	0.929591	0.938163	0.89225	0.902583
0.42322	0.353279	0.288578	0.288578	0.313868	0.37598	0.343729	0.387555	0.345842	0.353279
0.770579	0.879465	0.841961	0.770579	0.690764	0.671731	0.658348	0.671731	0.640776	0.581594
1	1	1	0.879465	0.770579	0.770579	0.770579	0.796802	0.817645	0.791506
0.770579	0.671731	0.640776	0.581594	0.616678	0.640776	0.68529	0.695578	0.725492	0.750052
0.770579	0.770579	0.703652	0.671731	0.690764	0.671731	0.68529	0.671731	0.661307	0.690764
1	0.879465	0.841961	0.879465	0.902583	0.91826	0.929591	0.938163	0.944874	0.92618
-0.164478	-0.35823	-0.423483	-0.44341	-0.469944	-0.498474	-0.508232	-0.494135	-0.490731	-0.487989
0.0719312	0.172704	0.0719312	0.120621	0.0910214	0.154945	0.172704	0.200132	0.222146	0.240205
1	0.879465	0.91826	0.938163	0.856812	0.841961	0.863238	0.823674	0.817645	0.770579
0.288578	-0.0165129	-0.0165129	0.0263139	0.130755	0.154945	0.142507	0.13331	0.160819	0.110622
-0.0947602	-0.0567977	-0.118876	-0.0947602	-0.0798409	-0.0302122	-0.00454638	0.0374462	0.0512951	0.0910214
-0.226989	-0.380954	-0.409717	-0.462519	-0.505327	-0.5317	-0.58315	-0.620999	-0.64002	-0.654559
0.288578	0.228549	0.104031	0.120621	0.0352056	0.0563987	0.127846	0.172704	0.209491	0.228549
1	1	1	1	1	1	1	0.968673	0.944874	0.950271
-0.226989	0.0719312	0.137588	0.048757	-0.0489332	-0.0436378	-0.0511897	-0.0567977	-0.0165129	-0.0165129
0.770579	0.770579	0.703652	0.719989	0.653044	0.703652	0.712956	0.695578	0.725492	0.729915
0.770579	0.879465	0.770579	0.625647	0.653044	0.640776	0.658348	0.695578	0.703652	0.710156
1	1	0.91826	0.879465	0.902583	0.879465	0.895929	0.908436	0.89225	0.902583
0.42322	0.42322	0.525789	0.581594	0.616678	0.610743	0.632103	0.648426	0.640776	0.634697
0.770579	0.581594	0.640776	0.499065	0.394575	0.288578	0.236858	0.273153	0.302533	0.252033
0.770579	0.879465	0.841961	0.879465	0.856812	0.841961	0.831474	0.823674	0.817645	0.83461
0.42322	0.288578	0.331159	0.200132	0.172704	0.172704	0.188259	0.228549	0.197036	0.194569
0.581594	0.770579	0.770579	0.770579	0.770579	0.736585	0.741375	0.719989	0.725492	0.710156
0.42322	0.288578	0.288578	0.228549	0.21706	0.268075	0.324943	0.288578	0.248071	0.252033
0.172704	0.228549	0.172704	0.146217	0.0910214	0.104031	0.127846	0.146217	0.149115	0.172704
0.42322	0.228549	0.0117411	0.0263139	0.0719312	0.0719312	0.127846	0.146217	0.160819	0.205734
0.770579	0.770579	0.841961	0.823674	0.812845	0.770579	0.8006	0.823674	0.817645	0.812845
-0.849904	-0.867829	-0.841523	-0.840456	-0.826643	-0.817029	-0.811993	-0.809953	-0.811541	-0.807072
0.581594	0.671731	0.770579	0.581594	0.616678	0.581594	0.510426	0.47951	0.490323	0.515009
0.42322	0.288578	0.37598	0.42322	0.452809	0.499065	0.42322	0.405209	0.407192	0.452809
1	1	1	0.879465	0.856812	0.841961	0.831474	0.796802	0.793856	0.770579
1	1	1	1	1	1	0.964265	0.968673	0.972113	0.950271
1	0.879465	0.770579	0.770579	0.770579	0.736585	0.741375	0.770579	0.793856	0.750052
0.288578	0.581594	0.42322	0.387555	0.42322	0.42322	0.42322	0.387555	0.407192	0.366828
1	0.879465	0.91826	0.938163	0.950271	0.91826	0.929591	0.938163	0.866823	0.83461
0.0719312	-0.0947602	0.0117411	0.0719312	0.151441	0.154945	0.188259	0.172704	0.184775	0.205734
1	1	1	1	1	1	1	1	0.972113	0.92618
0.770579	0.770579	0.841961	0.823674	0.729915	0.610743	0.533566	0.53944	0.562631	0.547724
-0.0165129	0.288578	0.288578	0.146217	0.240205	0.209491	0.236858	0.258012	0.288578	0.301127
0.172704	-0.0165129	0.0411964	0.00456792	0.000299526	0.0263139	0.0585972	0.0838038	0.11505	0.100757
0.0719312	0.120621	0.104031	0.048757	0.130755	0.172704	0.188259	0.214213	0.261352	0.288578
1	1	1	1	0.902583	0.91826	0.863238	0.879465	0.89225	0.902583
0.0719312	0.228549	0.37598	0.387555	0.394575	0.473082	0.48784	0.499065	0.456157	0.467971
0.288578	0.42322	0.42322	0.42322	0.394575	0.353279	0.343729	0.370249	0.37598	0.408782
-0.0947602	-0.0567977	0.0117411	0.0263139	-0.0489332	-0.00253141	0.0455069	0.0838038	0.082475	0.0719312
1	1	0.841961	0.770579	0.770579	0.736585	0.712956	0.719989	0.703652	0.710156
-0.0165129	0.172704	0.331159	0.353279	0.339939	0.37598	0.444256	0.460359	0.456157	0.437894
0.42322	0.581594	0.703652	0.719989	0.690764	0.736585	0.770579	0.796802	0.817645	0.812845
0.0719312	0.0719312	0.104031	0.095873	0.172704	0.190882	0.236858	0.243146	0.209491	0.228549
-0.914932	-0.910136	-0.895127	-0.900236	-0.899223	-0.889905	-0.871918	-0.87634	-0.872278	-0.864343
0.0719312	0.0719312	0.172704	0.172704	0.194569	0.190882	0.236858	0.258012	0.248071	0.252033
-0.708486	-0.737129	-0.746136	-0.718316	-0.731599	-0.730979	-0.753656	-0.743908	-0.729942	-0.740762
-0.33444	-0.283355	-0.186058	-0.164478	-0.109339	-0.118876	-0.135552	-0.130596	-0.0947602	-0.0567977
-0.0165129	-0.0567977	-0.0696998	0.048757	0.0910214	0.104031	0.0993581	0.0602505	0.0512951	0.0625715
0.172704	0.42322	0.37598	0.320311	0.394575	0.353279	0.402665	0.4416	0.36078	0.353279
-0.0165129	-0.0947602	-0.0696998	-0.0165129	-0.032919	-0.0302122	-0.0165129	0.0374462	0.0411964	0.044211
-0.164478	0.172704	0.209491	0.095873	0.151441	0.172704	0.220326	0.186297	0.184775	0.161999
-0.0165129	0.228549	0.172704	0.200132	0.194569	0.209491	0.172704	0.172704	0.149115	0.141028
-0.0165129	0.0263139	0.104031	0.146217	0.0910214	0.104031	0.157457	0.214213	0.160819	0.141028
0.288578	0.228549	0.331159	0.387555	0.366828	0.331159	0.402665	0.4416	0.456157	0.483388
0.172704	0.288578	0.248071	0.200132	0.240205	0.228549	0.236858	0.273153	0.288578	0.313868
-0.82393	-0.830662	-0.853996	-0.856018	-0.847417	-0.861992	-0.858596	-0.842055	-0.832869	-0.831989
-0.642707	-0.708486	-0.715072	-0.746136	-0.742564	-0.763407	-0.760998	-0.767577	-0.763407	-0.770052
-0.164478	-0.0947602	-0.0436378	-0.0760565	-0.0489332	-0.0165129	0.00763304	0.0719312	0.104031	0.110622
0.581594	0.499065	0.640776	0.719989	0.770579	0.671731	0.658348	0.671731	0.682261	0.690764
0.172704	0.42322	0.42322	0.387555	0.366828	0.331159	0.188259	0.172704	0.197036	0.240205
-0.498474	-0.226989	-0.0947602	-0.0369587	-0.032919	-0.0302122	-0.00454638	0.0263139	0.0411964	0.044211
0.581594	0.499065	0.581594	0.53944	0.547724	0.499065	0.510426	0.560287	0.581594	0.564511
-0.82393	-0.795247	-0.800233	-0.787602	-0.789147	-0.792721	-0.803743	-0.808156	-0.811541	-0.808516
0.172704	0.288578	0.42322	0.42322	0.42322	0.399285	0.362935	0.320311	0.316725	0.339939
-0.795247	-0.787602	-0.768955	-0.750545	-0.731599	-0.730979	-0.727859	-0.720728	-0.723652	-0.718316
-0.708486	-0.779753	-0.768955	-0.737129	-0.735296	-0.746136	-0.738431	-0.752726	-0.732012	-0.725973
0.288578	0.353279	0.42322	0.42322	0.42322	0.473082	0.46579	0.499065	0.490323	0.437894
-0.164478	-0.196562	-0.0696998	0.048757	0.151441	0.154945	0.157457	0.186297	0.184775	0.161999
-0.666033	-0.59112	-0.5317	-0.515408	-0.550452	-0.552484	-0.566713	-0.569847	-0.552484	-0.547385
0.288578	0.228549	0.209491	0.120621	0.130755	0.154945	0.172704	0.214213	0.248071	0.252033
-0.914932	-0.910136	-0.898545	-0.887252	-0.878008	-0.877268	-0.871918	-0.861992	-0.863301	-0.860808
0.0719312	0.172704	0.209491	0.146217	0.21706	0.268075	0.288578	0.304294	0.36078	0.394575
-0.746136	-0.677146	-0.626284	-0.577065	-0.550452	-0.526339	-0.527109	-0.480858	-0.45834	-0.44341
-0.82393	-0.802694	-0.819349	-0.813513	-0.809953	-0.817029	-0.820008	-0.817029	-0.816252	-0.81422
0.288578	0.288578	0.172704	0.200132	0.313868	0.309599	0.362935	0.387555	0.42322	0.467971
0.42322	0.581594	0.473082	0.460359	0.483388	0.399285	0.444256	0.460359	0.473082	0.515009
-0.498474	-0.498474	-0.542222	-0.5317	-0.550452	-0.572267	-0.579104	-0.566188	-0.56578	-0.559518
-0.708486	-0.737129	-0.708486	-0.732527	-0.749668	-0.752	-0.75857	-0.765499	-0.785009	-0.778158
-0.924233	-0.933164	-0.918075	-0.914932	-0.911103	-0.900236	-0.892157	-0.881856	-0.8785	-0.872404
-0.914932	-0.889905	-0.891658	-0.889905	-0.880214	-0.875408	-0.863674	-0.856018	-0.853996	-0.846165
-0.380954	-0.44341	-0.5317	-0.59112	-0.574193	-0.567411	-0.575016	-0.59112	-0.614919	-0.615207
0.172704	0.228549	0.37598	0.228549	0.194569	0.228549	0.220326	0.186297	0.197036	0.21706
-0.837231	-0.82393	-0.837231	-0.813513	-0.807072	-0.792721	-0.782017	-0.775749	-0.759652	-0.756614
-0.905238	-0.884569	-0.877268	-0.870698	-0.857224	-0.858025	-0.858596	-0.845222	-0.842938	-0.841097
0.42322	0.499065	0.42322	0.460359	0.42322	0.44781	0.46579	0.460359	0.456157	0.408782
0.42322	0.581594	0.581594	0.581594	0.653044	0.610743	0.557281	0.560287	0.581594	0.59898
-0.0947602	0.172704	0.288578	0.228549	0.264035	0.268075	0.306564	0.258012	0.302533	0.288578
-0.895127	-0.856018	-0.880945	-0.89253	-0.884569	-0.873535	-0.85688	-0.845222	-0.844346	-0.837231
0.42322	0.581594	0.581594	0.499065	0.483388	0.499065	0.557281	0.560287	0.562631	0.547724
0.42322	0.228549	0.0719312	-0.0165129	-0.0645694	-0.0436378	-0.0623583	-0.0567977	-0.0256766	0.000299526
-0.59112	-0.604687	-0.572267	-0.597963	-0.574193	-0.577065	-0.579104	-0.569847	-0.575472	-0.556519
-0.0947602	-0.0165129	0.0117411	0.00456792	0.0719312	0.104031	0.127846	0.13331	0.172704	0.161999
-0.708486	-0.727859	-0.687916	-0.648682	-0.666033	-0.684363	-0.672426	-0.67987	-0.671015	-0.674951
0.288578	0.353279	0.37598	0.460359	0.42322	0.44781	0.444256	0.405209	0.391448	0.42322
-0.0947602	-0.164478	-0.118876	-0.112932	-0.032919	-0.0436378	-0.0623583	-0.0760565	-0.0611267	-0.130596
0.581594	0.770579	0.841961	0.823674	0.690764	0.703652	0.68529	0.671731	0.620654	0.653044
-0.873535	-0.861992	-0.832869	-0.82393	-0.829329	-0.821649	-0.816029	-0.820501	-0.817804	-0.811382
0.288578	0.228549	0.172704	0.120621	0.151441	0.137588	0.172704	0.120621	0.11505	0.110622
-0.941747	-0.937498	-0.905238	-0.889905	-0.884569	-0.880945	-0.886106	-0.885914	-0.87603	-0.870127
0.172704	0.353279	0.37598	0.460359	0.394575	0.268075	0.270973	0.243146	0.261352	0.288578
-0.763407	-0.718316	-0.721528	-0.693177	-0.687916	-0.691432	-0.672426	-0.663199	-0.637314	-0.625443
-0.226989	-0.130596	-0.0947602	0.00456792	0.0533322	0.0719312	0.113465	0.120621	0.172704	0.18356
-0.687916	-0.642707	-0.626284	-0.630458	-0.62291	-0.613474	-0.621455	-0.627332	-0.59112	-0.602011
0.288578	0.42322	0.473082	0.353279	0.366828	0.309599	0.324943	0.336636	0.331159	0.339939
0.42322	0.42322	0.331159	0.387555	0.42322	0.473082	0.46579	0.460359	0.473082	0.452809
0.288578	0.42322	0.473082	0.460359	0.42322	0.399285	0.444256	0.42322	0.42322	0.380592
0.288578	0.172704	0.172704	0.200132	0.110622	0.120621	0.142507	0.13331	0.137588	0.151441
-0.795247	-0.849904	-0.819349	-0.809953	-0.818423	-0.805135	-0.807898	-0.802694	-0.798581	-0.795247
-0.164478	0.0263139	0.137588	0.258012	0.288578	0.353279	0.402665	0.387555	0.391448	0.394575
-0.0165129	0.120621	0.248071	0.172704	0.21706	0.288578	0.288578	0.288578	0.345842	0.288578
0.581594	0.499065	0.525789	0.499065	0.452809	0.473082	0.510426	0.47951	0.490323	0.515009
0.770579	0.879465	0.91826	0.938163	0.856812	0.841961	0.863238	0.823674	0.817645	0.791506
0.288578	0.353279	0.288578	0.320311	0.366828	0.399285	0.402665	0.42322	0.456157	0.499065
-0.861992	-0.82393	-0.809953	-0.830662	-0.826643	-0.828436	-0.837231	-0.832319	-0.82544	-0.81981
-0.884569	-0.837231	-0.841523	-0.843643	-0.826643	-0.82393	-0.820008	-0.818771	-0.81312	-0.809953
-0.562496	-0.498474	-0.59112	-0.604687	-0.617792	-0.617792	-0.628675	-0.636634	-0.653261	-0.656883
-0.380954	-0.255882	-0.283355	-0.24162	-0.177519	-0.106933	-0.0623583	-0.0165129	0.0214224	0.0625715
0.172704	0.172704	0.288578	0.288578	0.240205	0.309599	0.324943	0.387555	0.391448	0.380592
0.42322	0.581594	0.640776	0.671731	0.729915	0.736585	0.770579	0.744982	0.725492	0.710156
-0.666033	-0.708486	-0.642707	-0.677146	-0.652219	-0.634587	-0.628675	-0.636634	-0.653261	-0.652219
0.172704	-0.0165129	0.104031	0.095873	0.130755	0.154945	0.142507	0.120621	0.104031	0.0910214
-0.283355	-0.164478	-0.0947602	-0.0369587	0.0352056	0.0878048	0.0993581	0.146217	0.126234	0.110622
-0.164478	-0.130596	-0.0436378	0.00456792	-0.0645694	-0.00253141	0.00763304	0.0153558	0.0312398	0.0263139
0.288578	0.499065	0.42322	0.228549	0.151441	0.154945	0.172704	0.200132	0.184775	0.18356
0.288578	0.0719312	0.137588	0.146217	0.110622	0.154945	0.204129	0.200132	0.184775	0.228549
-0.708486	-0.687916	-0.708486	-0.718316	-0.720247	-0.718316	-0.696885	-0.685255	-0.687916	-0.696295
-0.0947602	0.120621	0.104031	0.146217	0.21706	0.248071	0.236858	0.243146	0.274853	0.326803
0.0719312	0.172704	0.137588	0.228549	0.240205	0.268075	0.220326	0.243146	0.235004	0.240205
-0.779753	-0.687916	-0.581806	-0.523632	-0.538045	-0.552484	-0.54518	-0.5317	-0.528133	-0.522
0.288578	0.0263139	0.104031	0.146217	0.240205	0.268075	0.343729	0.353279	0.37598	0.380592
-0.795247	-0.754892	-0.795247	-0.779753	-0.770052	-0.737129	-0.708486	-0.70346	-0.712891	-0.706485
-0.746136	-0.795247	-0.785009	-0.779753	-0.770052	-0.754892	-0.738431	-0.727859	-0.71939	-0.722167
0.288578	0.499065	0.37598	0.288578	0.366828	0.331159	0.382576	0.387555	0.36078	0.394575
0.288578	0.228549	0.137588	0.146217	0.21706	0.137588	0.157457	0.200132	0.184775	0.194569
0.288578	0.499065	0.581594	0.53944	0.483388	0.499065	0.444256	0.460359	0.490323	0.483388
0.0719312	0.172704	0.37598	0.387555	0.394575	0.399285	0.402665	0.42322	0.439539	0.42322
0.172704	0.353279	0.473082	0.53944	0.394575	0.353279	0.382576	0.387555	0.37598	0.380592
0.42322	0.353279	0.37598	0.499065	0.483388	0.473082	0.444256	0.353279	0.407192	0.452809
0.0719312	0.228549	0.104031	0.095873	0.110622	0.172704	0.204129	0.243146	0.222146	0.205734
0.581594	0.353279	0.42322	0.387555	0.42322	0.399285	0.382576	0.336636	0.331159	0.339939
-0.5317	-0.35823	-0.246414	-0.164478	-0.0645694	0.0117411	0.0200311	0.0374462	0.0512951	0.0625715
-0.59112	-0.59112	-0.634587	-0.617792	-0.617792	-0.622062	-0.621455	-0.636634	-0.637314	-0.654559
0.770579	0.581594	0.473082	0.460359	0.452809	0.44781	0.510426	0.499065	0.525789	0.452809
0.42322	0.353279	0.37598	0.353279	0.339939	0.288578	0.270973	0.214213	0.235004	0.252033
-0.873535	-0.82393	-0.82393	-0.827317	-0.809953	-0.797751	-0.775173	-0.773727	-0.767117	-0.763407
-0.0165129	0.0263139	0.0719312	0.048757	0.0910214	0.172704	0.188259	0.243146	0.248071	0.228549
0.770579	0.671731	0.581594	0.581594	0.547724	0.499065	0.533566	0.560287	0.525789	0.531226
0.172704	0.228549	0.209491	0.200132	0.288578	0.248071	0.270973	0.243146	0.261352	0.252033
-0.226989	-0.0947602	-0.0947602	0.0263139	0.0533322	0.120621	0.142507	0.200132	0.197036	0.205734
0.581594	0.671731	0.581594	0.53944	0.547724	0.499065	0.42322	0.42322	0.42322	0.394575
0.581594	0.671731	0.770579	0.671731	0.690764	0.671731	0.606526	0.648426	0.620654	0.634697
-0.746136	-0.763407	-0.746136	-0.718316	-0.708486	-0.708486	-0.681803	-0.67987	-0.68317	-0.685788
0.770579	0.879465	0.770579	0.770579	0.770579	0.805686	0.8006	0.770579	0.793856	0.770579
-0.164478	-0.130596	-0.0436378	0.048757	0.110622	0.137588	0.188259	0.172704	0.149115	0.0910214
-0.0165129	-0.130596	-0.142099	-0.147771	-0.0947602	-0.0302122	-0.00454638	0.0153558	0.0411964	0.0352056
-0.226989	-0.0165129	0.0411964	0.048757	0.0719312	0.0878048	0.142507	0.146217	0.137588	0.161999
-0.746136	-0.727859	-0.727859	-0.737129	-0.720247	-0.708486	-0.693922	-0.690556	-0.690264	-0.687916
0.0719312	0.353279	0.473082	0.499065	0.581594	0.553288	0.510426	0.53944	0.525789	0.483388
-0.666033	-0.718316	-0.701768	-0.718316	-0.720247	-0.74016	-0.733189	-0.725499	-0.71939	-0.720247
-0.283355	-0.44341	-0.474827	-0.515408	-0.562496	-0.557521	-0.55393	-0.566188	-0.578651	-0.602011
-0.687916	-0.654559	-0.626284	-0.604687	-0.562496	-0.572267	-0.602778	-0.569847	-0.559186	-0.562496
-0.642707	-0.617792	-0.650651	-0.624179	-0.647494	-0.662249	-0.666033	-0.654559	-0.637314	-0.62291
0.770579	0.671731	0.703652	0.671731	0.547724	0.553288	0.510426	0.47951	0.42322	0.42322
0.172704	0.288578	0.172704	0.172704	0.194569	0.172704	0.204129	0.228549	0.172704	0.18356
-0.423483	-0.423483	-0.33444	-0.283355	-0.314592	-0.317952	-0.275644	-0.276614	-0.271313	-0.244501
0.288578	0.0719312	0.209491	0.200132	0.240205	0.172704	0.172704	0.146217	0.149115	0.18356
0.581594	0.581594	0.581594	0.625647	0.616678	0.640776	0.68529	0.648426	0.640776	0.671731
0.172704	0.42322	0.581594	0.625647	0.515009	0.581594	0.533566	0.519037	0.525789	0.499065
-0.873535	-0.849904	-0.841523	-0.817029	-0.809953	-0.817029	-0.797394	-0.787602	-0.798581	-0.798249
0.581594	0.671731	0.640776	0.581594	0.515009	0.553288	0.533566	0.581594	0.562631	0.564511
0.172704	0.288578	0.331159	0.460359	0.515009	0.553288	0.48784	0.460359	0.439539	0.483388
-0.82393	-0.817029	-0.800233	-0.802694	-0.792213	-0.785009	-0.756123	-0.7613	-0.748103	-0.740762
-0.226989	-0.0165129	-0.0436378	0.0719312	0.151441	0.154945	0.172704	0.186297	0.172704	0.21706
-0.164478	-0.196562	-0.142099	-0.196562	-0.202776	-0.255882	-0.243679	-0.248796	-0.252744	-0.277969
-0.226989	0.0719312	-0.0436378	0.0263139	0.0719312	0.0411964	0.0993581	0.159346	0.160819	0.172704
0.581594	0.499065	0.42322	0.42322	0.394575	0.288578	0.270973	0.243146	0.248071	0.240205
-0.5317	-0.283355	-0.206882	-0.180736	-0.151149	-0.106933	-0.0947602	-0.0947602	-0.110939	-0.102092
-0.164478	-0.0567977	0.137588	0.172704	0.110622	0.104031	0.0993581	0.120621	0.11505	0.0910214
-0.884569	-0.895127	-0.877268	-0.879113	-0.873535	-0.867829	-0.868652	-0.867829	-0.853996	-0.847417
0.288578	0.228549	0.209491	0.0719312	0.0352056	0.0263139	-0.00454638	0.048757	0.0512951	0.0719312
0.288578	0.172704	0.248071	0.228549	0.288578	0.268075	0.306564	0.288578	0.274853	0.313868
0.581594	0.671731	0.640776	0.581594	0.581594	0.610743	0.658348	0.671731	0.703652	0.729915
0.288578	0.499065	0.581594	0.53944	0.581594	0.640776	0.581594	0.603375	0.620654	0.59898
0.42322	0.42322	0.288578	0.320311	0.264035	0.268075	0.270973	0.273153	0.274853	0.288578
0.770579	0.879465	0.841961	0.879465	0.812845	0.841961	0.863238	0.879465	0.866823	0.812845
-0.226989	-0.0165129	0.137588	0.228549	0.240205	0.228549	0.253736	0.258012	0.222146	0.264035
0.172704	0.42322	0.473082	0.387555	0.339939	0.288578	0.306564	0.258012	0.184775	0.205734
-0.779753	-0.779753	-0.757757	-0.767577	-0.75316	-0.754892	-0.748663	-0.730202	-0.717238	-0.696295
-0.283355	-0.130596	-0.0947602	-0.112932	-0.12359	-0.0947602	-0.0511897	-0.0469524	-0.0256766	0.000299526
0.42322	0.353279	0.473082	0.460359	0.483388	0.525789	0.510426	0.499065	0.507889	0.483388
-0.895127	-0.895127	-0.884569	-0.887252	-0.890959	-0.884569	-0.886106	-0.883216	-0.884569	-0.882401
-0.380954	-0.255882	-0.206882	-0.164478	-0.238723	-0.217023	-0.235395	-0.234351	-0.246414	-0.255882
0.288578	0.581594	0.640776	0.671731	0.653044	0.671731	0.658348	0.648426	0.682261	0.653044
0.172704	0.120621	0.172704	0.258012	0.313868	0.309599	0.343729	0.370249	0.42322	0.42322
-0.5317	-0.462519	-0.409717	-0.346473	-0.32461	-0.274349	-0.251844	-0.196562	-0.157109	-0.109339
-0.837231	-0.787602	-0.779753	-0.775749	-0.742564	-0.749082	-0.719696	-0.715886	-0.690264	-0.679327
0.42322	0.288578	0.248071	0.172704	0.151441	0.120621	0.127846	0.146217	0.149115	0.130755
-0.423483	-0.30951	-0.0947602	-0.0165129	0.0719312	0.104031	0.157457	0.13331	0.197036	0.205734
0.0719312	0.0719312	0.0117411	0.0263139	0.0910214	0.0263139	0.0993581	0.13331	0.104031	0.141028
0.288578	0.499065	0.525789	0.499065	0.547724	0.581594	0.533566	0.581594	0.600931	0.616678
-0.164478	-0.226989	-0.265192	-0.211975	-0.238723	-0.196562	-0.201008	-0.196562	-0.206882	-0.177519
0.0719312	0.228549	0.172704	0.200132	0.264035	0.248071	0.288578	0.288578	0.316725	0.301127
0.172704	0.353279	0.331159	0.387555	0.452809	0.473082	0.533566	0.519037	0.490323	0.483388
-0.82393	-0.809953	-0.805135	-0.827317	-0.834623	-0.832869	-0.827797	-0.830662	-0.8314	-0.83593
-0.895127	-0.905238	-0.888139	-0.889905	-0.873535	-0.869746	-0.860299	-0.859023	-0.853996	-0.85359
-0.666033	-0.746136	-0.74016	-0.718316	-0.720247	-0.734069	-0.735821	-0.737129	-0.738142	-0.729735
-0.59112	-0.687916	-0.708486	-0.754892	-0.770052	-0.77709	-0.772856	-0.769641	-0.770782	-0.773321
0.581594	0.671731	0.703652	0.719989	0.729915	0.770579	0.770579	0.796802	0.793856	0.812845
0.288578	0.353279	0.42322	0.42322	0.42322	0.399285	0.402665	0.405209	0.391448	0.408782
0.42322	0.172704	0.288578	0.288578	0.194569	0.228549	0.220326	0.200132	0.222146	0.172704
0.581594	0.353279	0.248071	0.387555	0.288578	0.268075	0.270973	0.258012	0.261352	0.301127
-0.861992	-0.82393	-0.832869	-0.830662	-0.834623	-0.841523	-0.820008	-0.815277	-0.805135	-0.795247
0.0719312	0.172704	0.288578	0.353279	0.366828	0.309599	0.324943	0.304294	0.316725	0.326803
-0.5317	-0.604687	-0.600217	-0.624179	-0.632941	-0.626284	-0.646133	-0.651632	-0.650651	-0.654559
0.0719312	0.228549	0.172704	0.172704	0.172704	0.0878048	0.127846	0.120621	0.126234	0.151441
0.288578	0.353279	0.525789	0.53944	0.515009	0.44781	0.362935	0.387555	0.36078	0.380592
-0.950002	-0.933164	-0.92725	-0.933164	-0.924233	-0.922709	-0.918965	-0.912546	-0.909597	-0.901245
0.288578	0.0719312	-0.0696998	0.048757	0.130755	0.172704	0.188259	0.159346	0.149115	0.18356
-0.924233	-0.889905	-0.898545	-0.89253	-0.886718	-0.880945	-0.875142	-0.864927	-0.860677	-0.849904
0.172704	-0.0567977	0.0719312	0.0719312	-0.0165129	0.0117411	0.0200311	0.0153558	0.0312398	0.0625715
0.0719312	0.0263139	0.137588	0.048757	0.0719312	0.0563987	0.0855158	0.095873	0.126234	0.161999
-0.0165129	0.0719312	0.0719312	0.00456792	0.0175337	0.0719312	0.0585972	0.0838038	0.0719312	0.0814137
0.770579	0.879465	0.841961	0.770579	0.770579	0.640776	0.606526	0.603375	0.544034	0.547724
-0.727859	-0.677146	-0.600217	-0.59112	-0.556519	-0.557521	-0.508232	-0.498474	-0.509837	-0.480858
-0.0165129	0.288578	0.209491	0.200132	0.21706	0.172704	0.220326	0.228549	0.197036	0.194569
-0.837231	-0.830662	-0.819349	-0.802694	-0.80122	-0.800233	-0.801642	-0.798995	-0.81312	-0.807072
0.581594	0.671731	0.640776	0.671731	0.515009	0.525789	0.533566	0.499065	0.507889	0.515009
0.770579	0.581594	0.581594	0.499065	0.42322	0.399285	0.402665	0.42322	0.36078	0.326803
0.0719312	0.353279	0.248071	0.228549	0.21706	0.209491	0.220326	0.243146	0.248071	0.240205
-0.562496	-0.547385	-0.5317	-0.539616	-0.538045	-0.5317	-0.527109	-0.515408	-0.509837	-0.495007
0.581594	0.581594	0.473082	0.53944	0.616678	0.553288	0.581594	0.603375	0.620654	0.581594
0.0719312	0.228549	0.331159	0.288578	0.339939	0.288578	0.362935	0.405209	0.42322	0.452809
-0.905238	-0.91963	-0.905238	-0.884569	-0.875781	-0.873535	-0.87029	-0.863464	-0.855346	-0.852367
-0.0947602	-0.0947602	-0.186058	-0.0760565	-0.0489332	-0.00253141	0.0585972	0.0602505	0.0931737	0.110622
0.172704	0.228549	0.37598	0.320311	0.313868	0.288578	0.324943	0.370249	0.316725	0.240205
-0.849904	-0.837231	-0.82393	-0.820501	-0.82393	-0.821649	-0.820008	-0.832319	-0.826942	-0.82393
0.770579	0.581594	0.525789	0.460359	0.452809	0.44781	0.444256	0.42322	0.407192	0.394575
0.581594	0.671731	0.703652	0.581594	0.581594	0.37598	0.362935	0.42322	0.439539	0.408782
-0.164478	-0.255882	-0.118876	-0.147771	-0.0947602	-0.0165129	-0.00454638	0.00456792	0.0719312	0.0910214
-0.795247	-0.754892	-0.734069	-0.746136	-0.763407	-0.754892	-0.765797	-0.767577	-0.765267	-0.760029
0.42322	0.42322	0.331159	0.288578	0.21706	0.268075	0.324943	0.370249	0.36078	0.380592
-0.59112	-0.654559	-0.666033	-0.611296	-0.602011	-0.642707	-0.666033	-0.682573	-0.68317	-0.685788
-0.933164	-0.914932	-0.898545	-0.900236	-0.897184	-0.888139	-0.883023	-0.874941	-0.873535	-0.86317
0.0719312	0.42322	0.525789	0.581594	0.483388	0.525789	0.533566	0.53944	0.544034	0.531226
-0.498474	-0.255882	-0.300932	-0.35823	-0.380954	-0.35823	-0.348169	-0.352385	-0.350422	-0.348846
0.172704	0.172704	0.248071	0.258012	0.240205	0.248071	0.324943	0.304294	0.274853	0.313868
-0.933164	-0.928743	-0.924233	-0.917293	-0.920558	-0.903583	-0.906648	-0.893832	-0.888139	-0.883487
-0.873535	-0.802694	-0.81469	-0.843643	-0.829329	-0.819349	-0.807898	-0.808156	-0.800233	-0.796752
-0.283355	-0.0947602	0.0411964	0.0719312	0.130755	0.120621	0.188259	0.228549	0.248071	0.264035
-0.779753	-0.817029	-0.779753	-0.79145	-0.795247	-0.790173	-0.799526	-0.802694	-0.801876	-0.807072
-0.164478	-0.0165129	0.0117411	0.120621	0.110622	0.190882	0.127846	0.095873	0.0931737	0.0719312
0.581594	0.581594	0.42322	0.387555	0.366828	0.209491	0.204129	0.228549	0.222146	0.194569
0.770579	0.671731	0.581594	0.53944	0.515009	0.525789	0.510426	0.519037	0.525789	0.515009
-0.795247	-0.763407	-0.74016	-0.746136	-0.735296	-0.743162	-0.735821	-0.748348	-0.736112	-0.738951
-0.795247	-0.718316	-0.727859	-0.682573	-0.692131	-0.677146	-0.669244	-0.660342	-0.642707	-0.632941
0.0719312	0.172704	0.172704	0.146217	0.130755	0.0878048	0.0719312	0.0374462	0.00219332	-0.0247658
0.172704	0.0719312	0.0719312	0.0263139	0.110622	0.137588	0.157457	0.108144	0.11505	0.120621
0.0719312	0.172704	0.331159	0.258012	0.288578	0.309599	0.253736	0.320311	0.274853	0.301127
0.0719312	0.228549	0.331159	0.258012	0.240205	0.288578	0.343729	0.353279	0.345842	0.339939
-0.861992	-0.843643	-0.853996	-0.833966	-0.834623	-0.839386	-0.839079	-0.822221	-0.816252	-0.80562
-0.33444	-0.255882	-0.0947602	-0.0165129	0.110622	0.0563987	0.0719312	0.120621	0.137588	0.151441
-0.226989	-0.0165129	0.104031	0.095873	0.0533322	0.0878048	0.113465	0.146217	0.149115	0.161999
0.42322	0.499065	0.37598	0.320311	0.366828	0.309599	0.306564	0.320311	0.36078	0.339939
0.42322	0.499065	0.640776	0.671731	0.653044	0.671731	0.68529	0.625647	0.581594	0.59898
0.581594	0.172704	0.331159	0.258012	0.240205	0.190882	0.142507	0.120621	0.126234	0.151441
-0.164478	-0.130596	-0.0165129	0.0263139	0.110622	0.154945	0.157457	0.186297	0.197036	0.194569
-0.5317	-0.654559	-0.626284	-0.648682	-0.656883	-0.646701	-0.646133	-0.671633	-0.687916	-0.704471
0.770579	0.581594	0.525789	0.581594	0.581594	0.581594	0.606526	0.560287	0.544034	0.564511
0.288578	0.228549	0.104031	0.095873	0.130755	0.104031	0.113465	0.120621	0.11505	0.110622
-0.562496	-0.577065	-0.59112	-0.569847	-0.5317	-0.520909	-0.488494	-0.471781	-0.470762	-0.45497
-0.0947602	0.120621	0.104031	0.0719312	-0.0165129	-0.0302122	-0.0733398	-0.066498	-0.0436378	-0.0247658
-0.950002	-0.91963	-0.905238	-0.895127	-0.90721	-0.901916	-0.892157	-0.89253	-0.889318	-0.886718
0.42322	0.228549	0.0117411	0.0719312	0.0910214	0.154945	0.188259	0.214213	0.197036	0.194569
-0.498474	-0.480858	-0.520909	-0.562496	-0.544295	-0.552484	-0.570886	-0.597963	-0.59112	-0.599317
0.581594	0.42322	0.525789	0.625647	0.653044	0.671731	0.712956	0.744982	0.770579	0.791506
-0.941747	-0.945914	-0.944534	-0.926499	-0.916823	-0.910136	-0.896598	-0.89253	-0.889318	-0.889905
-0.164478	-0.226989	-0.206882	-0.196562	-0.151149	-0.118876	-0.173822	-0.147771	-0.134454	-0.102092
-0.933164	-0.884569	-0.861992	-0.861992	-0.854807	-0.853996	-0.833497	-0.82393	-0.819349	-0.822564
-0.0165129	0.120621	0.209491	0.288578	0.288578	0.288578	0.306564	0.214213	0.222146	0.264035
-0.0165129	0.120621	-0.0165129	-0.0567977	-0.0165129	0.0117411	0.0455069	0.048757	0.061539	0.0719312
-0.0165129	-0.164478	-0.142099	-0.112932	-0.032919	-0.0696998	-0.0282721	0.0263139	0.0411964	0.0719312
0.172704	0.42322	0.42322	0.499065	0.515009	0.581594	0.632103	0.671731	0.703652	0.729915
-0.226989	-0.0567977	0.0117411	0.120621	0.172704	0.190882	0.204129	0.258012	0.235004	0.228549
-0.746136	-0.802694	-0.785009	-0.806347	-0.804161	-0.792721	-0.770521	-0.757043	-0.757757	-0.751419
-0.884569	-0.889905	-0.873535	-0.849904	-0.839814	-0.821649	-0.82393	-0.818771	-0.808356	-0.80122
-0.0165129	0.228549	0.288578	0.320311	0.21706	0.190882	0.188259	0.200132	0.197036	0.151441
0.288578	0.499065	0.473082	0.460359	0.42322	0.331159	0.324943	0.288578	0.261352	0.301127
0.0719312	0.228549	0.248071	0.320311	0.339939	0.331159	0.362935	0.304294	0.274853	0.264035
0.0719312	0.120621	0.104031	0.0263139	0.0352056	0.0563987	0.0993581	0.095873	0.0719312	0.110622
-0.562496	-0.402684	-0.317952	-0.296591	-0.261487	-0.217023	-0.192084	-0.164478	-0.126713	-0.0947602
-0.861992	-0.873535	-0.865898	-0.849904	-0.826643	-0.809953	-0.797394	-0.767577	-0.753931	-0.744355
0.42322	0.581594	0.640776	0.625647	0.616678	0.581594	0.581594	0.603375	0.544034	0.564511
-0.933164	-0.914932	-0.905238	-0.902751	-0.875781	-0.865898	-0.858596	-0.849904	-0.8401	-0.827989
0.42322	0.499065	0.581594	0.581594	0.547724	0.525789	0.510426	0.519037	0.525789	0.515009
-0.972978	-0.910136	-0.891658	-0.881856	-0.875781	-0.877268	-0.858596	-0.846792	-0.834331	-0.82119
-0.617792	-0.654559	-0.746136	-0.759179	-0.779753	-0.787602	-0.793083	-0.789532	-0.793565	-0.796752
0.172704	0.120621	0.248071	0.288578	0.366828	0.42322	0.46579	0.47951	0.391448	0.408782
-0.884569	-0.861992	-0.845747	-0.840456	-0.82393	-0.805135	-0.797394	-0.79145	-0.791874	-0.784488
-0.0165129	-0.0165129	-0.0165129	0.0719312	0.0352056	0.0263139	0.0455069	0.0838038	0.104031	0.110622
-0.0947602	-0.0165129	0.137588	-0.0165129	0.000299526	-0.0165129	0.0326536	0.0719312	0.11505	0.100757
0.42322	0.0719312	0.104031	0.120621	0.172704	0.268075	0.220326	0.228549	0.235004	0.240205
-0.33444	-0.0947602	-0.0947602	0.00456792	0.0910214	0.137588	0.204129	0.214213	0.248071	0.276215
-0.5317	-0.630458	-0.634587	-0.624179	-0.617792	-0.609106	-0.606587	-0.620999	-0.623475	-0.625443
-0.283355	-0.164478	-0.142099	-0.164478	-0.109339	-0.142099	-0.115486	-0.112932	-0.118876	-0.0798409
-1	-0.983557	-0.982409	-0.971159	-0.968585	-0.960531	-0.95458	-0.947968	-0.937974	-0.933164
0.172704	0.0719312	-0.0947602	0.0263139	0.0719312	0.0719312	0.0585972	0.0719312	0.0512951	0.0625715
-0.5317	-0.44341	-0.486808	-0.498474	-0.491512	-0.474827	-0.462519	-0.457815	-0.418938	-0.415271
0.42322	0.671731	0.640776	0.719989	0.729915	0.770579	0.741375	0.744982	0.703652	0.729915
0.42322	0.353279	0.209491	0.146217	0.151441	0.120621	0.0993581	0.108144	0.137588	0.141028
-0.226989	-0.0567977	0.104031	0.172704	0.240205	0.268075	0.270973	0.273153	0.261352	0.313868
-0.0947602	-0.0947602	-0.0436378	-0.0760565	-0.0645694	-0.0165129	-0.0623583	-0.0760565	-0.0436378	-0.0409742
0.42322	0.353279	0.473082	0.53944	0.581594	0.610743	0.557281	0.47951	0.439539	0.353279
0.0719312	0.0263139	-0.0165129	0.048757	0.0719312	0.0563987	0.0455069	0.0374462	0.0117411	0.000299526
-0.708486	-0.59112	-0.650651	-0.636634	-0.617792	-0.562496	-0.549578	-0.5317	-0.520909	-0.515408
0.42322	0.353279	0.288578	0.320311	0.194569	0.190882	0.220326	0.243146	0.261352	0.240205
0.581594	0.581594	0.581594	0.581594	0.581594	0.610743	0.581594	0.625647	0.620654	0.653044
0.770579	0.671731	0.525789	0.581594	0.581594	0.581594	0.632103	0.581594	0.581594	0.59898
0.172704	0.288578	0.209491	0.320311	0.313868	0.331159	0.306564	0.288578	0.302533	0.313868
0.172704	0.172704	0.248071	0.320311	0.339939	0.37598	0.402665	0.4416	0.439539	0.42322
-0.905238	-0.905238	-0.905238	-0.897695	-0.890959	-0.889905	-0.881466	-0.872121	-0.855346	-0.849904
0.0719312	0.0263139	0.137588	0.172704	0.172704	0.228549	0.236858	0.243146	0.172704	0.18356
-0.861992	-0.861992	-0.884569	-0.856018	-0.849904	-0.849904	-0.83161	-0.82393	-0.816252	-0.808516
-0.914932	-0.867829	-0.832869	-0.830662	-0.826643	-0.807554	-0.799526	-0.787602	-0.767117	-0.760029
0.288578	0.172704	0.331159	0.387555	0.366828	0.42322	0.444256	0.460359	0.439539	0.483388
-0.82393	-0.82393	-0.832869	-0.827317	-0.826643	-0.828436	-0.82971	-0.833966	-0.822411	-0.808516
-0.795247	-0.763407	-0.727859	-0.718316	-0.700408	-0.701768	-0.708486	-0.693177	-0.668533	-0.64029
-0.884569	-0.914932	-0.895127	-0.895127	-0.890959	-0.888139	-0.892157	-0.881856	-0.869746	-0.86317
-0.809953	-0.787602	-0.768955	-0.741664	-0.735296	-0.730979	-0.725161	-0.725499	-0.71939	-0.722167
-0.809953	-0.82393	-0.779753	-0.771691	-0.773321	-0.795247	-0.772856	-0.769641	-0.750058	-0.740762
0.288578	0.42322	0.525789	0.53944	0.547724	0.581594	0.581594	0.603375	0.581594	0.59898
-0.164478	-0.0165129	-0.0165129	-0.0947602	-0.0165129	0.0563987	0.0993581	0.108144	0.11505	0.130755
0.0719312	-0.0165129	-0.0947602	-0.0165129	-0.0947602	-0.0696998	-0.0947602	-0.103911	-0.0781617	-0.0567977
0.288578	0.228549	0.248071	0.228549	0.240205	0.248071	0.220326	0.258012	0.222146	0.21706
0.42322	0.228549	-0.0165129	0.048757	-0.0489332	-0.00253141	-0.00454638	0.0602505	0.0411964	0.0625715
-0.0165129	0.172704	0.288578	0.320311	0.313868	0.353279	0.288578	0.288578	0.302533	0.301127
0.288578	0.42322	0.42322	0.460359	0.452809	0.399285	0.444256	0.42322	0.439539	0.452809
-0.33444	-0.44341	-0.436861	-0.433552	-0.484438	-0.486808	-0.488494	-0.511237	-0.506082	-0.480858
0.42322	0.671731	0.770579	0.770579	0.770579	0.736585	0.770579	0.796802	0.793856	0.770579
0.42322	0.499065	0.525789	0.460359	0.366828	0.353279	0.402665	0.460359	0.407192	0.380592
-0.617792	-0.677146	-0.642707	-0.666033	-0.62291	-0.609106	-0.610359	-0.594556	-0.575472	-0.565452
-0.0947602	0.0719312	-0.0165129	0.0263139	0.110622	0.137588	0.0719312	0.0838038	0.061539	0.0263139
-0.283355	-0.0947602	0.0411964	0.0719312	0.0352056	0.0263139	0.0326536	0.048757	0.0512951	0.0533322
0.42322	0.353279	0.248071	0.258012	0.194569	0.228549	0.113465	0.108144	0.104031	0.0352056
0.288578	0.172704	0.248071	0.320311	0.264035	0.309599	0.288578	0.304294	0.288578	0.301127
-0.164478	0.120621	0.288578	0.200132	0.194569	0.154945	0.172704	0.146217	0.172704	0.194569
-0.0165129	0.228549	0.209491	0.095873	0.0719312	0.104031	0.127846	0.120621	0.137588	0.110622
-0.164478	-0.226989	-0.206882	-0.211975	-0.238723	-0.217023	-0.183023	-0.156182	-0.164478	-0.130596
0.0719312	0.0263139	0.104031	0.00456792	-0.0489332	-0.00253141	0.0200311	0.095873	0.126234	0.141028
0.581594	0.42322	0.581594	0.581594	0.616678	0.525789	0.533566	0.519037	0.525789	0.547724
0.0719312	-0.130596	0.0411964	0.0719312	0.0352056	0.0563987	0.0719312	0.108144	0.11505	0.141028
0.288578	0.499065	0.525789	0.625647	0.616678	0.610743	0.658348	0.648426	0.640776	0.634697
-0.164478	-0.0165129	0.0719312	0.0263139	0.000299526	-0.0302122	-0.00454638	0.0374462	0.082475	0.0814137
0.581594	0.288578	0.42322	0.53944	0.483388	0.473082	0.48784	0.47951	0.473082	0.483388
0.288578	0.228549	0.137588	0.146217	0.172704	0.190882	0.236858	0.273153	0.288578	0.288578
-0.164478	-0.0165129	0.104031	0.146217	0.194569	0.190882	0.236858	0.243146	0.235004	0.228549
-0.746136	-0.708486	-0.721528	-0.687916	-0.712453	-0.698358	-0.693922	-0.693177	-0.692596	-0.692131
0.288578	0.581594	0.581594	0.53944	0.483388	0.44781	0.444256	0.42322	0.37598	0.394575
-0.283355	-0.0567977	0.0719312	0.146217	0.172704	0.190882	0.236858	0.200132	0.235004	0.264035
0.0719312	0.0263139	0.137588	0.172704	0.194569	0.209491	0.253736	0.288578	0.288578	0.288578
-0.0165129	0.0263139	0.248071	0.288578	0.339939	0.353279	0.343729	0.336636	0.37598	0.366828
-0.0165129	-0.0165129	0.0719312	0.146217	0.172704	0.228549	0.288578	0.336636	0.37598	0.353279
-0.380954	-0.547385	-0.498474	-0.489754	-0.491512	-0.480858	-0.483418	-0.467174	-0.48285	-0.525258
-0.837231	-0.754892	-0.74016	-0.698358	-0.679327	-0.650651	-0.621455	-0.617792	-0.597208	-0.588348
0.42322	0.288578	0.37598	0.320311	0.288578	0.309599	0.343729	0.353279	0.36078	0.408782
0.42322	0.42322	0.42322	0.42322	0.42322	0.473082	0.48784	0.499065	0.490323	0.452809
-0.763407	-0.754892	-0.708486	-0.708486	-0.696295	-0.718316	-0.719696	-0.713438	-0.710696	-0.708486
0.288578	0.499065	0.581594	0.625647	0.616678	0.581594	0.533566	0.499065	0.507889	0.531226
-0.5317	-0.44341	-0.449868	-0.523632	-0.512074	-0.515408	-0.513029	-0.507024	-0.490731	-0.501914
-0.164478	0.0719312	0.137588	0.0719312	0.130755	0.154945	0.142507	0.146217	0.137588	0.110622
-0.0947602	0.0263139	0.0411964	0.048757	0.110622	0.137588	0.172704	0.159346	0.184775	0.161999
0.581594	0.42322	0.37598	0.387555	0.339939	0.353279	0.402665	0.42322	0.456157	0.437894
-0.380954	-0.380954	-0.350422	-0.296591	-0.33444	-0.350422	-0.387261	-0.375369	-0.35564	-0.33444
-0.687916	-0.746136	-0.763407	-0.771691	-0.779753	-0.782393	-0.772856	-0.781735	-0.768955	-0.770052
-0.562496	-0.402684	-0.246414	-0.130596	-0.0947602	-0.0696998	-0.0398294	-0.0165129	0.0411964	0.0719312
0.0719312	0.228549	0.137588	0.120621	0.194569	0.120621	0.113465	0.095873	0.126234	0.130755
-0.895127	-0.905238	-0.877268	-0.873535	-0.861992	-0.841523	-0.827797	-0.820501	-0.819349	-0.818423
0.581594	0.499065	0.525789	0.625647	0.616678	0.640776	0.68529	0.671731	0.703652	0.690764
-0.0165129	0.353279	0.137588	0.172704	0.240205	0.248071	0.288578	0.304294	0.302533	0.288578
0.288578	0.499065	0.525789	0.499065	0.515009	0.525789	0.533566	0.581594	0.581594	0.564511
-0.849904	-0.837231	-0.81469	-0.798995	-0.792213	-0.782393	-0.772856	-0.763407	-0.746136	-0.738951
-0.905238	-0.843643	-0.82393	-0.813513	-0.809953	-0.809953	-0.795247	-0.789532	-0.790173	-0.793734
-0.33444	-0.5317	-0.581806	-0.630458	-0.652219	-0.669776	-0.669244	-0.677146	-0.687916	-0.683648
0.288578	0.499065	0.473082	0.581594	0.547724	0.553288	0.581594	0.560287	0.525789	0.531226
0.42322	0.172704	0.0719312	-0.0947602	-0.0798409	-0.118876	-0.154987	-0.139243	-0.0865144	-0.0645694
-0.895127	-0.830662	-0.800233	-0.795247	-0.795247	-0.782393	-0.786494	-0.771691	-0.768955	-0.765082
-0.933164	-0.928743	-0.92725	-0.921943	-0.911103	-0.901916	-0.905238	-0.903998	-0.897411	-0.892007
-0.164478	-0.164478	-0.0947602	-0.0369587	0.0175337	-0.00253141	0.00763304	0.0153558	0.0411964	0.0814137
-0.0947602	0.120621	0.172704	0.172704	0.194569	0.209491	0.270973	0.304294	0.302533	0.326803
-0.82393	-0.837231	-0.795247	-0.802694	-0.782918	-0.77709	-0.763407	-0.752726	-0.738142	-0.727859
-0.895127	-0.895127	-0.898545	-0.895127	-0.893052	-0.891658	-0.893646	-0.887252	-0.889318	-0.882401
0.581594	0.581594	0.473082	0.581594	0.616678	0.553288	0.557281	0.519037	0.562631	0.531226
-0.164478	-0.164478	-0.186058	-0.196562	-0.215009	-0.217023	-0.201008	-0.188702	-0.193082	-0.208925
0.172704	0.353279	0.37598	0.387555	0.366828	0.353279	0.324943	0.304294	0.288578	0.339939
-0.795247	-0.754892	-0.763407	-0.771691	-0.770052	-0.768955	-0.753656	-0.748348	-0.746136	-0.742564
0.770579	0.671731	0.703652	0.770579	0.653044	0.671731	0.658348	0.695578	0.682261	0.616678
0.0719312	0.172704	0.209491	0.228549	0.194569	0.228549	0.270973	0.273153	0.288578	0.313868
-0.283355	-0.130596	-0.0436378	-0.0369587	-0.0165129	0.0117411	0.0326536	0.0719312	0.0719312	0.0910214
0.172704	0.228549	0.288578	0.387555	0.42322	0.44781	0.46579	0.460359	0.490323	0.499065
-0.873535	-0.82393	-0.82393	-0.820501	-0.82393	-0.809953	-0.803743	-0.79145	-0.781515	-0.774942
0.42322	0.42322	0.37598	0.387555	0.313868	0.353279	0.288578	0.288578	0.274853	0.252033
-0.283355	-0.0947602	-0.0436378	0.048757	0.0719312	0.0719312	0.157457	0.200132	0.184775	0.205734
0.0719312	-0.0165129	0.0719312	0.095873	0.0533322	0.120621	0.188259	0.146217	0.137588	0.151441
-0.0165129	0.172704	0.331159	0.288578	0.264035	0.228549	0.172704	0.200132	0.172704	0.172704
0.581594	0.288578	0.37598	0.460359	0.42322	0.399285	0.42322	0.387555	0.407192	0.353279
-0.0165129	0.228549	0.37598	0.387555	0.313868	0.399285	0.444256	0.460359	0.456157	0.437894
-0.727859	-0.754892	-0.74016	-0.750545	-0.738951	-0.737129	-0.746136	-0.750545	-0.74016	-0.742564
0.0719312	0.120621	0.248071	0.258012	0.264035	0.228549	0.288578	0.320311	0.345842	0.380592
0.288578	0.581594	0.581594	0.581594	0.547724	0.581594	0.606526	0.648426	0.640776	0.634697
0.42322	0.581594	0.640776	0.499065	0.483388	0.525789	0.510426	0.560287	0.525789	0.515009
0.288578	0.499065	0.581594	0.581594	0.452809	0.399285	0.382576	0.405209	0.37598	0.408782
-0.687916	-0.677146	-0.67348	-0.682573	-0.696295	-0.705144	-0.711325	-0.710971	-0.715072	-0.716373
-0.226989	-0.0567977	0.0117411	0.172704	0.21706	0.248071	0.306564	0.304294	0.345842	0.366828
0.288578	-0.0165129	0.0117411	0.0719312	0.130755	0.137588	0.127846	0.159346	0.160819	0.172704
-0.498474	-0.5317	-0.572267	-0.59112	-0.59112	-0.581806	-0.566713	-0.569847	-0.581806	-0.577065
0.42322	0.353279	0.42322	0.460359	0.515009	0.499065	0.48784	0.47951	0.473082	0.467971
0.42322	0.581594	0.640776	0.671731	0.729915	0.736585	0.712956	0.695578	0.682261	0.671731
-0.283355	-0.30951	-0.365919	-0.346473	-0.29397	-0.292215	-0.267824	-0.24162	-0.233538	-0.22103
-0.779753	-0.746136	-0.795247	-0.79145	-0.798249	-0.812332	-0.82393	-0.82393	-0.82393	-0.822564
0.770579	0.770579	0.841961	0.879465	0.856812	0.841961	0.831474	0.823674	0.817645	0.791506
0.770579	0.581594	0.581594	0.581594	0.547724	0.610743	0.658348	0.695578	0.661307	0.690764
0.581594	0.353279	0.42322	0.353279	0.240205	0.248071	0.306564	0.288578	0.274853	0.313868
-0.746136	-0.727859	-0.727859	-0.70346	-0.720247	-0.727859	-0.708486	-0.710971	-0.708486	-0.698358
0.770579	0.770579	0.770579	0.719989	0.690764	0.640776	0.68529	0.671731	0.682261	0.653044
0.581594	0.671731	0.581594	0.581594	0.581594	0.553288	0.557281	0.53944	0.581594	0.547724
0.42322	0.581594	0.525789	0.625647	0.581594	0.610743	0.658348	0.671731	0.682261	0.653044
0.0719312	0.353279	0.331159	0.387555	0.452809	0.42322	0.444256	0.4416	0.473082	0.499065
0.581594	0.42322	0.525789	0.460359	0.483388	0.473082	0.46579	0.499065	0.507889	0.547724
-0.0165129	0.172704	0.0719312	0.048757	0.0352056	0.0878048	0.0993581	0.146217	0.172704	0.194569
0.581594	0.581594	0.640776	0.53944	0.547724	0.581594	0.48784	0.47951	0.490323	0.452809
0.581594	0.288578	0.248071	0.387555	0.394575	0.44781	0.306564	0.304294	0.345842	0.301127
-0.562496	-0.642707	-0.600217	-0.604687	-0.607344	-0.626284	-0.610359	-0.604687	-0.597208	-0.593871
0.42322	0.499065	0.581594	0.625647	0.653044	0.640776	0.658348	0.695578	0.703652	0.710156
-0.283355	-0.196562	-0.164478	-0.130596	-0.151149	-0.0823515	-0.0623583	-0.0369587	-0.0347174	-0.032919
0.770579	0.581594	0.703652	0.719989	0.690764	0.671731	0.68529	0.581594	0.620654	0.59898
-0.0165129	0.0719312	0.248071	0.228549	0.21706	0.228549	0.188259	0.200132	0.197036	0.194569
-0.895127	-0.873535	-0.865898	-0.870698	-0.868981	-0.867829	-0.871918	-0.87634	-0.8785	-0.878008
-0.164478	0.0263139	-0.0165129	0.048757	0.0719312	0.0878048	0.127846	0.120621	0.061539	0.0910214
-0.5317	-0.547385	-0.423483	-0.471781	-0.491512	-0.486808	-0.498474	-0.485328	-0.48285	-0.480858
-0.380954	-0.33444	-0.423483	-0.489754	-0.484438	-0.462519	-0.429263	-0.428544	-0.41435	-0.406916
0.288578	0.499065	0.42322	0.353279	0.264035	0.268075	0.270973	0.320311	0.288578	0.326803
0.0719312	0.0263139	0.104031	-0.0165129	-0.0489332	-0.0567977	-0.0947602	-0.0760565	-0.0347174	-0.00815844
-0.164478	-0.0947602	-0.0696998	-0.0369587	0.000299526	-0.106933	-0.0841389	-0.0854762	-0.0524401	-0.0489332
-0.849904	-0.795247	-0.785009	-0.787602	-0.798249	-0.800233	-0.799526	-0.806347	-0.795247	-0.80122
0.288578	0.228549	0.248071	0.288578	0.264035	0.248071	0.220326	0.228549	0.274853	0.21706
-0.914932	-0.91963	-0.898545	-0.887252	-0.857224	-0.849904	-0.833497	-0.813513	-0.800233	-0.786049
-0.33444	-0.30951	-0.283355	-0.283355	-0.30438	-0.342493	-0.34135	-0.352385	-0.34515	-0.33444
0.581594	0.499065	0.581594	0.53944	0.616678	0.640776	0.632103	0.648426	0.581594	0.616678
-0.226989	-0.0947602	0.0117411	0.00456792	0.0719312	0.120621	0.157457	0.172704	0.209491	0.194569
-0.164478	-0.0947602	-0.0696998	-0.0165129	0.0533322	0.0719312	0.113465	0.13331	0.172704	0.18356
-0.708486	-0.677146	-0.708486	-0.718316	-0.731599	-0.737129	-0.751169	-0.750545	-0.761535	-0.760029
-0.0165129	-0.0567977	0.0719312	0.120621	0.240205	0.288578	0.306564	0.336636	0.36078	0.394575
-0.0947602	0.0719312	0.0411964	0.0719312	0.172704	0.248071	0.236858	0.186297	0.222146	0.228549
-0.861992	-0.895127	-0.877268	-0.881856	-0.864343	-0.845747	-0.83537	-0.830662	-0.81469	-0.811382
-0.33444	-0.130596	-0.0165129	0.0263139	0.0352056	0.0263139	0.0326536	0.00456792	0.0411964	0.0533322
-0.0165129	-0.0165129	0.137588	0.172704	0.172704	0.154945	0.157457	0.186297	0.235004	0.252033
0.172704	0.42322	0.525789	0.499065	0.581594	0.610743	0.581594	0.581594	0.581594	0.616678
-0.941747	-0.914932	-0.895127	-0.884569	-0.859619	-0.845747	-0.840914	-0.832319	-0.82544	-0.82393
-0.941747	-0.950002	-0.936062	-0.917293	-0.909165	-0.906882	-0.906648	-0.906472	-0.905238	-0.900236
-0.905238	-0.856018	-0.853996	-0.846792	-0.839814	-0.845747	-0.83161	-0.838849	-0.829922	-0.834623
0.0719312	0.0719312	0.209491	0.146217	0.194569	0.172704	0.157457	0.186297	0.222146	0.205734
0.581594	0.671731	0.581594	0.625647	0.653044	0.671731	0.658348	0.671731	0.600931	0.581594
-0.905238	-0.889905	-0.858025	-0.843643	-0.82119	-0.830662	-0.833497	-0.832319	-0.832869	-0.833309
0.42322	0.499065	0.525789	0.581594	0.483388	0.499065	0.42322	0.405209	0.36078	0.366828
0.288578	0.172704	0.0719312	0.120621	0.110622	0.137588	0.142507	0.120621	0.0411964	0.0352056
-0.666033	-0.666033	-0.658425	-0.660342	-0.692131	-0.708486	-0.684873	-0.67987	-0.68317	-0.692131
-0.763407	-0.802694	-0.809953	-0.806347	-0.798249	-0.790173	-0.793083	-0.787602	-0.793565	-0.798249
-0.164478	-0.0567977	0.0117411	0.095873	0.0719312	0.0878048	0.0855158	0.0719312	0.061539	0.0910214
-0.861992	-0.830662	-0.81469	-0.809953	-0.789147	-0.782393	-0.768168	-0.7613	-0.752	-0.727859
-0.0165129	0.120621	0.137588	0.172704	0.151441	0.137588	0.188259	0.214213	0.235004	0.264035
0.581594	0.671731	0.581594	0.499065	0.515009	0.553288	0.533566	0.519037	0.562631	0.564511
-0.746136	-0.654559	-0.666033	-0.687916	-0.666033	-0.658425	-0.67558	-0.690556	-0.68317	-0.672743
-0.849904	-0.727859	-0.746136	-0.737129	-0.720247	-0.711795	-0.719696	-0.710971	-0.706262	-0.704471
0.172704	0.0719312	0.209491	0.200132	0.0910214	0.0117411	0.0200311	-0.0165129	0.0312398	0.044211
0.42322	0.581594	0.525789	0.625647	0.653044	0.610743	0.606526	0.603375	0.581594	0.564511
-0.82393	-0.82393	-0.81469	-0.802694	-0.792213	-0.802694	-0.803743	-0.800851	-0.795247	-0.795247
0.770579	0.770579	0.703652	0.770579	0.770579	0.736585	0.712956	0.744982	0.725492	0.729915
-0.0165129	0.172704	0.137588	0.200132	0.194569	0.228549	0.236858	0.228549	0.209491	0.21706
0.288578	0.353279	0.473082	0.387555	0.452809	0.44781	0.42322	0.4416	0.42322	0.408782
0.288578	0.499065	0.473082	0.353279	0.366828	0.353279	0.343729	0.320311	0.331159	0.326803
0.288578	0.499065	0.525789	0.581594	0.581594	0.610743	0.632103	0.671731	0.661307	0.690764
0.770579	0.770579	0.640776	0.671731	0.690764	0.703652	0.68529	0.648426	0.682261	0.690764
-0.164478	-0.0165129	0.104031	0.120621	0.151441	0.190882	0.204129	0.200132	0.197036	0.172704
-0.82393	-0.856018	-0.837231	-0.82393	-0.831989	-0.82393	-0.814018	-0.818771	-0.81312	-0.81422
0.172704	0.42322	0.42322	0.42322	0.394575	0.44781	0.382576	0.336636	0.331159	0.313868
0.288578	0.172704	-0.0436378	0.048757	0.000299526	-0.0302122	-0.0282721	-0.0469524	-0.0165129	-0.0165129
-0.905238	-0.884569	-0.888139	-0.889905	-0.884569	-0.880945	-0.875142	-0.869268	-0.858025	-0.846165
-0.837231	-0.802694	-0.795247	-0.798995	-0.795247	-0.792721	-0.797394	-0.779753	-0.774403	-0.771691
0.172704	0.0719312	-0.0696998	-0.180736	-0.190282	-0.142099	-0.0947602	-0.0947602	-0.0696998	-0.0722499
-0.0165129	-0.0567977	-0.0165129	0.00456792	0.0352056	0.104031	0.0719312	0.095873	0.11505	0.120621
0.0719312	0.120621	0.137588	0.172704	0.264035	0.228549	0.188259	0.243146	0.261352	0.205734
-0.226989	-0.164478	-0.0696998	-0.0567977	-0.0165129	0.0263139	0.0585972	0.095873	0.0931737	0.0910214
-0.82393	-0.830662	-0.805135	-0.806347	-0.80122	-0.805135	-0.795247	-0.79145	-0.776197	-0.771691
0.42322	0.499065	0.473082	0.53944	0.581594	0.499065	0.362935	0.288578	0.261352	0.252033
0.42322	0.499065	0.525789	0.499065	0.483388	0.44781	0.324943	0.304294	0.302533	0.288578
-0.0165129	0.172704	0.172704	0.228549	0.288578	0.268075	0.236858	0.288578	0.302533	0.301127
0.581594	0.770579	0.841961	0.879465	0.856812	0.841961	0.8006	0.796802	0.793856	0.812845
0.172704	0.353279	0.525789	0.499065	0.581594	0.610743	0.632103	0.603375	0.620654	0.634697
-0.884569	-0.873535	-0.861992	-0.864927	-0.861992	-0.849904	-0.83537	-0.825629	-0.81469	-0.812805
-0.809953	-0.809953	-0.828436	-0.82393	-0.829329	-0.82393	-0.82971	-0.818771	-0.811541	-0.796752
0.288578	0.288578	0.42322	0.499065	0.515009	0.525789	0.48784	0.499065	0.473082	0.452809
0.581594	0.499065	0.473082	0.499065	0.42322	0.473082	0.48784	0.47951	0.490323	0.42322
0.770579	0.770579	0.640776	0.581594	0.547724	0.581594	0.606526	0.603375	0.620654	0.59898
-0.380954	-0.515408	-0.600217	-0.59112	-0.602011	-0.600217	-0.602778	-0.604687	-0.617792	-0.630458
0.581594	0.581594	0.640776	0.581594	0.483388	0.525789	0.46579	0.47951	0.473082	0.499065
-0.895127	-0.928743	-0.895127	-0.89253	-0.893052	-0.879113	-0.865344	-0.857525	-0.856689	-0.844907
0.770579	0.671731	0.581594	0.625647	0.653044	0.703652	0.712956	0.744982	0.703652	0.671731
-0.861992	-0.867829	-0.837231	-0.820501	-0.807072	-0.812332	-0.805828	-0.797127	-0.795247	-0.792213
-0.226989	-0.164478	-0.0947602	-0.0947602	-0.0489332	0.0263139	0.0455069	0.00456792	0.0214224	0.0175337
0.172704	0.288578	0.172704	0.200132	0.172704	0.248071	0.220326	0.200132	0.184775	0.172704
-0.164478	-0.0165129	0.0117411	0.120621	0.130755	0.0719312	0.0993581	0.108144	0.0931737	0.0910214
-0.33444	-0.423483	-0.409717	-0.35823	-0.344089	-0.35823	-0.348169	-0.33444	-0.312339	-0.33444
0.42322	0.499065	0.525789	0.42322	0.42322	0.499065	0.510426	0.560287	0.562631	0.59898
0.770579	0.879465	0.770579	0.770579	0.770579	0.703652	0.741375	0.744982	0.747796	0.750052
0.581594	0.499065	0.42322	0.42322	0.339939	0.331159	0.343729	0.387555	0.36078	0.366828
-0.0947602	0.0719312	0.0719312	0.146217	0.194569	0.288578	0.288578	0.273153	0.302533	0.313868
0.288578	0.353279	0.248071	0.200132	0.21706	0.190882	0.204129	0.200132	0.209491	0.228549
0.581594	0.581594	0.703652	0.671731	0.581594	0.499065	0.42322	0.460359	0.42322	0.408782
0.288578	0.288578	0.331159	0.387555	0.42322	0.37598	0.42322	0.405209	0.391448	0.380592
-0.423483	-0.283355	-0.118876	-0.112932	-0.0489332	0.0411964	0.0855158	0.0719312	0.104031	0.151441
-0.779753	-0.754892	-0.779753	-0.759179	-0.731599	-0.737129	-0.74102	-0.743908	-0.725763	-0.724075
-0.687916	-0.604687	-0.581806	-0.59112	-0.59112	-0.609106	-0.621455	-0.624179	-0.617792	-0.607344
-0.0165129	0.0719312	0.104031	0.120621	0.172704	0.190882	0.188259	0.200132	0.184775	0.194569
-0.283355	-0.130596	-0.0436378	0.00456792	-0.0798409	-0.0567977	-0.0623583	-0.0469524	-0.0165129	0.0263139
-0.462519	-0.30951	-0.350422	-0.30951	-0.25022	-0.217023	-0.192084	-0.164478	-0.134454	-0.116505
-0.462519	-0.380954	-0.300932	-0.226989	-0.151149	-0.0823515	-0.0511897	-0.00605373	-0.00722381	0.0263139
-0.687916	-0.666033	-0.752	-0.727859	-0.720247	-0.743162	-0.74102	-0.741664	-0.736112	-0.738951
-0.33444	-0.44341	-0.350422	-0.269789	-0.29397	-0.236784	-0.192084	-0.172662	-0.157109	-0.151149
0.581594	0.581594	0.703652	0.671731	0.616678	0.671731	0.68529	0.719989	0.682261	0.690764
-0.164478	0.0719312	0.172704	0.258012	0.264035	0.228549	0.270973	0.186297	0.184775	0.172704
-0.82393	-0.795247	-0.828436	-0.817029	-0.807072	-0.817029	-0.805828	-0.793354	-0.77798	-0.779753
0.0719312	-0.0165129	0.0719312	0.048757	0.130755	0.104031	0.0993581	0.108144	0.126234	0.130755
-0.837231	-0.771691	-0.763407	-0.723123	-0.683648	-0.680773	-0.649527	-0.654559	-0.642707	-0.62291
-0.914932	-0.867829	-0.841523	-0.833966	-0.82393	-0.800233	-0.805828	-0.800851	-0.796919	-0.787602
-0.779753	-0.754892	-0.746136	-0.732527	-0.700408	-0.698358	-0.702736	-0.708486	-0.704022	-0.698358
-0.873535	-0.873535	-0.869746	-0.864927	-0.861992	-0.858025	-0.855154	-0.861992	-0.861992	-0.857224
-0.283355	-0.0567977	0.104031	0.172704	0.151441	0.154945	0.157457	0.214213	0.274853	0.313868
0.770579	0.770579	0.703652	0.671731	0.547724	0.553288	0.48784	0.4416	0.439539	0.408782
-0.642707	-0.604687	-0.666033	-0.660342	-0.632941	-0.626284	-0.606587	-0.60134	-0.588039	-0.565452
-0.666033	-0.708486	-0.727859	-0.754892	-0.75316	-0.766194	-0.765797	-0.759179	-0.75585	-0.754892
0.288578	0.288578	0.37598	0.288578	0.366828	0.331159	0.362935	0.336636	0.274853	0.276215
-0.0165129	0.120621	0.248071	0.353279	0.339939	0.353279	0.324943	0.304294	0.316725	0.288578
-0.837231	-0.849904	-0.849904	-0.837231	-0.818423	-0.812332	-0.811993	-0.804527	-0.798581	-0.796752
-0.0947602	-0.0567977	-0.0947602	-0.112932	-0.0798409	-0.0696998	0.00763304	0.0374462	0.0719312	0.0910214
0.288578	0.0719312	0.0719312	0.0719312	0.0533322	0.0411964	0.0855158	0.095873	0.0931737	0.130755
0.288578	0.120621	0.104031	0.200132	0.240205	0.268075	0.288578	0.258012	0.261352	0.288578
-0.0947602	-0.0165129	-0.0165129	0.0263139	0.0533322	0.104031	0.142507	0.159346	0.149115	0.172704
0.581594	0.581594	0.640776	0.499065	0.452809	0.499065	0.510426	0.499065	0.525789	0.452809
-0.809953	-0.787602	-0.785009	-0.727859	-0.696295	-0.684363	-0.672426	-0.639683	-0.614919	-0.582747
0.0719312	0.288578	0.42322	0.353279	0.366828	0.44781	0.48784	0.47951	0.490323	0.467971
0.288578	0.120621	0.248071	0.228549	0.151441	0.209491	0.288578	0.304294	0.316725	0.301127
0.288578	0.228549	0.248071	0.228549	0.0719312	0.0263139	-0.00454638	0.00456792	0.0117411	0.0263139
-0.462519	-0.515408	-0.562496	-0.59112	-0.556519	-0.567411	-0.549578	-0.551215	-0.56578	-0.553497
-0.33444	-0.255882	-0.142099	-0.0760565	-0.151149	-0.130596	-0.115486	-0.0567977	-0.0347174	-0.0165129
0.42322	0.499065	0.640776	0.581594	0.547724	0.553288	0.533566	0.560287	0.544034	0.581594
-0.59112	-0.687916	-0.701768	-0.750545	-0.746136	-0.752	-0.746136	-0.723123	-0.74016	-0.729735
-0.33444	-0.35823	-0.33444	-0.36972	-0.353559	-0.300932	-0.275644	-0.276614	-0.259003	-0.244501
0.42322	0.288578	0.331159	0.353279	0.394575	0.399285	0.343729	0.320311	0.316725	0.353279
-0.380954	-0.164478	-0.0436378	-0.0567977	-0.0489332	-0.0567977	-0.0511897	-0.0268134	-0.00722381	-0.0165129
0.288578	0.499065	0.581594	0.671731	0.581594	0.610743	0.658348	0.648426	0.682261	0.690764
-0.82393	-0.849904	-0.800233	-0.771691	-0.756614	-0.746136	-0.748663	-0.754892	-0.763407	-0.779753
-0.809953	-0.746136	-0.74016	-0.727859	-0.720247	-0.694912	-0.681803	-0.666033	-0.648023	-0.635407
0.581594	0.499065	0.640776	0.671731	0.729915	0.736585	0.712956	0.695578	0.703652	0.653044
-0.837231	-0.771691	-0.785009	-0.775749	-0.779753	-0.792721	-0.779753	-0.773727	-0.765267	-0.758326
-0.895127	-0.895127	-0.853996	-0.833966	-0.839814	-0.837231	-0.82587	-0.825629	-0.817804	-0.807072
-0.837231	-0.861992	-0.845747	-0.856018	-0.842373	-0.837231	-0.833497	-0.815277	-0.809953	-0.796752
0.0719312	0.288578	0.473082	0.460359	0.483388	0.499065	0.46579	0.460359	0.456157	0.42322
-0.0165129	-0.0567977	-0.0165129	-0.0760565	-0.032919	-0.0436378	-0.0623583	-0.00605373	-0.0256766	0.000299526
0.581594	0.42322	0.42322	0.53944	0.547724	0.499065	0.533566	0.560287	0.562631	0.531226
0.42322	0.42322	0.525789	0.460359	0.483388	0.331159	0.362935	0.353279	0.37598	0.353279
0.288578	0.172704	0.248071	0.258012	0.366828	0.37598	0.343729	0.370249	0.391448	0.42322
-0.861992	-0.779753	-0.734069	-0.737129	-0.712453	-0.705144	-0.699823	-0.671633	-0.658425	-0.645109
0.770579	0.770579	0.640776	0.625647	0.690764	0.640776	0.68529	0.695578	0.682261	0.616678
0.0719312	0.0263139	0.0719312	0.048757	0.0533322	0.104031	0.113465	0.108144	0.126234	0.18356
0.581594	0.671731	0.525789	0.581594	0.616678	0.640776	0.606526	0.581594	0.600931	0.581594
-0.849904	-0.849904	-0.869746	-0.864927	-0.857224	-0.839386	-0.842737	-0.843643	-0.841523	-0.838526
0.288578	0.42322	0.42322	0.460359	0.483388	0.499065	0.444256	0.460359	0.473082	0.408782
-0.226989	-0.283355	-0.300932	-0.211975	-0.190282	-0.142099	-0.218457	-0.188702	-0.186058	-0.202776
0.288578	0.581594	0.640776	0.460359	0.515009	0.553288	0.533566	0.560287	0.581594	0.59898
0.0719312	0.120621	0.288578	0.288578	0.288578	0.248071	0.253736	0.288578	0.248071	0.240205
-0.727859	-0.737129	-0.721528	-0.741664	-0.735296	-0.730979	-0.716929	-0.718316	-0.712891	-0.706485
-0.226989	-0.164478	-0.186058	-0.164478	-0.177519	-0.175365	-0.145346	-0.156182	-0.14965	-0.130596
-0.617792	-0.44341	-0.350422	-0.30951	-0.261487	-0.265192	-0.267824	-0.269789	-0.277367	-0.261487
0.172704	0.120621	0.104031	0.146217	0.172704	0.190882	0.188259	0.186297	0.222146	0.228549
0.288578	0.228549	0.209491	0.353279	0.394575	0.42322	0.382576	0.405209	0.42322	0.42322
0.172704	0.353279	0.473082	0.53944	0.452809	0.499065	0.510426	0.53944	0.525789	0.499065
0.581594	0.671731	0.525789	0.460359	0.366828	0.288578	0.362935	0.42322	0.37598	0.408782
-0.905238	-0.914932	-0.918075	-0.9077	-0.893052	-0.875408	-0.87029	-0.856018	-0.852639	-0.847417
-0.779753	-0.787602	-0.790173	-0.779753	-0.773321	-0.766194	-0.751169	-0.752726	-0.746136	-0.738951
0.172704	0.0719312	0.248071	0.353279	0.366828	0.42322	0.402665	0.370249	0.36078	0.380592
0.0719312	0.228549	0.209491	0.228549	0.288578	0.331159	0.324943	0.304294	0.302533	0.313868
-0.562496	-0.5317	-0.474827	-0.498474	-0.518717	-0.504193	-0.517774	-0.51954	-0.5317	-0.528491
0.581594	0.671731	0.703652	0.671731	0.616678	0.610743	0.606526	0.581594	0.620654	0.616678
0.288578	0.42322	0.42322	0.387555	0.264035	0.288578	0.324943	0.353279	0.36078	0.408782
-0.380954	-0.164478	-0.0947602	-0.0760565	-0.0165129	-0.0165129	-0.00454638	-0.0268134	-0.0165129	0.0263139
-0.0165129	0.228549	0.172704	0.258012	0.366828	0.288578	0.324943	0.320311	0.316725	0.301127
0.288578	0.42322	0.42322	0.320311	0.394575	0.331159	0.362935	0.370249	0.42322	0.437894
-0.498474	-0.402684	-0.265192	-0.164478	-0.0645694	-0.0436378	0.0326536	0.0602505	0.11505	0.172704
-0.82393	-0.802694	-0.757757	-0.708486	-0.716373	-0.718316	-0.72244	-0.700919	-0.704022	-0.69003
-0.82393	-0.787602	-0.785009	-0.779753	-0.786049	-0.77709	-0.779753	-0.773727	-0.779753	-0.78134
0.288578	0.288578	0.248071	0.228549	0.240205	0.248071	0.253736	0.273153	0.288578	0.301127
0.770579	0.879465	0.91826	0.938163	0.902583	0.91826	0.895929	0.908436	0.91826	0.92618
-0.746136	-0.642707	-0.67348	-0.687916	-0.652219	-0.613474	-0.598931	-0.577065	-0.578651	-0.574193
-0.82393	-0.809953	-0.82393	-0.82393	-0.818423	-0.812332	-0.814018	-0.806347	-0.811541	-0.808516
-0.895127	-0.843643	-0.82393	-0.813513	-0.818423	-0.800233	-0.799526	-0.795247	-0.801876	-0.799739
0.42322	0.671731	0.581594	0.53944	0.483388	0.499065	0.48784	0.53944	0.507889	0.515009
-0.0165129	0.120621	0.137588	0.146217	0.130755	0.154945	0.0855158	0.13331	0.160819	0.141028
-0.283355	-0.130596	-0.0436378	-0.0369587	0.0175337	0.0263139	0.0719312	0.0602505	0.0719312	0.0263139
0.172704	0.288578	0.37598	0.42322	0.515009	0.525789	0.510426	0.519037	0.562631	0.581594
0.0719312	0.172704	0.209491	0.146217	0.194569	0.190882	0.253736	0.228549	0.235004	0.21706
-0.933164	-0.873535	-0.81469	-0.798995	-0.792213	-0.787602	-0.775173	-0.759179	-0.767117	-0.770052
-0.666033	-0.617792	-0.626284	-0.584155	-0.596604	-0.577065	-0.54518	-0.5317	-0.524536	-0.534884
-0.59112	-0.59112	-0.581806	-0.630458	-0.612604	-0.609106	-0.59112	-0.580626	-0.572267	-0.562496
-0.941747	-0.933164	-0.901916	-0.867829	-0.854807	-0.845747	-0.833497	-0.811739	-0.80351	-0.786049
-0.687916	-0.779753	-0.800233	-0.820501	-0.818423	-0.809953	-0.818026	-0.818771	-0.81469	-0.812805
0.581594	0.581594	0.525789	0.581594	0.515009	0.42322	0.362935	0.288578	0.331159	0.276215
-0.779753	-0.708486	-0.666033	-0.636634	-0.62291	-0.613474	-0.598931	-0.611296	-0.614919	-0.604687
-0.164478	-0.0947602	-0.186058	-0.130596	-0.0798409	-0.0696998	-0.0398294	-0.0268134	-0.00722381	0.0263139
-0.0165129	0.120621	0.209491	0.258012	0.288578	0.331159	0.343729	0.353279	0.37598	0.366828
0.288578	0.499065	0.473082	0.42322	0.394575	0.331159	0.343729	0.304294	0.331159	0.366828
0.42322	0.671731	0.703652	0.770579	0.812845	0.841961	0.770579	0.796802	0.770579	0.791506
0.770579	0.879465	0.91826	0.938163	0.902583	0.879465	0.831474	0.796802	0.793856	0.770579
-0.226989	-0.0567977	0.0117411	0.00456792	-0.0165129	0.0263139	0.0200311	0.0153558	0.0512951	0.0625715
-0.779753	-0.708486	-0.74016	-0.713438	-0.687916	-0.684363	-0.684873	-0.685255	-0.680773	-0.674951
-0.0947602	0.120621	0.137588	0.120621	0.172704	0.120621	0.172704	0.200132	0.209491	0.228549
-0.164478	-0.130596	-0.0436378	0.0719312	0.130755	0.154945	0.204129	0.214213	0.235004	0.264035
0.581594	0.770579	0.703652	0.625647	0.616678	0.525789	0.557281	0.560287	0.562631	0.564511
-0.884569	-0.837231	-0.800233	-0.779753	-0.763407	-0.760595	-0.74102	-0.725499	-0.723652	-0.712453
0.172704	0.42322	0.581594	0.460359	0.452809	0.42322	0.444256	0.460359	0.456157	0.467971
-0.0165129	-0.0567977	0.0719312	0.146217	0.151441	0.190882	0.172704	0.200132	0.197036	0.194569
-0.873535	-0.849904	-0.832869	-0.809953	-0.809953	-0.802694	-0.795247	-0.797127	-0.78674	-0.774942
-0.861992	-0.861992	-0.853996	-0.849904	-0.839814	-0.837231	-0.833497	-0.832319	-0.826942	-0.82393
0.581594	0.499065	0.525789	0.581594	0.616678	0.525789	0.533566	0.460359	0.507889	0.531226
-0.164478	-0.0165129	0.0719312	0.095873	0.151441	0.228549	0.236858	0.214213	0.274853	0.240205
-0.687916	-0.718316	-0.715072	-0.732527	-0.712453	-0.701768	-0.693922	-0.685255	-0.675928	-0.663767
-0.33444	-0.196562	-0.118876	-0.0165129	0.0175337	0.0563987	0.0326536	0.095873	0.137588	0.141028
-0.905238	-0.879113	-0.841523	-0.837231	-0.831989	-0.837231	-0.818026	-0.818771	-0.82544	-0.817029
0.172704	0.120621	0.248071	0.228549	0.240205	0.172704	0.220326	0.214213	0.261352	0.276215
-0.895127	-0.873535	-0.865898	-0.856018	-0.82119	-0.805135	-0.803743	-0.787602	-0.774403	-0.770052
-0.666033	-0.654559	-0.680773	-0.682573	-0.687916	-0.680773	-0.67558	-0.67987	-0.687916	-0.679327
-0.82393	-0.817029	-0.837231	-0.840456	-0.834623	-0.837231	-0.840914	-0.832319	-0.829922	-0.81981
-0.164478	-0.0567977	-0.0696998	-0.0369587	0.0352056	0.120621	0.142507	0.120621	0.149115	0.161999
-0.763407	-0.754892	-0.763407	-0.746136	-0.735296	-0.746136	-0.751169	-0.7613	-0.772598	-0.771691
0.770579	0.770579	0.770579	0.719989	0.690764	0.671731	0.632103	0.648426	0.640776	0.634697
0.0719312	0.0719312	0.104031	0.172704	0.194569	0.209491	0.220326	0.243146	0.248071	0.252033
0.0719312	0.172704	0.137588	0.200132	0.110622	0.0719312	0.00763304	-0.0165129	-0.0256766	-0.0645694
0.42322	0.671731	0.525789	0.42322	0.339939	0.268075	0.236858	0.243146	0.209491	0.205734
-0.562496	-0.498474	-0.462519	-0.498474	-0.5317	-0.562496	-0.598931	-0.608006	-0.637314	-0.62291
0.288578	0.581594	0.581594	0.53944	0.42322	0.309599	0.324943	0.320311	0.345842	0.326803
0.288578	0.172704	0.137588	0.120621	0.130755	0.190882	0.220326	0.243146	0.288578	0.240205
-0.972978	-0.924233	-0.914932	-0.902751	-0.899223	-0.886361	-0.878324	-0.866383	-0.865898	-0.858425
-0.423483	-0.255882	-0.186058	-0.164478	-0.137523	-0.142099	-0.1256	-0.130596	-0.118876	-0.102092
-0.462519	-0.402684	-0.350422	-0.346473	-0.353559	-0.326261	-0.305851	-0.283355	-0.271313	-0.29397
0.0719312	0.172704	0.172704	0.288578	0.313868	0.331159	0.362935	0.405209	0.391448	0.437894
0.288578	0.353279	0.473082	0.460359	0.452809	0.399285	0.382576	0.370249	0.316725	0.339939
-0.873535	-0.861992	-0.853996	-0.870698	-0.878008	-0.869746	-0.868652	-0.864927	-0.865898	-0.859619
0.0719312	0.353279	0.288578	0.320311	0.339939	0.37598	0.324943	0.304294	0.288578	0.301127
-0.0165129	0.172704	0.248071	0.228549	0.264035	0.228549	0.220326	0.186297	0.184775	0.172704
-0.283355	-0.33444	-0.283355	-0.296591	-0.32461	-0.292215	-0.251844	-0.21953	-0.193082	-0.190282
0.581594	0.671731	0.703652	0.719989	0.616678	0.640776	0.68529	0.719989	0.725492	0.729915
-0.0947602	-0.0567977	0.0411964	0.146217	0.151441	0.228549	0.253736	0.273153	0.288578	0.313868
-0.617792	-0.746136	-0.727859	-0.723123	-0.652219	-0.626284	-0.614094	-0.580626	-0.572267	-0.541182
-0.0165129	0.0719312	0.137588	0.048757	0.0719312	0.137588	0.142507	0.146217	0.0931737	0.141028
0.770579	0.879465	0.770579	0.770579	0.812845	0.841961	0.770579	0.796802	0.793856	0.770579
0.581594	0.671731	0.770579	0.823674	0.812845	0.805686	0.770579	0.796802	0.817645	0.83461
0.581594	0.671731	0.640776	0.625647	0.547724	0.581594	0.606526	0.625647	0.640776	0.653044
-0.164478	-0.164478	-0.118876	-0.0760565	-0.12359	-0.0567977	-0.0398294	0.0263139	0.0719312	0.100757
-0.642707	-0.604687	-0.626284	-0.636634	-0.652219	-0.67348	-0.659521	-0.651632	-0.658425	-0.663767
-0.498474	-0.59112	-0.552484	-0.59112	-0.59112	-0.617792	-0.639249	-0.668844	-0.666033	-0.67052
0.42322	0.499065	0.42322	0.387555	0.452809	0.473082	0.46579	0.499065	0.507889	0.483388
0.581594	0.499065	0.37598	0.460359	0.313868	0.331159	0.288578	0.288578	0.274853	0.276215
0.288578	0.42322	0.473082	0.460359	0.394575	0.399285	0.444256	0.460359	0.473082	0.515009
-0.849904	-0.837231	-0.82393	-0.817029	-0.798249	-0.787602	-0.786494	-0.773727	-0.772598	-0.758326
0.581594	0.499065	0.581594	0.671731	0.690764	0.736585	0.770579	0.770579	0.793856	0.791506
0.172704	0.172704	0.288578	0.288578	0.264035	0.268075	0.253736	0.214213	0.248071	0.264035
0.288578	0.353279	0.42322	0.353279	0.42322	0.473082	0.444256	0.460359	0.456157	0.452809
-0.873535	-0.884569	-0.841523	-0.817029	-0.798249	-0.795247	-0.775173	-0.763407	-0.752	-0.740762
-0.164478	0.0719312	0.137588	0.095873	0.0533322	-0.0302122	-0.0623583	-0.0369587	-0.00722381	0.00886291
0.172704	0.0263139	0.0719312	0.0719312	0.000299526	0.0117411	0.0200311	0.0263139	0.0312398	0.044211
0.0719312	0.288578	0.42322	0.460359	0.483388	0.499065	0.46579	0.499065	0.490323	0.499065
0.770579	0.879465	0.91826	0.879465	0.902583	0.91826	0.895929	0.908436	0.91826	0.92618
-0.380954	-0.498474	-0.5317	-0.480858	-0.505327	-0.474827	-0.462519	-0.471781	-0.474827	-0.466246
0.770579	0.770579	0.841961	0.879465	0.902583	0.91826	0.895929	0.908436	0.89225	0.879465
-0.283355	0.0263139	0.0117411	0.0263139	0.0175337	0.0411964	0.113465	0.108144	0.137588	0.120621
0.770579	0.581594	0.640776	0.581594	0.616678	0.525789	0.533566	0.53944	0.490323	0.499065
0.42322	0.353279	0.288578	0.387555	0.42322	0.42322	0.444256	0.4416	0.473082	0.467971
1	1	0.91826	0.938163	0.950271	0.958414	0.964265	0.938163	0.944874	0.950271
-0.708486	-0.718316	-0.708486	-0.718316	-0.724075	-0.718316	-0.72244	-0.737129	-0.729942	-0.731599
1	1	1	0.938163	0.902583	0.841961	0.863238	0.879465	0.89225	0.902583
1	1	1	1	1	1	1	1	1	1
1	1	0.91826	0.938163	0.950271	0.91826	0.895929	0.908436	0.91826	0.92618
0.581594	0.353279	0.288578	0.228549	0.21706	0.154945	0.113465	0.120621	0.160819	0.151441
1	0.770579	0.770579	0.823674	0.856812	0.879465	0.895929	0.908436	0.91826	0.902583
-0.727859	-0.737129	-0.779753	-0.783704	-0.786049	-0.805135	-0.797394	-0.789532	-0.788462	-0.793734
1	1	1	1	0.902583	0.841961	0.831474	0.823674	0.817645	0.791506
1	1	1	0.938163	0.950271	0.958414	0.964265	0.968673	0.944874	0.950271
1	1	1	1	0.950271	0.91826	0.929591	0.938163	0.91826	0.902583
1	1	0.770579	0.823674	0.856812	0.879465	0.863238	0.879465	0.866823	0.83461
0.770579	0.770579	0.841961	0.770579	0.770579	0.805686	0.8006	0.823674	0.793856	0.791506
-0.861992	-0.867829	-0.880945	-0.879113	-0.866673	-0.860016	-0.858596	-0.856018	-0.851275	-0.846165
1	1	1	1	0.856812	0.879465	0.895929	0.879465	0.866823	0.879465
-0.746136	-0.754892	-0.734069	-0.727859	-0.716373	-0.724709	-0.72244	-0.734836	-0.732012	-0.742564
0.770579	0.879465	0.770579	0.770579	0.729915	0.770579	0.8006	0.823674	0.841961	0.856812
1	1	1	0.938163	0.902583	0.91826	0.929591	0.938163	0.944874	0.950271
1	0.770579	0.841961	0.879465	0.902583	0.91826	0.929591	0.938163	0.944874	0.950271
1	1	0.91826	0.938163	0.902583	0.841961	0.863238	0.879465	0.866823	0.856812
0.581594	0.671731	0.770579	0.719989	0.729915	0.736585	0.770579	0.796802	0.817645	0.83461
-0.779753	-0.771691	-0.785009	-0.802694	-0.798249	-0.797751	-0.805828	-0.800851	-0.805135	-0.807072
-0.861992	-0.82393	-0.841523	-0.833966	-0.847417	-0.843643	-0.844547	-0.852979	-0.842938	-0.844907
1	1	1	1	1	0.958414	0.929591	0.938163	0.89225	0.902583
1	1	1	1	1	1	1	1	1	1
0.288578	0.353279	0.248071	0.258012	0.21706	0.190882	0.188259	0.186297	0.184775	0.21706
1	0.879465	0.91826	0.879465	0.902583	0.91826	0.929591	0.938163	0.944874	0.92618
1	0.879465	0.703652	0.770579	0.812845	0.841961	0.831474	0.796802	0.817645	0.83461
-0.642707	-0.59112	-0.617792	-0.671633	-0.67052	-0.669776	-0.656221	-0.654559	-0.663515	-0.668283
0.770579	0.879465	0.841961	0.770579	0.729915	0.736585	0.770579	0.770579	0.793856	0.791506
0.581594	0.499065	0.525789	0.581594	0.547724	0.581594	0.510426	0.519037	0.490323	0.515009
0.288578	0.581594	0.703652	0.671731	0.729915	0.736585	0.741375	0.744982	0.747796	0.770579
1	1	0.91826	0.938163	0.902583	0.879465	0.831474	0.85122	0.866823	0.856812
1	0.879465	0.91826	0.938163	0.950271	0.91826	0.895929	0.823674	0.841961	0.856812
-0.498474	-0.498474	-0.462519	-0.453063	-0.505327	-0.509837	-0.488494	-0.485328	-0.48285	-0.466246
1	0.879465	0.91826	0.938163	0.902583	0.91826	0.929591	0.908436	0.89225	0.902583
-0.0947602	-0.0567977	-0.0436378	-0.0165129	-0.0165129	-0.0567977	0.00763304	0.00456792	0.0411964	0.044211
1	1	1	1	1	1	1	1	0.972113	0.974872
0.581594	0.671731	0.640776	0.499065	0.483388	0.473082	0.510426	0.499065	0.507889	0.515009
0.42322	0.581594	0.581594	0.625647	0.616678	0.640776	0.557281	0.581594	0.620654	0.634697
0.770579	0.770579	0.841961	0.823674	0.729915	0.703652	0.712956	0.744982	0.703652	0.729915
1	1	0.841961	0.719989	0.729915	0.671731	0.68529	0.719989	0.725492	0.729915
1	1	1	1	1	1	1	1	1	0.974872
0.770579	0.770579	0.841961	0.719989	0.690764	0.671731	0.658348	0.695578	0.725492	0.729915
0.770579	0.879465	0.91826	0.938163	0.950271	0.958414	0.964265	0.938163	0.944874	0.950271
0.288578	0.228549	0.331159	0.353279	0.394575	0.42322	0.42322	0.336636	0.345842	0.394575
0.42322	0.499065	0.581594	0.671731	0.690764	0.736585	0.68529	0.648426	0.620654	0.564511
1	0.879465	0.841961	0.625647	0.653044	0.640776	0.632103	0.625647	0.661307	0.616678
0.42322	0.671731	0.640776	0.719989	0.729915	0.703652	0.658348	0.625647	0.581594	0.616678
1	0.879465	0.841961	0.770579	0.770579	0.805686	0.8006	0.823674	0.793856	0.791506
0.770579	0.879465	0.91826	0.823674	0.856812	0.879465	0.895929	0.908436	0.91826	0.92618
1	1	0.91826	0.938163	0.950271	0.958414	0.964265	0.968673	0.972113	0.950271
-0.0947602	-0.164478	-0.186058	-0.269789	-0.283355	-0.317952	-0.327438	-0.35823	-0.365919	-0.398414
0.172704	0.499065	0.640776	0.719989	0.770579	0.736585	0.770579	0.796802	0.770579	0.750052
1	0.879465	0.581594	0.625647	0.690764	0.610743	0.606526	0.603375	0.600931	0.564511
0.770579	0.879465	0.91826	0.823674	0.770579	0.703652	0.712956	0.744982	0.747796	0.770579
1	0.879465	0.91826	0.879465	0.902583	0.879465	0.863238	0.879465	0.866823	0.83461
1	0.879465	0.841961	0.823674	0.812845	0.736585	0.68529	0.695578	0.703652	0.671731
0.581594	0.581594	0.473082	0.581594	0.653044	0.671731	0.68529	0.671731	0.661307	0.671731
1	1	1	1	0.950271	0.958414	0.964265	0.968673	0.972113	0.974872
1	0.671731	0.248071	0.258012	0.240205	0.209491	0.220326	0.214213	0.235004	0.240205
1	1	0.91826	0.938163	0.950271	0.958414	0.895929	0.908436	0.91826	0.92618
1	1	1	1	0.902583	0.91826	0.863238	0.85122	0.817645	0.812845
0.770579	0.879465	0.91826	0.938163	0.950271	0.958414	0.895929	0.908436	0.91826	0.92618
0.42322	0.671731	0.473082	0.499065	0.581594	0.581594	0.632103	0.671731	0.703652	0.729915
0.770579	0.770579	0.703652	0.770579	0.812845	0.841961	0.8006	0.796802	0.817645	0.812845
0.770579	0.581594	0.703652	0.625647	0.581594	0.640776	0.68529	0.695578	0.703652	0.690764
0.288578	0.172704	0.137588	0.228549	0.240205	0.228549	0.270973	0.228549	0.235004	0.252033
1	1	1	0.938163	0.856812	0.879465	0.895929	0.908436	0.91826	0.92618
1	0.879465	0.841961	0.823674	0.812845	0.736585	0.770579	0.796802	0.747796	0.750052
1	0.879465	0.91826	0.938163	0.950271	0.958414	0.895929	0.879465	0.89225	0.856812
1	0.879465	0.91826	0.938163	0.950271	0.958414	0.964265	0.968673	0.972113	0.974872
1	0.879465	0.841961	0.770579	0.812845	0.770579	0.741375	0.744982	0.770579	0.750052
1	1	0.91826	0.938163	0.950271	0.879465	0.863238	0.879465	0.866823	0.879465
1	0.770579	0.841961	0.879465	0.856812	0.841961	0.8006	0.796802	0.793856	0.791506
-0.727859	-0.708486	-0.715072	-0.718316	-0.687916	-0.698358	-0.696885	-0.710971	-0.694912	-0.696295
0.770579	0.770579	0.770579	0.823674	0.856812	0.879465	0.863238	0.879465	0.89225	0.902583
1	1	0.91826	0.938163	0.902583	0.91826	0.929591	0.938163	0.944874	0.92618
-0.873535	-0.867829	-0.832869	-0.82393	-0.807072	-0.817029	-0.805828	-0.797127	-0.790173	-0.790684
0.770579	0.770579	0.770579	0.719989	0.729915	0.610743	0.632103	0.648426	0.682261	0.710156
1	1	1	1	1	1	1	1	1	1
1	0.770579	0.640776	0.625647	0.690764	0.671731	0.68529	0.648426	0.682261	0.690764
1	1	1	1	1	1	1	0.908436	0.866823	0.879465
0.581594	0.581594	0.640776	0.581594	0.653044	0.640776	0.68529	0.625647	0.620654	0.59898
0.42322	0.671731	0.703652	0.770579	0.812845	0.841961	0.831474	0.85122	0.841961	0.791506
1	1	0.91826	0.938163	0.950271	0.91826	0.895929	0.908436	0.91826	0.92618
0.770579	0.879465	0.770579	0.770579	0.770579	0.805686	0.8006	0.823674	0.817645	0.83461
1	1	1	1	1	1	1	1	1	1
1	1	0.91826	0.938163	0.950271	0.958414	0.929591	0.938163	0.944874	0.92618
1	1	1	1	1	0.958414	0.964265	0.968673	0.972113	0.974872
1	1	1	1	0.856812	0.879465	0.8006	0.603375	0.562631	0.59898
-0.809953	-0.763407	-0.74016	-0.741664	-0.731599	-0.730979	-0.719696	-0.718316	-0.738142	-0.737129
1	1	1	0.938163	0.902583	0.841961	0.8006	0.796802	0.793856	0.812845
1	0.770579	0.770579	0.823674	0.812845	0.841961	0.831474	0.85122	0.866823	0.879465
1	0.879465	0.841961	0.879465	0.812845	0.805686	0.831474	0.85122	0.793856	0.729915
1	1	1	1	0.950271	0.958414	0.964265	0.968673	0.972113	0.974872
-0.727859	-0.708486	-0.74016	-0.713438	-0.712453	-0.715072	-0.708486	-0.693177	-0.685551	-0.692131
0.770579	0.879465	0.770579	0.823674	0.812845	0.805686	0.831474	0.796802	0.817645	0.812845
0.770579	0.770579	0.770579	0.625647	0.581594	0.610743	0.658348	0.625647	0.600931	0.634697
1	1	0.91826	0.938163	0.950271	0.958414	0.964265	0.968673	0.972113	0.974872
1	0.879465	0.91826	0.938163	0.902583	0.879465	0.863238	0.85122	0.866823	0.856812
1	1	0.91826	0.938163	0.950271	0.91826	0.929591	0.938163	0.944874	0.950271
1	1	1	1	1	1	0.964265	0.908436	0.89225	0.879465
1	0.879465	0.91826	0.938163	0.902583	0.879465	0.863238	0.879465	0.841961	0.812845
0.770579	0.671731	0.703652	0.719989	0.729915	0.736585	0.741375	0.744982	0.747796	0.750052
1	0.879465	0.91826	0.879465	0.902583	0.91826	0.895929	0.908436	0.91826	0.902583
1	1	1	0.938163	0.950271	0.958414	0.929591	0.938163	0.91826	0.92618
1	0.770579	0.770579	0.823674	0.770579	0.805686	0.8006	0.770579	0.793856	0.750052
0.0719312	0.172704	0.288578	0.228549	0.130755	0.137588	0.172704	0.120621	0.149115	0.172704
0.581594	0.770579	0.841961	0.879465	0.856812	0.841961	0.863238	0.879465	0.866823	0.856812
0.581594	0.770579	0.703652	0.719989	0.770579	0.703652	0.712956	0.719989	0.747796	0.750052
0.172704	0.353279	0.331159	0.353279	0.42322	0.473082	0.48784	0.53944	0.525789	0.515009
1	1	1	1	1	1	1	0.968673	0.972113	0.974872
1	1	1	0.938163	0.950271	0.958414	0.964265	0.938163	0.91826	0.879465
0.172704	0.353279	0.473082	0.460359	0.483388	0.499065	0.533566	0.560287	0.581594	0.59898
0.581594	0.671731	0.581594	0.53944	0.515009	0.553288	0.606526	0.581594	0.581594	0.564511
-0.0165129	-0.0947602	0.0117411	0.0263139	0.130755	0.104031	0.127846	0.0838038	0.104031	0.0814137
0.581594	0.770579	0.473082	0.499065	0.515009	0.42322	0.444256	0.42322	0.456157	0.42322
1	0.770579	0.770579	0.823674	0.856812	0.805686	0.831474	0.85122	0.841961	0.856812
1	1	1	1	1	1	1	1	1	1
1	1	1	0.938163	0.950271	0.91826	0.895929	0.908436	0.91826	0.902583
1	1	1	1	1	1	1	1	0.972113	0.974872
0.770579	0.770579	0.581594	0.671731	0.690764	0.736585	0.712956	0.744982	0.725492	0.750052
1	1	1	1	1	1	1	0.968673	0.972113	0.974872
1	1	0.91826	0.938163	0.950271	0.841961	0.831474	0.85122	0.841961	0.83461
0.770579	0.671731	0.703652	0.719989	0.729915	0.770579	0.770579	0.770579	0.747796	0.750052
1	1	1	1	1	1	1	0.968673	0.944874	0.950271
0.770579	0.770579	0.581594	0.53944	0.581594	0.640776	0.632103	0.648426	0.620654	0.634697
1	0.770579	0.841961	0.823674	0.856812	0.879465	0.895929	0.908436	0.91826	0.902583
1	0.879465	0.841961	0.879465	0.856812	0.805686	0.831474	0.744982	0.770579	0.750052
-0.763407	-0.754892	-0.763407	-0.767577	-0.756614	-0.74016	-0.733189	-0.730202	-0.725763	-0.722167
1	0.879465	0.841961	0.879465	0.902583	0.879465	0.895929	0.908436	0.89225	0.902583
1	1	1	1	1	1	1	0.968673	0.972113	0.974872
1	1	1	1	1	1	0.964265	0.938163	0.91826	0.879465
1	1	1	1	1	1	1	0.968673	0.944874	0.950271
1	1	0.91826	0.770579	0.729915	0.736585	0.770579	0.719989	0.725492	0.729915
0.770579	0.879465	0.841961	0.823674	0.856812	0.841961	0.863238	0.85122	0.841961	0.83461
0.770579	0.879465	0.91826	0.938163	0.950271	0.958414	0.964265	0.968673	0.972113	0.950271
0.581594	0.671731	0.703652	0.719989	0.690764	0.671731	0.712956	0.671731	0.703652	0.710156
0.770579	0.879465	0.91826	0.879465	0.902583	0.879465	0.831474	0.823674	0.841961	0.856812
0.42322	0.353279	0.525789	0.499065	0.452809	0.42322	0.444256	0.499065	0.525789	0.499065
1	1	1	1	1	1	1	1	1	0.974872
0.770579	0.499065	0.37598	0.353279	0.313868	0.309599	0.306564	0.304294	0.288578	0.276215
1	0.879465	0.91826	0.879465	0.902583	0.841961	0.863238	0.85122	0.866823	0.879465
0.581594	0.770579	0.703652	0.719989	0.770579	0.805686	0.831474	0.85122	0.866823	0.83461
-0.779753	-0.763407	-0.800233	-0.809953	-0.812805	-0.807554	-0.809953	-0.809953	-0.811541	-0.815628
-0.779753	-0.771691	-0.727859	-0.732527	-0.749668	-0.746136	-0.756123	-0.754892	-0.757757	-0.744355
0.42322	0.671731	0.770579	0.823674	0.856812	0.841961	0.831474	0.823674	0.817645	0.812845
1	1	1	1	1	0.958414	0.964265	0.968673	0.972113	0.974872
0.581594	0.499065	0.581594	0.625647	0.653044	0.610743	0.581594	0.519037	0.507889	0.483388
0.770579	0.879465	0.91826	0.938163	0.950271	0.958414	0.964265	0.968673	0.944874	0.92618
0.581594	0.770579	0.640776	0.719989	0.729915	0.671731	0.712956	0.671731	0.661307	0.671731
1	0.879465	0.770579	0.823674	0.856812	0.879465	0.863238	0.85122	0.793856	0.770579
1	0.879465	0.841961	0.879465	0.902583	0.91826	0.929591	0.908436	0.91826	0.92618
0.770579	0.770579	0.841961	0.879465	0.856812	0.841961	0.831474	0.85122	0.866823	0.879465
1	1	0.770579	0.770579	0.729915	0.703652	0.68529	0.671731	0.682261	0.690764
1	1	1	1	1	1	1	1	1	1
1	1	1	1	1	1	1	1	0.972113	0.974872
0.770579	0.879465	0.841961	0.823674	0.812845	0.841961	0.741375	0.770579	0.682261	0.653044
1	1	1	0.938163	0.950271	0.958414	0.895929	0.908436	0.866823	0.879465
1	1	1	1	1	0.958414	0.929591	0.908436	0.91826	0.92618
-0.861992	-0.856018	-0.869746	-0.849904	-0.866673	-0.879113	-0.871918	-0.860512	-0.858025	-0.858425
1	0.770579	0.770579	0.823674	0.856812	0.879465	0.895929	0.879465	0.89225	0.902583
0.42322	0.671731	0.703652	0.770579	0.812845	0.841961	0.863238	0.879465	0.89225	0.879465
1	1	0.841961	0.879465	0.856812	0.770579	0.770579	0.719989	0.682261	0.690764
0.770579	0.879465	0.91826	0.938163	0.902583	0.879465	0.895929	0.879465	0.866823	0.856812
1	0.879465	0.91826	0.938163	0.950271	0.91826	0.895929	0.908436	0.91826	0.92618
0.770579	0.879465	0.91826	0.938163	0.856812	0.770579	0.712956	0.648426	0.640776	0.671731
1	0.879465	0.841961	0.879465	0.856812	0.879465	0.831474	0.823674	0.817645	0.812845
-0.809953	-0.879113	-0.837231	-0.849904	-0.857224	-0.851958	-0.837231	-0.825629	-0.811541	-0.811382
-0.380954	-0.164478	-0.118876	-0.0165129	0.0719312	0.0878048	0.113465	0.120621	0.126234	0.130755
1	1	0.91826	0.879465	0.856812	0.879465	0.895929	0.908436	0.89225	0.879465
0.42322	0.499065	0.288578	0.200132	0.172704	0.209491	0.253736	0.273153	0.331159	0.326803
1	0.879465	0.91826	0.879465	0.856812	0.879465	0.895929	0.879465	0.866823	0.856812
1	1	0.841961	0.879465	0.902583	0.841961	0.863238	0.879465	0.841961	0.856812
1	1	1	1	0.950271	0.958414	0.929591	0.938163	0.944874	0.950271
0.0719312	-0.0567977	0.0117411	0.00456792	0.0533322	0.0411964	0.0719312	0.0719312	0.126234	0.120621
0.770579	0.770579	0.770579	0.823674	0.812845	0.841961	0.831474	0.85122	0.866823	0.879465
-0.562496	-0.59112	-0.609106	-0.666033	-0.647494	-0.662249	-0.666033	-0.666033	-0.671015	-0.674951
1	1	1	0.938163	0.812845	0.841961	0.8006	0.796802	0.817645	0.791506
0.770579	0.770579	0.703652	0.581594	0.616678	0.640776	0.632103	0.625647	0.640776	0.671731
1	1	0.91826	0.938163	0.856812	0.879465	0.895929	0.908436	0.91826	0.902583
1	1	0.91826	0.879465	0.902583	0.879465	0.895929	0.908436	0.89225	0.879465
-0.746136	-0.698358	-0.727859	-0.741664	-0.756614	-0.785009	-0.772856	-0.777758	-0.785009	-0.792213
0.0719312	-0.0165129	0.104031	0.146217	0.151441	0.190882	0.188259	0.214213	0.197036	0.252033
1	0.879465	0.91826	0.879465	0.902583	0.805686	0.770579	0.796802	0.793856	0.791506
0.288578	0.581594	0.581594	0.499065	0.515009	0.581594	0.533566	0.581594	0.544034	0.531226
0.288578	0.120621	0.288578	0.353279	0.452809	0.499065	0.533566	0.560287	0.581594	0.616678
0.581594	0.42322	0.37598	0.460359	0.394575	0.42322	0.444256	0.4416	0.42322	0.467971
0.770579	0.671731	0.703652	0.770579	0.812845	0.841961	0.863238	0.879465	0.866823	0.879465
1	1	1	1	0.950271	0.958414	0.929591	0.938163	0.944874	0.902583
1	0.879465	0.91826	0.938163	0.902583	0.879465	0.895929	0.908436	0.91826	0.92618
1	1	1	0.938163	0.950271	0.958414	0.929591	0.938163	0.89225	0.902583
1	0.879465	0.91826	0.938163	0.950271	0.91826	0.929591	0.938163	0.944874	0.950271
0.770579	0.581594	0.640776	0.671731	0.729915	0.703652	0.741375	0.744982	0.725492	0.690764
1	0.879465	0.841961	0.823674	0.770579	0.805686	0.831474	0.85122	0.866823	0.791506
1	1	1	1	0.950271	0.91826	0.895929	0.908436	0.91826	0.856812
1	1	1	1	0.950271	0.958414	0.964265	0.938163	0.944874	0.92618
1	1	1	1	1	1	1	1	0.972113	0.974872
0.0719312	0.120621	0.104031	0.0719312	0.0719312	0.0719312	0.142507	0.159346	0.209491	0.18356
1	0.879465	0.841961	0.823674	0.856812	0.879465	0.895929	0.908436	0.91826	0.902583
1	0.879465	0.91826	0.938163	0.902583	0.91826	0.895929	0.879465	0.89225	0.902583
0.770579	0.770579	0.841961	0.671731	0.653044	0.671731	0.658348	0.648426	0.600931	0.634697
0.770579	0.770579	0.770579	0.823674	0.812845	0.770579	0.68529	0.695578	0.661307	0.690764
0.770579	0.879465	0.91826	0.938163	0.902583	0.91826	0.929591	0.938163	0.91826	0.92618
1	0.879465	0.841961	0.823674	0.856812	0.841961	0.863238	0.823674	0.841961	0.791506
0.770579	0.879465	0.841961	0.879465	0.856812	0.805686	0.8006	0.823674	0.793856	0.812845
-0.924233	-0.91963	-0.911746	-0.912546	-0.90721	-0.889905	-0.876738	-0.874941	-0.864603	-0.86551
0.770579	0.770579	0.770579	0.770579	0.690764	0.610743	0.606526	0.625647	0.640776	0.653044
1	1	0.770579	0.823674	0.856812	0.879465	0.895929	0.85122	0.866823	0.879465
1	0.770579	0.841961	0.879465	0.856812	0.879465	0.831474	0.796802	0.817645	0.812845
0.581594	0.671731	0.640776	0.671731	0.690764	0.671731	0.606526	0.625647	0.581594	0.59898
1	1	0.91826	0.938163	0.950271	0.958414	0.929591	0.938163	0.91826	0.92618
0.288578	0.499065	0.42322	0.499065	0.547724	0.499065	0.510426	0.560287	0.581594	0.547724
1	1	1	1	1	1	1	1	1	0.974872
0.42322	0.581594	0.248071	0.258012	0.240205	0.190882	0.172704	0.159346	0.11505	0.141028
0.770579	0.879465	0.841961	0.823674	0.690764	0.703652	0.632103	0.648426	0.682261	0.671731
-0.763407	-0.737129	-0.763407	-0.759179	-0.763407	-0.743162	-0.756123	-0.757043	-0.765267	-0.746136
1	1	1	1	1	0.91826	0.929591	0.85122	0.841961	0.856812
1	0.879465	0.91826	0.938163	0.902583	0.841961	0.831474	0.85122	0.866823	0.879465
0.581594	0.671731	0.640776	0.42322	0.288578	0.248071	0.204129	0.214213	0.261352	0.276215
-0.666033	-0.708486	-0.727859	-0.718316	-0.727859	-0.746136	-0.751169	-0.759179	-0.761535	-0.756614
0.770579	0.879465	0.841961	0.770579	0.770579	0.805686	0.770579	0.719989	0.747796	0.729915
-0.746136	-0.746136	-0.785009	-0.771691	-0.776554	-0.787602	-0.784264	-0.779753	-0.767117	-0.758326
1	1	1	1	0.950271	0.958414	0.964265	0.968673	0.944874	0.950271
1	1	1	1	1	1	1	1	1	1
0.770579	0.671731	0.703652	0.770579	0.690764	0.553288	0.581594	0.581594	0.544034	0.531226
1	0.879465	0.91826	0.938163	0.950271	0.91826	0.895929	0.908436	0.91826	0.902583
0.0719312	0.0719312	0.0117411	0.0719312	0.110622	0.0719312	0.113465	0.159346	0.172704	0.194569
0.288578	0.499065	0.640776	0.625647	0.690764	0.736585	0.770579	0.770579	0.770579	0.791506
0.0719312	0.120621	0.137588	0.095873	0.151441	0.104031	0.157457	0.146217	0.197036	0.228549
1	1	1	1	1	0.958414	0.895929	0.908436	0.89225	0.856812
1	0.879465	0.841961	0.879465	0.856812	0.841961	0.863238	0.879465	0.866823	0.856812
0.288578	0.228549	0.0411964	0.0263139	0.0175337	-0.0302122	-0.0282721	-0.0760565	-0.0781617	-0.102092
1	1	1	1	1	1	0.964265	0.968673	0.972113	0.950271
0.770579	0.671731	0.640776	0.671731	0.581594	0.525789	0.533566	0.53944	0.544034	0.564511
1	1	1	1	1	0.91826	0.895929	0.908436	0.91826	0.92618
1	1	1	1	1	1	0.964265	0.938163	0.944874	0.950271
1	1	0.91826	0.823674	0.770579	0.770579	0.712956	0.744982	0.770579	0.750052
0.288578	0.42322	0.525789	0.499065	0.515009	0.473082	0.46579	0.42322	0.42322	0.408782
0.770579	0.581594	0.703652	0.671731	0.653044	0.581594	0.632103	0.625647	0.562631	0.581594
0.42322	0.42322	0.473082	0.387555	0.42322	0.288578	0.236858	0.228549	0.222146	0.18356
0.42322	0.499065	0.42322	0.387555	0.339939	0.309599	0.362935	0.288578	0.274853	0.252033
1	1	1	1	0.950271	0.958414	0.964265	0.908436	0.91826	0.92618
1	0.671731	0.703652	0.581594	0.547724	0.525789	0.510426	0.47951	0.525789	0.531226
0.172704	0.353279	0.331159	0.258012	0.366828	0.37598	0.402665	0.42322	0.439539	0.437894
1	1	0.91826	0.823674	0.812845	0.770579	0.770579	0.719989	0.682261	0.671731
1	0.879465	0.91826	0.938163	0.856812	0.805686	0.770579	0.770579	0.770579	0.750052
0.288578	0.228549	0.104031	0.0263139	0.0533322	0.104031	0.0719312	0.048757	0.0214224	-0.032919
1	1	1	0.938163	0.902583	0.841961	0.863238	0.879465	0.89225	0.902583
1	1	1	0.879465	0.856812	0.841961	0.831474	0.85122	0.866823	0.812845
1	1	0.91826	0.823674	0.812845	0.805686	0.831474	0.85122	0.770579	0.791506
1	1	1	1	1	1	0.964265	0.908436	0.91826	0.92618
0.581594	0.581594	0.640776	0.625647	0.547724	0.499065	0.444256	0.42322	0.391448	0.339939
1	1	0.91826	0.770579	0.770579	0.770579	0.712956	0.744982	0.770579	0.770579
1	1	0.91826	0.671731	0.653044	0.671731	0.658348	0.603375	0.600931	0.616678
1	0.879465	0.703652	0.770579	0.812845	0.841961	0.863238	0.85122	0.841961	0.83461
0.770579	0.770579	0.581594	0.499065	0.483388	0.499065	0.533566	0.53944	0.562631	0.59898
0.770579	0.770579	0.841961	0.625647	0.616678	0.640776	0.68529	0.695578	0.562631	0.531226
1	1	0.91826	0.823674	0.770579	0.805686	0.8006	0.744982	0.747796	0.750052
1	0.879465	0.91826	0.879465	0.856812	0.841961	0.831474	0.796802	0.817645	0.750052
0.770579	0.42322	0.137588	0.200132	0.21706	0.228549	0.236858	0.13331	0.126234	0.130755
0.770579	0.671731	0.581594	0.671731	0.653044	0.703652	0.658348	0.53944	0.525789	0.515009
1	0.879465	0.91826	0.879465	0.902583	0.879465	0.863238	0.879465	0.89225	0.879465
0.770579	0.770579	0.703652	0.671731	0.653044	0.525789	0.533566	0.47951	0.490323	0.515009
0.770579	0.770579	0.640776	0.53944	0.515009	0.581594	0.557281	0.560287	0.544034	0.499065
-0.666033	-0.727859	-0.734069	-0.737129	-0.746136	-0.754892	-0.753656	-0.759179	-0.77798	-0.774942
0.581594	0.42322	0.37598	0.200132	0.21706	0.209491	0.236858	0.228549	0.261352	0.205734
0.172704	0.120621	-0.0436378	0.0263139	0.0352056	0.0411964	0.0455069	0.0602505	0.0719312	0.0719312
0.581594	0.499065	0.581594	0.499065	0.366828	0.288578	0.172704	0.186297	0.184775	0.172704
1	0.770579	0.581594	0.499065	0.42322	0.37598	0.362935	0.387555	0.42322	0.339939
1	1	1	1	1	0.958414	0.929591	0.908436	0.89225	0.902583
1	1	1	1	1	0.91826	0.929591	0.938163	0.91826	0.92618
0.770579	0.879465	0.841961	0.879465	0.902583	0.879465	0.831474	0.85122	0.866823	0.856812
1	1	0.91826	0.879465	0.770579	0.736585	0.712956	0.744982	0.747796	0.710156
1	0.42322	0.525789	0.499065	0.452809	0.37598	0.42322	0.4416	0.42322	0.394575
0.172704	0.288578	0.37598	0.42322	0.264035	0.228549	0.270973	0.304294	0.331159	0.326803
1	0.879465	0.91826	0.938163	0.902583	0.879465	0.895929	0.908436	0.866823	0.856812
-0.5317	-0.604687	-0.626284	-0.611296	-0.661487	-0.698358	-0.681803	-0.687916	-0.692596	-0.702446
-0.617792	-0.480858	-0.409717	-0.413196	-0.353559	-0.283355	-0.243679	-0.211975	-0.213662	-0.196562
1	1	1	1	1	1	0.964265	0.938163	0.89225	0.902583
1	0.879465	0.91826	0.879465	0.902583	0.91826	0.863238	0.879465	0.866823	0.879465
0.770579	0.770579	0.841961	0.719989	0.690764	0.671731	0.606526	0.648426	0.640776	0.59898
0.770579	0.770579	0.525789	0.625647	0.690764	0.736585	0.770579	0.695578	0.703652	0.690764
1	0.879465	0.91826	0.879465	0.902583	0.91826	0.929591	0.938163	0.944874	0.950271
1	1	1	1	1	1	1	0.968673	0.972113	0.974872
0.770579	0.581594	0.525789	0.53944	0.581594	0.640776	0.581594	0.581594	0.581594	0.581594
1	0.770579	0.581594	0.581594	0.616678	0.640776	0.606526	0.625647	0.600931	0.616678
1	1	1	0.879465	0.856812	0.841961	0.831474	0.823674	0.793856	0.812845
0.770579	0.671731	0.525789	0.53944	0.547724	0.581594	0.581594	0.603375	0.600931	0.616678
0.581594	0.770579	0.640776	0.671731	0.690764	0.736585	0.741375	0.744982	0.703652	0.710156
1	1	0.841961	0.823674	0.856812	0.805686	0.8006	0.796802	0.793856	0.791506
0.581594	0.671731	0.770579	0.823674	0.856812	0.879465	0.831474	0.85122	0.793856	0.791506
-0.0947602	-0.0947602	0.0411964	0.172704	0.194569	0.172704	0.157457	0.159346	0.184775	0.194569
-0.0165129	-0.196562	-0.0947602	0.00456792	0.000299526	0.0411964	0.0855158	0.0719312	0.082475	0.0719312
0.770579	0.499065	0.473082	0.387555	0.394575	0.399285	0.343729	0.370249	0.37598	0.380592
1	1	1	0.938163	0.902583	0.879465	0.831474	0.85122	0.841961	0.856812
1	1	0.91826	0.938163	0.950271	0.879465	0.863238	0.85122	0.793856	0.812845
1	0.581594	0.640776	0.671731	0.581594	0.610743	0.632103	0.648426	0.640776	0.653044
0.770579	0.879465	0.91826	0.823674	0.729915	0.736585	0.712956	0.719989	0.725492	0.729915
0.770579	0.770579	0.770579	0.770579	0.812845	0.841961	0.831474	0.823674	0.817645	0.812845
0.770579	0.770579	0.581594	0.353279	0.339939	0.331159	0.288578	0.320311	0.302533	0.264035
1	0.879465	0.91826	0.938163	0.902583	0.91826	0.831474	0.823674	0.817645	0.812845
0.42322	0.499065	0.37598	0.42322	0.339939	0.399285	0.402665	0.387555	0.391448	0.394575
0.42322	0.499065	0.331159	0.146217	0.21706	0.190882	0.188259	0.243146	0.197036	0.21706
1	0.671731	0.525789	0.499065	0.547724	0.553288	0.557281	0.560287	0.525789	0.531226
1	1	1	1	0.950271	0.91826	0.863238	0.823674	0.817645	0.83461
0.581594	0.581594	0.473082	0.42322	0.394575	0.399285	0.324943	0.304294	0.288578	0.313868
0.770579	0.581594	0.703652	0.719989	0.616678	0.610743	0.581594	0.581594	0.581594	0.616678
0.581594	0.671731	0.640776	0.671731	0.653044	0.671731	0.658348	0.671731	0.640776	0.653044
1	0.879465	0.841961	0.879465	0.902583	0.879465	0.863238	0.85122	0.793856	0.791506
1	1	1	0.938163	0.950271	0.91826	0.929591	0.938163	0.944874	0.92618
0.770579	0.879465	0.841961	0.770579	0.690764	0.671731	0.712956	0.744982	0.725492	0.729915
1	0.770579	0.770579	0.770579	0.812845	0.841961	0.863238	0.796802	0.793856	0.791506
1	1	1	1	1	0.958414	0.964265	0.938163	0.944874	0.950271
-0.708486	-0.795247	-0.819349	-0.809953	-0.815628	-0.812332	-0.805828	-0.808156	-0.795247	-0.787602
0.172704	0.353279	0.473082	0.460359	0.547724	0.525789	0.444256	0.460359	0.407192	0.394575
0.288578	0.499065	0.581594	0.460359	0.483388	0.399285	0.270973	0.288578	0.331159	0.366828
1	1	1	1	1	1	0.964265	0.968673	0.972113	0.974872
1	1	0.91826	0.879465	0.856812	0.879465	0.895929	0.879465	0.841961	0.812845
0.770579	0.879465	0.91826	0.879465	0.812845	0.703652	0.658348	0.603375	0.581594	0.59898
0.770579	0.42322	0.525789	0.53944	0.483388	0.473082	0.510426	0.499065	0.490323	0.499065
0.581594	0.770579	0.703652	0.671731	0.581594	0.525789	0.557281	0.499065	0.456157	0.408782
-0.33444	-0.402684	-0.436861	-0.471781	-0.512074	-0.552484	-0.54518	-0.547385	-0.549092	-0.547385
1	0.879465	0.703652	0.719989	0.483388	0.399285	0.362935	0.370249	0.37598	0.366828
1	0.671731	0.473082	0.460359	0.483388	0.499065	0.46579	0.47951	0.473082	0.452809
1	1	1	1	0.812845	0.805686	0.770579	0.744982	0.747796	0.750052
-0.0165129	0.0719312	0.248071	0.200132	0.21706	0.190882	0.220326	0.228549	0.235004	0.205734
0.770579	0.770579	0.841961	0.879465	0.902583	0.91826	0.929591	0.908436	0.91826	0.879465
0.42322	0.499065	0.581594	0.625647	0.452809	0.525789	0.510426	0.519037	0.525789	0.547724
0.581594	0.671731	0.703652	0.671731	0.690764	0.671731	0.632103	0.648426	0.661307	0.671731
1	0.879465	0.91826	0.879465	0.856812	0.841961	0.831474	0.823674	0.817645	0.83461
0.581594	0.770579	0.770579	0.719989	0.729915	0.703652	0.581594	0.560287	0.544034	0.547724
1	0.879465	0.770579	0.770579	0.812845	0.805686	0.770579	0.744982	0.725492	0.729915
0.42322	0.42322	0.37598	0.387555	0.339939	0.37598	0.42322	0.42322	0.439539	0.483388
1	1	1	1	1	1	1	1	1	0.974872
0.581594	0.353279	0.288578	0.387555	0.452809	0.499065	0.533566	0.519037	0.544034	0.531226
-0.914932	-0.914932	-0.898545	-0.895127	-0.893052	-0.889905	-0.878324	-0.861992	-0.855346	-0.846165
0.288578	0.42322	0.42322	0.387555	0.394575	0.399285	0.382576	0.387555	0.407192	0.394575
-0.763407	-0.802694	-0.752	-0.746136	-0.766748	-0.766194	-0.756123	-0.732527	-0.710696	-0.716373
0.172704	0.42322	0.473082	0.460359	0.483388	0.44781	0.444256	0.4416	0.42322	0.437894
0.288578	0.42322	0.42322	0.42322	0.483388	0.499065	0.48784	0.460359	0.439539	0.437894
0.770579	0.770579	0.841961	0.879465	0.812845	0.841961	0.831474	0.823674	0.841961	0.856812
1	0.879465	0.841961	0.823674	0.812845	0.805686	0.770579	0.796802	0.817645	0.83461
1	1	1	1	0.950271	0.958414	0.964265	0.938163	0.944874	0.950271
1	1	1	0.938163	0.902583	0.91826	0.929591	0.908436	0.89225	0.879465
0.581594	0.671731	0.525789	0.53944	0.547724	0.553288	0.557281	0.581594	0.581594	0.564511
0.581594	0.353279	0.473082	0.460359	0.394575	0.399285	0.444256	0.47951	0.490323	0.515009
1	1	1	1	1	1	0.964265	0.938163	0.91826	0.902583
1	1	1	1	1	0.958414	0.964265	0.968673	0.972113	0.974872
1	0.879465	0.91826	0.879465	0.856812	0.841961	0.863238	0.85122	0.817645	0.812845
-0.498474	-0.462519	-0.380954	-0.322123	-0.32461	-0.255882	-0.235395	-0.211975	-0.157109	-0.137523
1	0.671731	0.770579	0.770579	0.770579	0.736585	0.741375	0.719989	0.725492	0.750052
1	0.770579	0.703652	0.581594	0.581594	0.581594	0.557281	0.603375	0.581594	0.499065
1	1	1	1	1	1	1	0.968673	0.972113	0.950271
0.42322	0.353279	0.331159	0.228549	0.288578	0.268075	0.220326	0.228549	0.160819	0.151441
0.770579	0.879465	0.841961	0.719989	0.653044	0.640776	0.606526	0.625647	0.661307	0.671731
0.770579	0.770579	0.703652	0.719989	0.729915	0.770579	0.741375	0.671731	0.620654	0.634697
1	0.879465	0.841961	0.879465	0.856812	0.841961	0.831474	0.85122	0.841961	0.791506
0.42322	0.42322	0.525789	0.42322	0.394575	0.42322	0.444256	0.405209	0.391448	0.339939
-0.59112	-0.604687	-0.67348	-0.677146	-0.674951	-0.680773	-0.699823	-0.700919	-0.717238	-0.729735
1	1	0.91826	0.823674	0.770579	0.770579	0.68529	0.671731	0.703652	0.690764
1	0.770579	0.640776	0.53944	0.515009	0.553288	0.581594	0.603375	0.600931	0.616678
1	1	1	0.938163	0.902583	0.879465	0.863238	0.879465	0.89225	0.856812
1	1	0.91826	0.938163	0.950271	0.958414	0.929591	0.938163	0.944874	0.92618
0.288578	0.499065	0.640776	0.671731	0.653044	0.703652	0.712956	0.695578	0.725492	0.690764
0.42322	0.581594	0.288578	0.258012	0.264035	0.288578	0.270973	0.214213	0.261352	0.252033
0.581594	0.353279	0.248071	0.200132	0.240205	0.268075	0.270973	0.258012	0.261352	0.252033
0.770579	0.671731	0.770579	0.770579	0.812845	0.736585	0.712956	0.695578	0.682261	0.616678
0.172704	0.288578	0.248071	0.353279	0.313868	0.331159	0.362935	0.288578	0.274853	0.276215
0.42322	0.353279	0.473082	0.581594	0.581594	0.553288	0.533566	0.519037	0.473082	0.499065
1	0.879465	0.91826	0.719989	0.729915	0.736585	0.741375	0.719989	0.747796	0.770579
0.770579	0.770579	0.770579	0.823674	0.690764	0.671731	0.632103	0.625647	0.661307	0.671731
1	0.879465	0.91826	0.938163	0.950271	0.958414	0.929591	0.908436	0.91826	0.902583
0.0719312	0.120621	0.0719312	0.00456792	-0.0645694	-0.0436378	-0.0282721	-0.0760565	-0.102901	-0.144374
0.770579	0.671731	0.770579	0.770579	0.812845	0.805686	0.741375	0.744982	0.747796	0.770579
1	0.879465	0.640776	0.625647	0.616678	0.610743	0.606526	0.648426	0.620654	0.653044
1	0.879465	0.703652	0.671731	0.653044	0.610743	0.581594	0.625647	0.640776	0.59898
0.770579	0.879465	0.91826	0.938163	0.902583	0.879465	0.8006	0.744982	0.747796	0.750052
1	0.879465	0.841961	0.879465	0.902583	0.91826	0.895929	0.908436	0.866823	0.879465
1	0.879465	0.841961	0.823674	0.856812	0.879465	0.863238	0.879465	0.89225	0.902583
0.770579	0.879465	0.770579	0.719989	0.770579	0.703652	0.658348	0.625647	0.620654	0.616678
0.770579	0.879465	0.91826	0.879465	0.902583	0.879465	0.8006	0.770579	0.793856	0.812845
0.581594	0.770579	0.640776	0.719989	0.653044	0.610743	0.632103	0.648426	0.581594	0.547724
-0.380954	-0.423483	-0.409717	-0.462519	-0.512074	-0.536994	-0.579104	-0.617792	-0.626284	-0.649865
1	1	0.841961	0.879465	0.812845	0.841961	0.863238	0.879465	0.89225	0.879465
0.770579	0.879465	0.770579	0.770579	0.812845	0.736585	0.712956	0.744982	0.747796	0.729915
0.770579	0.770579	0.525789	0.53944	0.581594	0.553288	0.48784	0.47951	0.456157	0.452809
0.770579	0.671731	0.770579	0.625647	0.616678	0.553288	0.48784	0.499065	0.544034	0.547724
1	1	1	0.879465	0.812845	0.770579	0.741375	0.770579	0.793856	0.812845
1	1	1	1	1	1	1	1	1	1
1	1	0.91826	0.823674	0.856812	0.841961	0.741375	0.695578	0.703652	0.616678
0.770579	0.770579	0.525789	0.625647	0.515009	0.473082	0.510426	0.519037	0.525789	0.564511
-0.0165129	0.0719312	0.248071	0.288578	0.366828	0.37598	0.42322	0.42322	0.407192	0.394575
0.288578	0.42322	0.525789	0.499065	0.42322	0.353279	0.382576	0.370249	0.391448	0.339939
0.0719312	-0.0947602	-0.0165129	-0.0369587	0.0352056	0.0878048	0.0585972	0.095873	0.104031	0.130755
0.172704	0.353279	0.331159	0.258012	0.339939	0.309599	0.270973	0.304294	0.316725	0.301127
1	0.671731	0.770579	0.823674	0.856812	0.879465	0.863238	0.796802	0.770579	0.671731
0.288578	0.42322	0.42322	0.42322	0.394575	0.37598	0.402665	0.370249	0.37598	0.408782
0.770579	0.770579	0.640776	0.625647	0.690764	0.671731	0.68529	0.671731	0.682261	0.634697
0.770579	0.879465	0.770579	0.770579	0.812845	0.841961	0.770579	0.744982	0.725492	0.671731
0.770579	0.770579	0.770579	0.719989	0.770579	0.736585	0.712956	0.695578	0.682261	0.690764
1	0.770579	0.703652	0.719989	0.653044	0.640776	0.632103	0.648426	0.640776	0.59898
1	0.879465	0.91826	0.938163	0.902583	0.879465	0.863238	0.85122	0.817645	0.791506
0.42322	0.581594	0.525789	0.387555	0.394575	0.42322	0.444256	0.370249	0.37598	0.394575
0.770579	0.879465	0.841961	0.823674	0.856812	0.879465	0.863238	0.85122	0.866823	0.879465
1	1	1	1	1	0.958414	0.964265	0.938163	0.866823	0.879465
0.770579	0.879465	0.91826	0.938163	0.902583	0.91826	0.929591	0.908436	0.866823	0.879465
0.770579	0.770579	0.640776	0.625647	0.581594	0.581594	0.632103	0.581594	0.544034	0.531226
0.42322	0.42322	0.37598	0.42322	0.394575	0.37598	0.42322	0.353279	0.37598	0.326803
-0.0165129	0.120621	0.209491	0.200132	0.240205	0.288578	0.288578	0.304294	0.331159	0.301127
0.288578	0.42322	0.248071	0.288578	0.21706	0.190882	0.220326	0.228549	0.222146	0.141028
0.581594	0.120621	0.172704	0.288578	0.264035	0.248071	0.236858	0.258012	0.274853	0.288578
0.770579	0.581594	0.525789	0.581594	0.547724	0.553288	0.606526	0.53944	0.525789	0.515009
1	1	1	1	1	1	1	0.968673	0.944874	0.92618
0.42322	0.499065	0.525789	0.581594	0.581594	0.581594	0.581594	0.560287	0.525789	0.547724
0.0719312	-0.0567977	-0.0696998	-0.0369587	-0.0165129	0.0719312	0.0200311	0.0374462	0.0214224	0.0533322
1	1	1	1	0.902583	0.91826	0.863238	0.770579	0.725492	0.750052
0.288578	0.42322	0.37598	0.42322	0.452809	0.44781	0.42322	0.460359	0.490323	0.515009
1	0.770579	0.770579	0.770579	0.690764	0.610743	0.632103	0.581594	0.525789	0.515009
0.581594	0.671731	0.581594	0.671731	0.616678	0.640776	0.658348	0.671731	0.640776	0.653044
-0.795247	-0.843643	-0.837231	-0.813513	-0.80122	-0.795247	-0.784264	-0.795247	-0.801876	-0.80122
0.581594	0.671731	0.581594	0.460359	0.452809	0.353279	0.382576	0.370249	0.274853	0.264035
1	0.879465	0.91826	0.938163	0.950271	0.91826	0.929591	0.908436	0.91826	0.902583
0.770579	0.879465	0.91826	0.938163	0.902583	0.805686	0.831474	0.823674	0.817645	0.83461
0.42322	0.228549	0.172704	0.095873	0.151441	0.154945	0.204129	0.186297	0.172704	0.172704
1	0.671731	0.640776	0.671731	0.729915	0.736585	0.712956	0.671731	0.703652	0.690764
0.770579	0.770579	0.841961	0.823674	0.770579	0.805686	0.8006	0.796802	0.770579	0.729915
1	1	0.91826	0.938163	0.856812	0.736585	0.741375	0.744982	0.747796	0.729915
1	0.879465	0.770579	0.823674	0.856812	0.879465	0.863238	0.85122	0.866823	0.856812
0.581594	0.770579	0.703652	0.671731	0.653044	0.703652	0.741375	0.770579	0.793856	0.791506
-0.283355	-0.33444	-0.380954	-0.402684	-0.353559	-0.365919	-0.368095	-0.364008	-0.370981	-0.367443
1	0.879465	0.841961	0.770579	0.812845	0.841961	0.831474	0.770579	0.770579	0.791506
1	1	0.770579	0.823674	0.812845	0.805686	0.741375	0.770579	0.770579	0.750052
-0.779753	-0.771691	-0.800233	-0.795247	-0.80122	-0.800233	-0.803743	-0.797127	-0.795247	-0.789147
1	0.879465	0.841961	0.879465	0.856812	0.879465	0.895929	0.879465	0.89225	0.902583
0.770579	0.879465	0.841961	0.879465	0.856812	0.841961	0.831474	0.85122	0.866823	0.879465
1	1	1	0.879465	0.856812	0.841961	0.831474	0.796802	0.817645	0.83461
0.581594	0.671731	0.703652	0.671731	0.729915	0.770579	0.770579	0.744982	0.747796	0.750052
1	0.879465	0.91826	0.938163	0.902583	0.879465	0.863238	0.85122	0.866823	0.856812
1	1	0.91826	0.938163	0.950271	0.958414	0.964265	0.938163	0.944874	0.902583
1	1	0.91826	0.823674	0.812845	0.770579	0.770579	0.719989	0.725492	0.729915
0.288578	0.288578	0.248071	0.200132	0.172704	0.209491	0.288578	0.273153	0.261352	0.276215
1	0.879465	0.770579	0.625647	0.452809	0.44781	0.402665	0.405209	0.391448	0.394575
1	0.879465	0.91826	0.879465	0.902583	0.91826	0.929591	0.908436	0.91826	0.902583
0.770579	0.581594	0.703652	0.770579	0.812845	0.841961	0.863238	0.85122	0.770579	0.791506
1	0.770579	0.770579	0.719989	0.770579	0.770579	0.712956	0.625647	0.581594	0.531226
0.42322	0.499065	0.473082	0.42322	0.483388	0.44781	0.42322	0.387555	0.316725	0.288578
1	0.879465	0.770579	0.770579	0.770579	0.703652	0.658348	0.625647	0.640776	0.653044
0.770579	0.879465	0.91826	0.823674	0.812845	0.770579	0.741375	0.695578	0.682261	0.653044
1	0.671731	0.703652	0.719989	0.729915	0.610743	0.606526	0.603375	0.562631	0.581594
0.770579	0.671731	0.640776	0.581594	0.581594	0.553288	0.533566	0.53944	0.525789	0.531226
1	1	1	1	1	1	0.929591	0.938163	0.944874	0.950271
0.770579	0.879465	0.91826	0.823674	0.812845	0.841961	0.8006	0.823674	0.841961	0.812845
0.581594	0.581594	0.640776	0.42322	0.483388	0.525789	0.46579	0.42322	0.407192	0.394575
1	1	0.841961	0.770579	0.729915	0.770579	0.8006	0.796802	0.747796	0.750052
0.770579	0.671731	0.640776	0.719989	0.616678	0.610743	0.48784	0.499065	0.490323	0.483388
-0.0165129	0.120621	0.0719312	0.0263139	0.0175337	-0.00253141	-0.00454638	-0.0268134	-0.00722381	0.00886291
1	0.770579	0.770579	0.770579	0.770579	0.770579	0.770579	0.796802	0.817645	0.791506
1	0.879465	0.91826	0.938163	0.902583	0.841961	0.8006	0.796802	0.770579	0.750052
1	1	1	1	0.950271	0.958414	0.964265	0.968673	0.972113	0.950271
1	0.879465	0.91826	0.938163	0.950271	0.879465	0.831474	0.85122	0.817645	0.83461
1	0.671731	0.640776	0.719989	0.653044	0.703652	0.741375	0.770579	0.770579	0.729915
0.770579	0.581594	0.473082	0.460359	0.452809	0.473082	0.46579	0.4416	0.407192	0.380592
0.770579	0.879465	0.91826	0.823674	0.856812	0.879465	0.895929	0.908436	0.89225	0.902583
0.42322	0.42322	0.473082	0.581594	0.581594	0.553288	0.581594	0.581594	0.562631	0.515009
1	0.879465	0.770579	0.625647	0.547724	0.525789	0.557281	0.560287	0.581594	0.616678
1	1	1	0.823674	0.856812	0.841961	0.741375	0.671731	0.661307	0.634697
0.42322	0.353279	0.525789	0.581594	0.581594	0.610743	0.581594	0.603375	0.640776	0.653044
0.770579	0.879465	0.91826	0.879465	0.856812	0.805686	0.831474	0.85122	0.866823	0.856812
0.770579	0.879465	0.91826	0.938163	0.902583	0.879465	0.895929	0.85122	0.841961	0.83461
1	0.879465	0.841961	0.879465	0.856812	0.805686	0.831474	0.85122	0.866823	0.83461
1	1	0.91826	0.823674	0.770579	0.770579	0.8006	0.796802	0.747796	0.770579
1	1	1	1	1	1	0.964265	0.938163	0.944874	0.92618
0.770579	0.581594	0.640776	0.671731	0.616678	0.525789	0.510426	0.499065	0.490323	0.467971
0.581594	0.353279	0.331159	0.42322	0.42322	0.353279	0.324943	0.336636	0.36078	0.353279
-0.642707	-0.698358	-0.701768	-0.693177	-0.716373	-0.724709	-0.725161	-0.720728	-0.729942	-0.725973
1	1	0.91826	0.938163	0.950271	0.958414	0.929591	0.879465	0.89225	0.879465
1	1	0.770579	0.823674	0.812845	0.770579	0.770579	0.770579	0.747796	0.710156
0.581594	0.42322	0.525789	0.581594	0.547724	0.499065	0.533566	0.519037	0.544034	0.515009
0.581594	0.770579	0.581594	0.581594	0.581594	0.640776	0.632103	0.671731	0.703652	0.729915
1	0.879465	0.91826	0.770579	0.653044	0.640776	0.632103	0.625647	0.620654	0.653044
0.770579	0.770579	0.841961	0.879465	0.856812	0.879465	0.8006	0.823674	0.841961	0.856812
1	1	1	1	1	0.91826	0.929591	0.938163	0.89225	0.902583
0.288578	0.499065	0.42322	0.42322	0.339939	0.353279	0.306564	0.288578	0.302533	0.339939
0.770579	0.671731	0.703652	0.671731	0.729915	0.736585	0.712956	0.719989	0.725492	0.750052
0.770579	0.770579	0.703652	0.770579	0.729915	0.703652	0.68529	0.695578	0.725492	0.690764
0.581594	0.671731	0.42322	0.460359	0.483388	0.525789	0.48784	0.4416	0.439539	0.467971
-0.498474	-0.423483	-0.474827	-0.413196	-0.389762	-0.395547	-0.380954	-0.352385	-0.34515	-0.32461
0.288578	0.172704	0.172704	0.172704	0.110622	0.120621	0.142507	0.159346	0.172704	0.18356
0.770579	0.671731	0.703652	0.770579	0.770579	0.736585	0.741375	0.744982	0.747796	0.750052
0.581594	0.581594	0.331159	0.353279	0.366828	0.399285	0.288578	0.304294	0.288578	0.288578
0.770579	0.879465	0.91826	0.938163	0.902583	0.841961	0.863238	0.879465	0.866823	0.856812
0.581594	0.499065	0.525789	0.581594	0.581594	0.553288	0.510426	0.47951	0.473082	0.467971
1	0.879465	0.91826	0.938163	0.856812	0.841961	0.770579	0.719989	0.747796	0.770579
1	0.879465	0.91826	0.823674	0.856812	0.770579	0.741375	0.719989	0.725492	0.750052
-0.283355	-0.423483	-0.449868	-0.36972	-0.406916	-0.402684	-0.411708	-0.418367	-0.423483	-0.447296
0.42322	0.499065	0.581594	0.625647	0.653044	0.671731	0.658348	0.648426	0.581594	0.515009
0.42322	0.671731	0.640776	0.671731	0.690764	0.736585	0.770579	0.744982	0.703652	0.710156
0.770579	0.581594	0.37598	0.387555	0.394575	0.399285	0.402665	0.4416	0.473082	0.515009
0.581594	0.770579	0.640776	0.671731	0.729915	0.703652	0.741375	0.719989	0.725492	0.729915
0.770579	0.770579	0.770579	0.823674	0.812845	0.841961	0.831474	0.770579	0.770579	0.791506
0.581594	0.671731	0.640776	0.625647	0.547724	0.42322	0.402665	0.353279	0.331159	0.276215
0.581594	0.581594	0.581594	0.460359	0.42322	0.37598	0.42322	0.4416	0.456157	0.499065
-0.0165129	0.172704	0.172704	0.200132	0.264035	0.248071	0.204129	0.214213	0.235004	0.252033
1	1	1	0.938163	0.950271	0.879465	0.831474	0.85122	0.841961	0.83461
1	0.879465	0.91826	0.879465	0.812845	0.805686	0.8006	0.823674	0.793856	0.791506
1	0.879465	0.770579	0.770579	0.812845	0.841961	0.863238	0.85122	0.866823	0.856812
1	1	0.91826	0.879465	0.902583	0.841961	0.770579	0.744982	0.747796	0.750052
0.288578	0.120621	0.209491	0.120621	0.151441	0.137588	0.142507	0.200132	0.172704	0.151441
0.770579	0.879465	0.841961	0.823674	0.856812	0.879465	0.895929	0.823674	0.817645	0.770579
0.42322	0.581594	0.581594	0.671731	0.690764	0.671731	0.606526	0.603375	0.620654	0.59898
0.770579	0.228549	0.209491	0.200132	0.194569	0.190882	0.172704	0.214213	0.209491	0.21706
1	1	1	1	0.902583	0.841961	0.863238	0.85122	0.866823	0.879465
1	0.879465	0.841961	0.879465	0.856812	0.879465	0.895929	0.908436	0.91826	0.902583
0.770579	0.879465	0.91826	0.938163	0.950271	0.91826	0.895929	0.823674	0.793856	0.812845
1	1	1	1	1	1	1	0.968673	0.91826	0.92618
1	1	1	0.938163	0.950271	0.841961	0.863238	0.85122	0.866823	0.856812
1	1	1	0.938163	0.902583	0.879465	0.863238	0.796802	0.747796	0.750052
0.288578	0.288578	0.248071	0.288578	0.366828	0.37598	0.324943	0.288578	0.302533	0.301127
-0.687916	-0.708486	-0.757757	-0.754892	-0.770052	-0.790173	-0.795247	-0.793354	-0.793565	-0.798249
0.770579	0.499065	0.525789	0.581594	0.616678	0.610743	0.533566	0.519037	0.544034	0.547724
1	1	0.91826	0.823674	0.812845	0.770579	0.68529	0.671731	0.600931	0.616678
1	0.879465	0.640776	0.625647	0.547724	0.581594	0.606526	0.603375	0.581594	0.59898
0.770579	0.499065	0.42322	0.387555	0.366828	0.268075	0.270973	0.288578	0.274853	0.301127
1	1	0.91826	0.823674	0.729915	0.703652	0.658348	0.625647	0.640776	0.616678
1	1	1	0.938163	0.856812	0.879465	0.831474	0.823674	0.817645	0.791506
1	1	0.841961	0.879465	0.770579	0.805686	0.8006	0.796802	0.793856	0.791506
0.770579	0.770579	0.841961	0.770579	0.729915	0.770579	0.770579	0.744982	0.703652	0.690764
0.581594	0.499065	0.473082	0.581594	0.616678	0.640776	0.606526	0.603375	0.620654	0.616678
0.581594	0.671731	0.640776	0.671731	0.653044	0.671731	0.712956	0.719989	0.703652	0.690764
0.770579	0.671731	0.640776	0.671731	0.690764	0.671731	0.712956	0.671731	0.600931	0.616678
0.288578	0.581594	0.703652	0.671731	0.690764	0.671731	0.557281	0.581594	0.544034	0.499065
1	1	1	1	1	1	0.964265	0.968673	0.972113	0.974872
0.770579	0.288578	0.288578	0.320311	0.264035	0.228549	0.236858	0.214213	0.222146	0.18356
1	0.879465	0.91826	0.823674	0.812845	0.770579	0.712956	0.719989	0.703652	0.710156
0.770579	0.879465	0.770579	0.770579	0.770579	0.736585	0.741375	0.770579	0.793856	0.770579
1	1	1	0.938163	0.950271	0.91826	0.929591	0.938163	0.91826	0.92618
1	1	1	1	1	1	1	0.968673	0.944874	0.950271
0.770579	0.770579	0.703652	0.719989	0.690764	0.736585	0.658348	0.581594	0.562631	0.564511
1	1	0.91826	0.938163	0.950271	0.958414	0.929591	0.908436	0.91826	0.92618
0.770579	0.879465	0.91826	0.879465	0.856812	0.805686	0.831474	0.85122	0.841961	0.83461
0.770579	0.770579	0.841961	0.823674	0.812845	0.841961	0.831474	0.85122	0.841961	0.791506
1	1	1	0.938163	0.950271	0.958414	0.929591	0.908436	0.89225	0.856812
0.581594	0.42322	0.42322	0.499065	0.547724	0.499065	0.557281	0.603375	0.562631	0.59898
0.770579	0.671731	0.703652	0.671731	0.653044	0.671731	0.658348	0.625647	0.581594	0.547724
1	0.879465	0.841961	0.879465	0.856812	0.879465	0.831474	0.85122	0.866823	0.856812
0.770579	0.879465	0.640776	0.671731	0.616678	0.581594	0.581594	0.581594	0.600931	0.616678
1	0.879465	0.841961	0.823674	0.690764	0.671731	0.606526	0.560287	0.544034	0.531226
-0.5317	-0.604687	-0.581806	-0.597963	-0.607344	-0.613474	-0.59112	-0.577065	-0.562496	-0.559518
1	1	1	1	1	0.958414	0.964265	0.968673	0.972113	0.950271
1	0.879465	0.91826	0.823674	0.856812	0.879465	0.895929	0.796802	0.770579	0.750052
0.288578	0.353279	0.42322	0.320311	0.288578	0.309599	0.288578	0.288578	0.288578	0.276215
1	0.879465	0.703652	0.671731	0.690764	0.703652	0.632103	0.648426	0.640776	0.653044
0.581594	0.499065	0.42322	0.42322	0.42322	0.399285	0.362935	0.370249	0.331159	0.313868
-0.33444	-0.196562	-0.300932	-0.346473	-0.431555	-0.49268	-0.536242	-0.573472	-0.603203	-0.627959
0.42322	0.581594	0.581594	0.42322	0.339939	0.331159	0.382576	0.387555	0.331159	0.326803
-0.380954	-0.480858	-0.552484	-0.55501	-0.544295	-0.552484	-0.562496	-0.551215	-0.581806	-0.585558
1	0.879465	0.841961	0.770579	0.812845	0.805686	0.8006	0.823674	0.817645	0.812845
0.42322	0.499065	0.640776	0.671731	0.690764	0.640776	0.658348	0.671731	0.640776	0.671731
0.770579	0.671731	0.703652	0.770579	0.653044	0.610743	0.606526	0.603375	0.562631	0.59898
1	0.879465	0.91826	0.938163	0.950271	0.958414	0.964265	0.938163	0.944874	0.950271
1	1	1	1	1	0.958414	0.863238	0.879465	0.89225	0.902583
0.42322	0.581594	0.525789	0.53944	0.452809	0.42322	0.362935	0.353279	0.345842	0.366828
0.581594	0.499065	0.581594	0.625647	0.581594	0.553288	0.444256	0.47951	0.525789	0.452809
-0.873535	-0.873535	-0.861992	-0.873535	-0.866673	-0.871647	-0.8799	-0.881856	-0.877268	-0.880214
1	0.770579	0.770579	0.770579	0.770579	0.770579	0.712956	0.671731	0.620654	0.634697
1	0.581594	0.581594	0.53944	0.616678	0.525789	0.444256	0.4416	0.456157	0.467971
0.42322	0.499065	0.331159	0.460359	0.483388	0.525789	0.533566	0.499065	0.490323	0.467971
1	1	1	1	1	1	1	1	1	1
0.770579	0.770579	0.841961	0.770579	0.729915	0.703652	0.712956	0.744982	0.725492	0.710156
0.770579	0.770579	0.770579	0.823674	0.729915	0.703652	0.658348	0.648426	0.600931	0.564511
1	1	0.91826	0.938163	0.950271	0.958414	0.964265	0.968673	0.972113	0.974872
1	0.879465	0.91826	0.823674	0.812845	0.841961	0.8006	0.770579	0.770579	0.791506
0.42322	0.499065	0.42322	0.42322	0.394575	0.42322	0.402665	0.387555	0.37598	0.394575
0.770579	0.879465	0.91826	0.879465	0.902583	0.91826	0.831474	0.823674	0.817645	0.812845
0.770579	0.770579	0.841961	0.879465	0.902583	0.879465	0.863238	0.879465	0.89225	0.856812
0.42322	0.671731	0.640776	0.625647	0.690764	0.640776	0.632103	0.625647	0.640776	0.653044
0.770579	0.671731	0.703652	0.671731	0.729915	0.736585	0.68529	0.695578	0.703652	0.690764
0.770579	0.879465	0.703652	0.719989	0.770579	0.671731	0.68529	0.695578	0.703652	0.671731
0.770579	0.879465	0.841961	0.879465	0.902583	0.91826	0.929591	0.938163	0.944874	0.92618
1	1	1	0.938163	0.902583	0.91826	0.929591	0.879465	0.89225	0.902583
1	1	1	0.938163	0.950271	0.91826	0.895929	0.85122	0.841961	0.83461
1	1	1	0.938163	0.950271	0.958414	0.964265	0.908436	0.91826	0.879465
0.770579	0.770579	0.770579	0.823674	0.856812	0.841961	0.8006	0.744982	0.747796	0.729915
1	1	1	1	1	1	1	1	0.972113	0.974872
1	0.879465	0.91826	0.823674	0.812845	0.841961	0.831474	0.85122	0.866823	0.856812
0.770579	0.581594	0.42322	0.460359	0.483388	0.44781	0.444256	0.405209	0.407192	0.326803
0.42322	0.353279	0.525789	0.581594	0.616678	0.553288	0.581594	0.581594	0.562631	0.581594
0.770579	0.671731	0.703652	0.625647	0.690764	0.736585	0.712956	0.744982	0.725492	0.690764
1	0.879465	0.91826	0.879465	0.902583	0.91826	0.895929	0.879465	0.89225	0.902583
0.581594	0.581594	0.640776	0.719989	0.770579	0.703652	0.632103	0.671731	0.661307	0.59898
1	0.879465	0.703652	0.625647	0.581594	0.525789	0.533566	0.560287	0.525789	0.515009
1	1	1	1	1	1	0.964265	0.968673	0.972113	0.92618
1	1	0.841961	0.879465	0.856812	0.879465	0.863238	0.85122	0.866823	0.879465
0.581594	0.671731	0.703652	0.625647	0.653044	0.640776	0.68529	0.695578	0.581594	0.547724
0.42322	0.120621	0.248071	0.288578	0.288578	0.309599	0.343729	0.353279	0.331159	0.339939
0.770579	0.770579	0.770579	0.719989	0.581594	0.581594	0.510426	0.519037	0.544034	0.531226
1	0.671731	0.703652	0.719989	0.770579	0.525789	0.48784	0.519037	0.490323	0.452809
1	0.770579	0.640776	0.625647	0.690764	0.671731	0.658348	0.671731	0.661307	0.690764
0.581594	0.671731	0.525789	0.581594	0.581594	0.553288	0.557281	0.53944	0.525789	0.531226
1	1	1	0.879465	0.812845	0.841961	0.831474	0.796802	0.817645	0.791506
0.42322	0.581594	0.581594	0.499065	0.452809	0.42322	0.42322	0.42322	0.42322	0.366828
1	1	1	1	1	0.958414	0.929591	0.908436	0.89225	0.879465
0.770579	0.671731	0.640776	0.671731	0.690764	0.610743	0.632103	0.625647	0.620654	0.634697
1	0.671731	0.770579	0.823674	0.856812	0.879465	0.895929	0.908436	0.91826	0.92618
-0.708486	-0.746136	-0.746136	-0.771691	-0.798249	-0.812332	-0.820008	-0.817029	-0.816252	-0.818423
1	0.879465	0.91826	0.938163	0.950271	0.879465	0.863238	0.823674	0.817645	0.83461
1	0.879465	0.91826	0.823674	0.770579	0.736585	0.770579	0.770579	0.770579	0.750052
1	1	1	1	0.902583	0.91826	0.929591	0.908436	0.91826	0.92618
0.770579	0.671731	0.703652	0.460359	0.339939	0.399285	0.42322	0.42322	0.439539	0.437894
0.42322	0.499065	0.42322	0.42322	0.483388	0.525789	0.48784	0.47951	0.456157	0.452809
1	0.770579	0.841961	0.823674	0.856812	0.805686	0.831474	0.823674	0.817645	0.791506
1	0.879465	0.841961	0.823674	0.856812	0.879465	0.895929	0.879465	0.866823	0.83461
1	1	1	1	1	1	0.929591	0.938163	0.944874	0.92618
0.288578	0.0719312	0.137588	0.0719312	0.110622	0.0878048	0.0993581	0.0719312	0.137588	0.141028
1	1	0.91826	0.879465	0.902583	0.91826	0.929591	0.908436	0.91826	0.92618
0.581594	0.499065	0.248071	0.320311	0.339939	0.353279	0.362935	0.304294	0.288578	0.301127
0.770579	0.770579	0.770579	0.625647	0.653044	0.703652	0.68529	0.603375	0.544034	0.564511
0.770579	0.879465	0.841961	0.823674	0.856812	0.841961	0.863238	0.879465	0.89225	0.902583
0.770579	0.42322	0.37598	0.387555	0.452809	0.499065	0.48784	0.499065	0.507889	0.515009
1	1	1	0.938163	0.950271	0.91826	0.895929	0.879465	0.841961	0.856812
1	1	1	0.938163	0.950271	0.91826	0.929591	0.938163	0.944874	0.950271
0.581594	0.42322	0.581594	0.353279	0.366828	0.37598	0.362935	0.387555	0.407192	0.437894
0.581594	0.499065	0.581594	0.53944	0.452809	0.353279	0.362935	0.288578	0.302533	0.288578
0.770579	0.879465	0.91826	0.879465	0.856812	0.879465	0.831474	0.796802	0.793856	0.729915
0.581594	0.353279	0.104031	0.095873	0.0533322	0.0878048	0.113465	0.0838038	0.126234	0.110622
1	1	1	1	0.950271	0.958414	0.964265	0.968673	0.944874	0.950271
0.42322	0.671731	0.703652	0.671731	0.581594	0.525789	0.48784	0.519037	0.525789	0.483388
-0.164478	-0.0165129	-0.0696998	0.00456792	0.000299526	0.0117411	-0.0165129	0.048757	0.0931737	0.0910214
1	0.770579	0.770579	0.770579	0.690764	0.703652	0.68529	0.695578	0.703652	0.729915
0.581594	0.228549	0.331159	0.228549	0.194569	0.228549	0.220326	0.214213	0.222146	0.252033
0.770579	0.879465	0.91826	0.823674	0.812845	0.841961	0.831474	0.823674	0.725492	0.710156
1	0.879465	0.770579	0.581594	0.616678	0.499065	0.48784	0.519037	0.490323	0.483388
1	1	1	0.938163	0.902583	0.91826	0.929591	0.938163	0.944874	0.92618
-0.59112	-0.5317	-0.486808	-0.480858	-0.484438	-0.504193	-0.527109	-0.535677	-0.542222	-0.562496
-0.809953	-0.787602	-0.785009	-0.775749	-0.798249	-0.807554	-0.814018	-0.815277	-0.80675	-0.80562
1	1	1	1	1	1	1	1	1	0.974872
0.581594	0.42322	0.473082	0.387555	0.42322	0.42322	0.42322	0.460359	0.42322	0.408782
1	1	1	0.938163	0.902583	0.91826	0.863238	0.85122	0.817645	0.812845
1	1	0.91826	0.879465	0.856812	0.879465	0.831474	0.85122	0.866823	0.83461
0.770579	0.879465	0.841961	0.879465	0.856812	0.879465	0.895929	0.908436	0.91826	0.879465
1	1	1	1	1	1	0.964265	0.968673	0.972113	0.950271
0.581594	0.770579	0.770579	0.719989	0.690764	0.610743	0.632103	0.603375	0.600931	0.634697
0.581594	0.770579	0.841961	0.823674	0.812845	0.841961	0.863238	0.879465	0.841961	0.856812
0.770579	0.770579	0.841961	0.823674	0.856812	0.841961	0.741375	0.770579	0.793856	0.791506
1	1	1	0.938163	0.902583	0.91826	0.929591	0.879465	0.89225	0.902583
0.770579	0.879465	0.770579	0.770579	0.770579	0.770579	0.741375	0.695578	0.703652	0.671731
1	1	0.91826	0.938163	0.950271	0.958414	0.929591	0.908436	0.866823	0.856812
0.770579	0.581594	0.525789	0.53944	0.483388	0.353279	0.402665	0.460359	0.473082	0.42322
1	1	0.91826	0.879465	0.856812	0.805686	0.831474	0.85122	0.841961	0.856812
0.770579	0.879465	0.703652	0.581594	0.483388	0.499065	0.533566	0.560287	0.581594	0.515009
1	0.879465	0.841961	0.823674	0.856812	0.805686	0.8006	0.744982	0.747796	0.750052
0.581594	0.671731	0.703652	0.625647	0.616678	0.610743	0.632103	0.625647	0.620654	0.634697
0.42322	0.42322	0.37598	0.353279	0.313868	0.309599	0.288578	0.273153	0.248071	0.205734
1	1	0.91826	0.879465	0.902583	0.91826	0.929591	0.938163	0.89225	0.902583
0.581594	0.671731	0.770579	0.823674	0.812845	0.805686	0.770579	0.770579	0.682261	0.710156
1	1	0.91826	0.938163	0.902583	0.879465	0.895929	0.823674	0.841961	0.812845
1	1	1	0.879465	0.812845	0.805686	0.712956	0.719989	0.703652	0.710156
-0.642707	-0.547385	-0.562496	-0.569847	-0.579916	-0.577065	-0.558235	-0.566188	-0.575472	-0.588348
0.770579	0.499065	0.42322	0.387555	0.339939	0.309599	0.270973	0.214213	0.197036	0.18356
0.581594	0.581594	0.581594	0.581594	0.547724	0.525789	0.48784	0.519037	0.456157	0.437894
0.42322	0.671731	0.525789	0.460359	0.483388	0.525789	0.48784	0.499065	0.456157	0.452809
0.581594	0.42322	0.37598	0.42322	0.452809	0.42322	0.402665	0.4416	0.439539	0.467971
1	1	1	1	0.950271	0.958414	0.964265	0.968673	0.972113	0.974872
0.42322	0.0719312	0.172704	0.172704	0.172704	0.209491	0.236858	0.172704	0.160819	0.130755
0.288578	0.42322	0.473082	0.499065	0.483388	0.44781	0.444256	0.4416	0.490323	0.499065
0.581594	0.42322	0.331159	0.320311	0.264035	0.331159	0.362935	0.387555	0.37598	0.380592
1	1	1	1	1	1	0.964265	0.968673	0.972113	0.92618
0.770579	0.879465	0.841961	0.581594	0.616678	0.553288	0.581594	0.603375	0.525789	0.499065
0.770579	0.879465	0.91826	0.879465	0.856812	0.841961	0.831474	0.85122	0.866823	0.812845
0.581594	0.581594	0.473082	0.499065	0.515009	0.42322	0.324943	0.320311	0.316725	0.288578
0.581594	0.581594	0.581594	0.499065	0.581594	0.610743	0.632103	0.648426	0.525789	0.564511
1	1	0.91826	0.823674	0.856812	0.879465	0.831474	0.796802	0.747796	0.710156
0.770579	0.770579	0.703652	0.719989	0.653044	0.640776	0.632103	0.625647	0.600931	0.581594
1	1	0.91826	0.938163	0.812845	0.841961	0.863238	0.85122	0.817645	0.791506
0.770579	0.499065	0.581594	0.460359	0.452809	0.399285	0.382576	0.387555	0.37598	0.353279
1	1	1	0.938163	0.950271	0.91826	0.895929	0.908436	0.841961	0.856812
1	0.879465	0.91826	0.938163	0.950271	0.958414	0.964265	0.968673	0.866823	0.856812
0.288578	0.172704	0.172704	0.172704	0.194569	0.209491	0.157457	0.186297	0.209491	0.228549
1	0.671731	0.703652	0.671731	0.729915	0.770579	0.8006	0.796802	0.817645	0.729915
0.581594	0.770579	0.770579	0.823674	0.856812	0.879465	0.863238	0.879465	0.89225	0.902583
1	0.770579	0.703652	0.625647	0.616678	0.610743	0.510426	0.499065	0.507889	0.467971
1	1	0.91826	0.938163	0.902583	0.879465	0.895929	0.879465	0.89225	0.879465
0.581594	0.42322	0.473082	0.499065	0.581594	0.581594	0.557281	0.53944	0.473082	0.483388
0.581594	0.581594	0.640776	0.625647	0.616678	0.581594	0.581594	0.560287	0.562631	0.581594
1	0.879465	0.841961	0.879465	0.902583	0.879465	0.863238	0.85122	0.866823	0.856812
0.770579	0.581594	0.525789	0.460359	0.483388	0.499065	0.444256	0.47951	0.490323	0.483388
1	0.671731	0.770579	0.770579	0.729915	0.703652	0.68529	0.719989	0.725492	0.729915
0.770579	0.879465	0.91826	0.823674	0.856812	0.879465	0.8006	0.744982	0.703652	0.671731
1	1	0.91826	0.879465	0.856812	0.879465	0.895929	0.85122	0.841961	0.83461
0.288578	0.172704	0.0719312	0.095873	0.110622	0.120621	0.157457	0.146217	0.160819	0.194569
-0.763407	-0.763407	-0.790173	-0.798995	-0.786049	-0.795247	-0.797394	-0.795247	-0.788462	-0.784488
0.770579	0.770579	0.770579	0.719989	0.770579	0.703652	0.741375	0.695578	0.682261	0.59898
1	1	1	1	0.950271	0.91826	0.929591	0.938163	0.944874	0.950271
0.770579	0.879465	0.91826	0.879465	0.902583	0.841961	0.831474	0.823674	0.793856	0.791506
0.581594	0.581594	0.248071	0.172704	0.151441	0.228549	0.270973	0.273153	0.302533	0.326803
0.42322	0.288578	0.248071	0.228549	0.21706	0.190882	0.204129	0.200132	0.209491	0.194569
1	0.879465	0.841961	0.823674	0.856812	0.805686	0.831474	0.85122	0.841961	0.83461
0.581594	0.288578	0.209491	0.258012	0.172704	0.137588	0.113465	0.0719312	0.11505	0.141028
1	1	1	1	1	1	1	1	1	1
1	1	1	0.938163	0.950271	0.841961	0.831474	0.85122	0.817645	0.791506
0.42322	0.228549	0.209491	0.200132	0.194569	0.228549	0.142507	0.172704	0.160819	0.194569
1	1	1	0.879465	0.770579	0.736585	0.712956	0.671731	0.661307	0.634697
0.581594	0.770579	0.640776	0.671731	0.729915	0.703652	0.712956	0.648426	0.661307	0.653044
1	0.879465	0.770579	0.770579	0.812845	0.841961	0.831474	0.796802	0.747796	0.770579
0.770579	0.879465	0.91826	0.823674	0.856812	0.805686	0.741375	0.744982	0.682261	0.690764
1	1	0.91826	0.823674	0.616678	0.610743	0.557281	0.519037	0.544034	0.515009
-0.746136	-0.779753	-0.790173	-0.771691	-0.779753	-0.771691	-0.748663	-0.741664	-0.738142	-0.729735
0.581594	0.770579	0.703652	0.671731	0.616678	0.640776	0.632103	0.625647	0.620654	0.564511
0.42322	0.671731	0.703652	0.719989	0.770579	0.703652	0.632103	0.671731	0.640776	0.581594
0.770579	0.499065	0.525789	0.460359	0.42322	0.353279	0.343729	0.320311	0.288578	0.288578
0.42322	0.172704	0.248071	0.146217	0.194569	0.154945	0.0855158	0.108144	0.149115	0.130755
1	0.879465	0.841961	0.671731	0.729915	0.671731	0.557281	0.499065	0.525789	0.564511
1	1	1	0.938163	0.856812	0.841961	0.831474	0.85122	0.841961	0.83461
-0.226989	-0.130596	-0.0165129	0.00456792	0.000299526	-0.00253141	0.0200311	0.0153558	0.0214224	0.0533322
0.172704	0.172704	0.172704	0.146217	0.130755	0.0719312	0.0455069	0.0838038	0.0931737	0.044211
0.42322	0.499065	0.581594	0.625647	0.616678	0.610743	0.632103	0.625647	0.661307	0.634697
1	0.879465	0.770579	0.719989	0.690764	0.671731	0.68529	0.695578	0.661307	0.671731
1	0.770579	0.703652	0.719989	0.729915	0.610743	0.581594	0.519037	0.525789	0.564511
0.770579	0.581594	0.473082	0.499065	0.547724	0.553288	0.510426	0.53944	0.507889	0.467971
0.581594	0.581594	0.525789	0.53944	0.483388	0.473082	0.444256	0.387555	0.331159	0.353279
0.172704	0.172704	0.172704	0.200132	0.172704	0.190882	0.157457	0.0719312	0.0719312	0.044211
-0.642707	-0.708486	-0.768955	-0.779753	-0.782918	-0.768955	-0.770521	-0.773727	-0.767117	-0.763407
1	1	0.91826	0.879465	0.812845	0.671731	0.632103	0.53944	0.581594	0.564511
0.770579	0.770579	0.703652	0.671731	0.581594	0.610743	0.632103	0.603375	0.640776	0.634697
0.581594	0.770579	0.640776	0.53944	0.581594	0.499065	0.48784	0.460359	0.490323	0.515009
0.770579	0.499065	0.473082	0.499065	0.483388	0.499065	0.46579	0.405209	0.36078	0.353279
1	0.879465	0.703652	0.770579	0.770579	0.805686	0.770579	0.796802	0.770579	0.729915
1	0.879465	0.841961	0.823674	0.812845	0.805686	0.8006	0.719989	0.747796	0.750052
1	0.770579	0.770579	0.823674	0.770579	0.703652	0.712956	0.695578	0.725492	0.729915
0.0719312	0.172704	0.0117411	0.00456792	-0.0165129	-0.00253141	-0.0165129	-0.0165129	-0.00722381	0.0175337
1	0.879465	0.91826	0.879465	0.812845	0.640776	0.658348	0.625647	0.620654	0.634697
0.581594	0.581594	0.640776	0.625647	0.653044	0.671731	0.68529	0.719989	0.747796	0.770579
0.42322	0.120621	0.137588	0.095873	0.0175337	-0.00253141	-0.0398294	-0.0469524	-0.0524401	-0.0489332
1	1	0.770579	0.823674	0.856812	0.879465	0.863238	0.823674	0.817645	0.791506
1	0.879465	0.91826	0.938163	0.950271	0.958414	0.863238	0.823674	0.793856	0.791506
1	1	0.91826	0.770579	0.690764	0.703652	0.712956	0.671731	0.640776	0.634697
1	1	1	1	0.902583	0.841961	0.863238	0.879465	0.841961	0.791506
1	0.879465	0.841961	0.770579	0.812845	0.805686	0.770579	0.770579	0.770579	0.750052
1	0.671731	0.640776	0.671731	0.653044	0.640776	0.557281	0.519037	0.525789	0.547724
0.770579	0.671731	0.703652	0.625647	0.616678	0.640776	0.658348	0.695578	0.682261	0.634697
0.770579	0.581594	0.703652	0.719989	0.729915	0.736585	0.770579	0.744982	0.703652	0.671731
1	1	0.91826	0.823674	0.770579	0.770579	0.770579	0.744982	0.747796	0.729915
1	1	1	1	1	1	0.964265	0.968673	0.944874	0.950271
1	0.879465	0.841961	0.823674	0.812845	0.841961	0.8006	0.796802	0.793856	0.812845
-0.809953	-0.787602	-0.727859	-0.70346	-0.720247	-0.730979	-0.730535	-0.727859	-0.729942	-0.727859
1	1	1	1	1	1	0.929591	0.85122	0.866823	0.856812
0.770579	0.671731	0.770579	0.770579	0.770579	0.805686	0.770579	0.770579	0.770579	0.770579
0.581594	0.671731	0.703652	0.581594	0.616678	0.581594	0.606526	0.625647	0.640776	0.653044
-0.0165129	-0.0567977	-0.33444	-0.35823	-0.380954	-0.388305	-0.368095	-0.364008	-0.34515	-0.30951
1	0.879465	0.703652	0.581594	0.616678	0.610743	0.557281	0.603375	0.581594	0.581594
0.581594	0.770579	0.841961	0.879465	0.856812	0.841961	0.863238	0.879465	0.866823	0.856812
1	0.879465	0.91826	0.879465	0.902583	0.879465	0.895929	0.908436	0.89225	0.902583
0.581594	0.671731	0.703652	0.625647	0.690764	0.736585	0.68529	0.719989	0.725492	0.690764
-0.708486	-0.666033	-0.680773	-0.671633	-0.656883	-0.642707	-0.662792	-0.657462	-0.650651	-0.645109
1	0.671731	0.581594	0.53944	0.547724	0.525789	0.557281	0.519037	0.439539	0.408782
0.581594	0.671731	0.640776	0.671731	0.653044	0.640776	0.658348	0.695578	0.725492	0.690764
0.581594	0.770579	0.703652	0.770579	0.770579	0.770579	0.770579	0.744982	0.661307	0.634697
1	0.879465	0.841961	0.823674	0.856812	0.841961	0.863238	0.823674	0.841961	0.812845
1	0.879465	0.770579	0.770579	0.729915	0.736585	0.741375	0.719989	0.725492	0.690764
0.770579	0.879465	0.640776	0.671731	0.653044	0.581594	0.632103	0.581594	0.600931	0.581594
1	0.879465	0.703652	0.719989	0.690764	0.703652	0.712956	0.519037	0.473082	0.437894
0.172704	0.228549	0.42322	0.499065	0.581594	0.525789	0.557281	0.560287	0.507889	0.483388
1	1	1	0.719989	0.770579	0.805686	0.770579	0.770579	0.770579	0.770579
0.770579	0.671731	0.473082	0.228549	0.313868	0.353279	0.382576	0.405209	0.36078	0.339939
-0.837231	-0.867829	-0.877268	-0.852979	-0.837231	-0.837231	-0.820008	-0.822221	-0.81312	-0.815628
0.770579	0.770579	0.841961	0.879465	0.902583	0.805686	0.831474	0.823674	0.841961	0.856812
1	1	0.841961	0.625647	0.690764	0.671731	0.658348	0.625647	0.640776	0.653044
0.770579	0.770579	0.770579	0.823674	0.812845	0.770579	0.8006	0.796802	0.817645	0.83461
1	1	1	1	0.950271	0.958414	0.895929	0.908436	0.866823	0.83461
1	1	0.841961	0.879465	0.902583	0.841961	0.863238	0.879465	0.866823	0.83461
0.770579	0.879465	0.841961	0.879465	0.856812	0.841961	0.8006	0.770579	0.770579	0.791506
0.581594	0.671731	0.770579	0.770579	0.729915	0.640776	0.557281	0.560287	0.562631	0.564511
1	1	1	1	1	1	1	1	1	1
1	1	1	1	1	1	1	1	1	0.974872
0.770579	0.671731	0.640776	0.581594	0.483388	0.499065	0.48784	0.47951	0.490323	0.467971
1	1	1	1	0.950271	0.841961	0.8006	0.770579	0.770579	0.791506
1	1	0.91826	0.938163	0.902583	0.879465	0.895929	0.823674	0.817645	0.83461
1	1	0.841961	0.879465	0.856812	0.879465	0.895929	0.879465	0.841961	0.83461
0.770579	0.770579	0.703652	0.625647	0.690764	0.736585	0.741375	0.744982	0.725492	0.710156
0.770579	0.770579	0.770579	0.671731	0.653044	0.703652	0.741375	0.695578	0.703652	0.710156
1	1	0.91826	0.938163	0.950271	0.958414	0.964265	0.938163	0.91826	0.902583
0.581594	0.42322	0.37598	0.460359	0.515009	0.525789	0.581594	0.581594	0.473082	0.394575
0.770579	0.879465	0.841961	0.823674	0.812845	0.841961	0.8006	0.823674	0.747796	0.750052
-0.0947602	-0.33444	-0.206882	-0.130596	-0.0947602	-0.0696998	-0.0623583	-0.0165129	-0.00722381	-0.0165129
0.770579	0.770579	0.640776	0.625647	0.690764	0.736585	0.770579	0.744982	0.747796	0.729915
1	1	1	0.879465	0.856812	0.703652	0.712956	0.695578	0.640776	0.653044
0.42322	0.581594	0.525789	0.460359	0.515009	0.42322	0.444256	0.460359	0.439539	0.42322
1	0.671731	0.770579	0.823674	0.856812	0.879465	0.863238	0.85122	0.841961	0.856812
0.581594	0.42322	0.331159	0.387555	0.394575	0.42322	0.324943	0.320311	0.316725	0.339939
0.770579	0.499065	0.42322	0.387555	0.366828	0.42322	0.444256	0.4416	0.473082	0.467971
1	1	1	1	1	1	1	0.938163	0.944874	0.950271
1	0.770579	0.770579	0.671731	0.690764	0.640776	0.68529	0.695578	0.682261	0.710156
0.770579	0.879465	0.841961	0.823674	0.770579	0.736585	0.741375	0.744982	0.747796	0.729915
0.288578	0.353279	0.288578	0.320311	0.339939	0.268075	0.253736	0.214213	0.235004	0.264035
1	1	1	0.879465	0.902583	0.91826	0.929591	0.938163	0.944874	0.950271
1	1	1	1	0.902583	0.91826	0.929591	0.908436	0.91826	0.92618
0.288578	0.353279	0.331159	0.320311	0.288578	0.288578	0.288578	0.336636	0.331159	0.313868
1	1	0.91826	0.879465	0.902583	0.879465	0.863238	0.85122	0.770579	0.791506
1	1	0.91826	0.823674	0.856812	0.770579	0.68529	0.695578	0.661307	0.671731
0.770579	0.879465	0.841961	0.879465	0.812845	0.841961	0.8006	0.770579	0.725492	0.750052
0.770579	0.581594	0.640776	0.719989	0.690764	0.703652	0.712956	0.744982	0.725492	0.750052
1	1	1	1	1	1	1	1	1	1
0.770579	0.499065	0.525789	0.499065	0.515009	0.499065	0.48784	0.460359	0.473082	0.42322
0.42322	0.581594	0.581594	0.42322	0.452809	0.499065	0.510426	0.499065	0.473082	0.452809
0.770579	0.879465	0.703652	0.671731	0.653044	0.553288	0.533566	0.519037	0.507889	0.531226
1	0.879465	0.841961	0.879465	0.856812	0.879465	0.863238	0.796802	0.793856	0.791506
0.0719312	0.120621	0.172704	0.120621	0.110622	0.137588	0.0993581	0.13331	0.104031	0.0719312
-0.642707	-0.642707	-0.694912	-0.693177	-0.700408	-0.715072	-0.716929	-0.705983	-0.710696	-0.700408
1	1	0.91826	0.938163	0.902583	0.91826	0.895929	0.908436	0.91826	0.856812
0.172704	0.42322	0.525789	0.53944	0.483388	0.399285	0.362935	0.304294	0.302533	0.339939
0.42322	0.671731	0.525789	0.581594	0.483388	0.473082	0.444256	0.460359	0.391448	0.394575
0.770579	0.770579	0.770579	0.823674	0.812845	0.841961	0.831474	0.796802	0.817645	0.812845
1	1	0.703652	0.625647	0.653044	0.640776	0.632103	0.603375	0.562631	0.531226
0.581594	0.770579	0.703652	0.770579	0.690764	0.640776	0.658348	0.648426	0.661307	0.59898
0.770579	0.671731	0.640776	0.581594	0.616678	0.640776	0.606526	0.603375	0.544034	0.515009
0.581594	0.353279	0.42322	0.42322	0.394575	0.309599	0.270973	0.243146	0.222146	0.18356
1	0.879465	0.770579	0.770579	0.770579	0.770579	0.770579	0.796802	0.817645	0.812845
0.770579	0.770579	0.703652	0.671731	0.653044	0.671731	0.581594	0.625647	0.640776	0.653044
0.770579	0.879465	0.91826	0.938163	0.950271	0.958414	0.929591	0.908436	0.91826	0.902583
0.42322	0.499065	0.42322	0.42322	0.394575	0.309599	0.288578	0.304294	0.302533	0.276215
-0.687916	-0.708486	-0.701768	-0.723123	-0.724075	-0.724709	-0.727859	-0.718316	-0.701768	-0.708486
1	1	1	1	1	1	1	1	1	1
0.42322	0.581594	0.640776	0.625647	0.581594	0.553288	0.581594	0.560287	0.562631	0.483388
1	1	0.91826	0.938163	0.950271	0.958414	0.964265	0.938163	0.944874	0.92618
1	0.671731	0.703652	0.770579	0.729915	0.671731	0.632103	0.625647	0.640776	0.653044
0.770579	0.770579	0.703652	0.581594	0.581594	0.525789	0.533566	0.519037	0.544034	0.564511
0.770579	0.879465	0.770579	0.719989	0.690764	0.736585	0.68529	0.648426	0.682261	0.634697
1	0.879465	0.770579	0.770579	0.812845	0.841961	0.863238	0.823674	0.841961	0.856812
1	1	1	1	0.856812	0.841961	0.863238	0.879465	0.89225	0.902583
-0.884569	-0.867829	-0.865898	-0.864927	-0.834623	-0.830662	-0.827797	-0.827317	-0.820884	-0.817029
1	0.770579	0.581594	0.581594	0.452809	0.353279	0.324943	0.353279	0.391448	0.394575
1	1	1	0.938163	0.950271	0.879465	0.863238	0.823674	0.817645	0.83461
0.770579	0.770579	0.841961	0.879465	0.856812	0.879465	0.863238	0.879465	0.866823	0.879465
1	0.770579	0.841961	0.770579	0.812845	0.841961	0.770579	0.719989	0.703652	0.653044
0.770579	0.770579	0.640776	0.581594	0.515009	0.525789	0.510426	0.499065	0.507889	0.499065
1	1	0.841961	0.671731	0.690764	0.703652	0.632103	0.603375	0.562631	0.581594
-0.0165129	0.0719312	0.0719312	0.00456792	-0.0645694	-0.106933	-0.105208	-0.0567977	-0.0256766	-0.0409742
0.581594	0.770579	0.703652	0.671731	0.729915	0.736585	0.712956	0.695578	0.682261	0.653044
0.42322	0.499065	0.525789	0.460359	0.547724	0.610743	0.557281	0.581594	0.581594	0.581594
1	1	0.640776	0.460359	0.483388	0.525789	0.533566	0.519037	0.507889	0.467971
1	1	0.91826	0.938163	0.950271	0.91826	0.929591	0.85122	0.841961	0.856812
1	1	0.91826	0.719989	0.690764	0.640776	0.658348	0.671731	0.661307	0.671731
0.770579	0.879465	0.841961	0.823674	0.812845	0.736585	0.658348	0.671731	0.661307	0.653044
1	0.879465	0.91826	0.938163	0.856812	0.879465	0.831474	0.796802	0.817645	0.812845
1	0.879465	0.703652	0.770579	0.690764	0.581594	0.632103	0.648426	0.682261	0.710156
1	1	0.703652	0.671731	0.653044	0.703652	0.712956	0.744982	0.747796	0.729915
1	0.879465	0.841961	0.823674	0.812845	0.736585	0.770579	0.770579	0.725492	0.653044
0.0719312	0.228549	0.172704	0.0719312	0.130755	0.228549	0.236858	0.214213	0.172704	0.194569
1	0.879465	0.770579	0.625647	0.515009	0.473082	0.46579	0.460359	0.439539	0.437894
0.581594	0.288578	0.248071	0.320311	0.42322	0.353279	0.362935	0.405209	0.42322	0.408782
1	1	0.91826	0.879465	0.902583	0.91826	0.8006	0.796802	0.747796	0.750052
0.581594	0.671731	0.640776	0.671731	0.690764	0.703652	0.632103	0.648426	0.682261	0.671731
0.581594	0.671731	0.525789	0.499065	0.547724	0.581594	0.632103	0.603375	0.562631	0.483388
0.42322	0.42322	0.473082	0.460359	0.515009	0.525789	0.557281	0.560287	0.562631	0.547724
0.42322	0.172704	0.248071	0.258012	0.151441	0.104031	0.0855158	0.095873	0.11505	0.110622
1	0.671731	0.640776	0.625647	0.616678	0.581594	0.48784	0.4416	0.42322	0.394575
1	1	0.770579	0.671731	0.690764	0.736585	0.741375	0.671731	0.703652	0.710156
0.288578	0.0719312	0.172704	0.288578	0.194569	0.190882	0.236858	0.228549	0.209491	0.240205
-0.746136	-0.795247	-0.800233	-0.763407	-0.749668	-0.743162	-0.727859	-0.725499	-0.727859	-0.731599
0.770579	0.671731	0.770579	0.671731	0.616678	0.610743	0.581594	0.603375	0.581594	0.59898
0.42322	0.581594	0.581594	0.671731	0.581594	0.610743	0.606526	0.603375	0.544034	0.499065
1	1	1	1	1	1	1	1	1	1
0.288578	0.499065	0.640776	0.671731	0.729915	0.736585	0.68529	0.719989	0.703652	0.710156
-0.33444	-0.423483	-0.498474	-0.5317	-0.525258	-0.49268	-0.488494	-0.489754	-0.498474	-0.501914
1	0.879465	0.91826	0.879465	0.856812	0.770579	0.741375	0.744982	0.725492	0.750052
1	1	0.841961	0.879465	0.902583	0.841961	0.863238	0.85122	0.866823	0.879465
-0.666033	-0.718316	-0.779753	-0.771691	-0.782918	-0.787602	-0.793083	-0.800851	-0.808356	-0.808516
0.581594	0.671731	0.770579	0.719989	0.770579	0.805686	0.741375	0.744982	0.747796	0.750052
1	0.879465	0.91826	0.938163	0.950271	0.958414	0.929591	0.938163	0.91826	0.879465
0.172704	0.0719312	0.104031	0.0719312	0.0533322	0.0719312	0.0585972	0.0719312	0.061539	0.0625715
0.581594	0.353279	0.42322	0.499065	0.547724	0.499065	0.382576	0.353279	0.331159	0.339939
-0.164478	-0.0567977	0.0117411	-0.0760565	-0.0645694	-0.00253141	0.0200311	-0.0268134	-0.0436378	-0.0409742
0.770579	0.879465	0.91826	0.823674	0.812845	0.841961	0.863238	0.823674	0.817645	0.812845
1	0.499065	0.42322	0.460359	0.515009	0.553288	0.510426	0.47951	0.456157	0.499065
1	1	1	1	1	1	1	0.968673	0.91826	0.83461
1	0.671731	0.581594	0.53944	0.581594	0.581594	0.533566	0.4416	0.439539	0.467971
0.42322	0.581594	0.703652	0.770579	0.812845	0.805686	0.8006	0.796802	0.817645	0.83461
1	1	1	1	0.950271	0.91826	0.929591	0.938163	0.91826	0.92618
0.770579	0.671731	0.703652	0.625647	0.515009	0.44781	0.382576	0.405209	0.302533	0.326803
1	1	0.91826	0.879465	0.902583	0.879465	0.895929	0.879465	0.866823	0.856812
1	0.770579	0.703652	0.719989	0.690764	0.671731	0.68529	0.648426	0.600931	0.581594
1	0.879465	0.841961	0.770579	0.770579	0.770579	0.68529	0.695578	0.682261	0.671731
1	1	0.91826	0.938163	0.950271	0.958414	0.964265	0.968673	0.972113	0.974872
0.770579	0.770579	0.841961	0.879465	0.902583	0.91826	0.895929	0.796802	0.770579	0.791506
1	1	1	1	1	1	0.964265	0.938163	0.91826	0.92618
1	0.879465	0.91826	0.938163	0.902583	0.770579	0.8006	0.796802	0.747796	0.750052
0.581594	0.671731	0.581594	0.625647	0.653044	0.640776	0.632103	0.648426	0.661307	0.690764
1	1	1	1	1	1	0.964265	0.968673	0.972113	0.92618
1	1	1	1	1	0.958414	0.964265	0.938163	0.91826	0.879465
1	0.770579	0.640776	0.719989	0.729915	0.736585	0.632103	0.648426	0.682261	0.634697
0.42322	0.228549	0.209491	0.228549	0.21706	0.209491	0.142507	0.159346	0.149115	0.130755
1	1	1	0.938163	0.950271	0.958414	0.964265	0.968673	0.944874	0.902583
0.42322	0.499065	0.288578	0.288578	0.240205	0.268075	0.220326	0.258012	0.248071	0.264035
1	1	1	1	1	1	1	1	1	0.950271
0.172704	0.353279	0.331159	0.42322	0.483388	0.44781	0.402665	0.387555	0.37598	0.380592
-0.0165129	-0.0567977	-0.118876	-0.211975	-0.215009	-0.206882	-0.251844	-0.328318	-0.317952	-0.348846
0.770579	0.879465	0.841961	0.879465	0.856812	0.879465	0.895929	0.879465	0.793856	0.812845
1	0.770579	0.770579	0.719989	0.653044	0.610743	0.581594	0.581594	0.544034	0.547724
1	1	1	1	1	0.958414	0.964265	0.968673	0.944874	0.950271
-0.5317	-0.630458	-0.634587	-0.617792	-0.62291	-0.634587	-0.649527	-0.648682	-0.645375	-0.647494
1	0.353279	0.42322	0.460359	0.42322	0.473082	0.42322	0.4416	0.391448	0.42322
0.770579	0.879465	0.640776	0.625647	0.690764	0.671731	0.68529	0.719989	0.725492	0.750052
-0.164478	0.0263139	0.0411964	0.048757	-0.0165129	-0.00253141	-0.0398294	-0.0369587	-0.0256766	-0.032919
0.581594	0.581594	0.525789	0.460359	0.547724	0.525789	0.510426	0.47951	0.456157	0.366828
0.42322	0.581594	0.525789	0.53944	0.42322	0.37598	0.402665	0.387555	0.42322	0.437894
0.288578	0.172704	0.172704	0.095873	0.0533322	0.0563987	0.0993581	0.108144	0.126234	0.130755
0.42322	0.42322	0.248071	0.258012	0.288578	0.353279	0.362935	0.387555	0.36078	0.394575
0.770579	0.581594	0.640776	0.53944	0.483388	0.473082	0.46579	0.460359	0.473082	0.499065
0.770579	0.581594	0.288578	0.172704	0.0719312	0.0117411	0.00763304	0.048757	0.0117411	0.0352056
0.770579	0.499065	0.37598	0.460359	0.452809	0.473082	0.444256	0.460359	0.439539	0.452809
-0.687916	-0.727859	-0.74016	-0.746136	-0.738951	-0.730979	-0.725161	-0.705983	-0.721528	-0.725973
-0.708486	-0.817029	-0.841523	-0.827317	-0.826643	-0.819349	-0.807898	-0.800851	-0.809953	-0.811382
0.581594	0.770579	0.841961	0.879465	0.812845	0.841961	0.863238	0.85122	0.841961	0.856812
0.42322	0.499065	0.525789	0.53944	0.42322	0.37598	0.402665	0.387555	0.36078	0.380592
0.770579	0.671731	0.703652	0.671731	0.653044	0.671731	0.606526	0.603375	0.544034	0.531226
0.770579	0.499065	0.525789	0.460359	0.42322	0.399285	0.382576	0.42322	0.42322	0.437894
0.288578	0.228549	0.248071	0.258012	0.172704	0.209491	0.204129	0.214213	0.248071	0.240205
1	1	0.703652	0.719989	0.770579	0.736585	0.712956	0.695578	0.661307	0.690764
0.770579	0.671731	0.703652	0.719989	0.770579	0.736585	0.770579	0.744982	0.770579	0.750052
1	1	0.841961	0.879465	0.856812	0.841961	0.831474	0.85122	0.841961	0.856812
0.42322	0.353279	0.37598	0.288578	0.288578	0.353279	0.362935	0.336636	0.316725	0.276215
0.770579	0.671731	0.640776	0.53944	0.515009	0.525789	0.557281	0.560287	0.600931	0.547724
0.770579	0.770579	0.841961	0.823674	0.812845	0.770579	0.712956	0.744982	0.747796	0.750052
0.42322	0.499065	0.248071	0.258012	0.264035	0.309599	0.324943	0.288578	0.288578	0.288578
0.42322	0.353279	0.42322	0.460359	0.515009	0.473082	0.46579	0.47951	0.473082	0.467971
1	0.879465	0.841961	0.879465	0.812845	0.841961	0.831474	0.823674	0.817645	0.729915
0.770579	0.879465	0.91826	0.938163	0.902583	0.91826	0.929591	0.938163	0.944874	0.950271
1	1	1	1	0.902583	0.91826	0.929591	0.908436	0.841961	0.83461
0.581594	0.581594	0.525789	0.53944	0.547724	0.525789	0.581594	0.581594	0.620654	0.634697
1	1	0.91826	0.938163	0.950271	0.841961	0.831474	0.796802	0.817645	0.812845
0.581594	0.499065	0.42322	0.499065	0.515009	0.473082	0.510426	0.53944	0.581594	0.564511
0.770579	0.671731	0.703652	0.770579	0.729915	0.770579	0.770579	0.719989	0.747796	0.710156
0.770579	0.879465	0.640776	0.625647	0.547724	0.553288	0.533566	0.499065	0.525789	0.515009
1	1	0.91826	0.879465	0.856812	0.879465	0.863238	0.823674	0.817645	0.83461
1	0.770579	0.581594	0.671731	0.690764	0.703652	0.632103	0.648426	0.640776	0.634697
-0.164478	-0.0567977	-0.0165129	0.00456792	-0.032919	-0.00253141	-0.0733398	-0.0760565	-0.0347174	-0.032919
1	0.879465	0.91826	0.879465	0.902583	0.91826	0.895929	0.879465	0.89225	0.902583
-0.895127	-0.895127	-0.865898	-0.833966	-0.818423	-0.819349	-0.814018	-0.822221	-0.819349	-0.808516
1	0.879465	0.91826	0.879465	0.902583	0.879465	0.831474	0.770579	0.725492	0.710156
0.42322	0.42322	0.37598	0.460359	0.42322	0.399285	0.362935	0.353279	0.391448	0.326803
0.770579	0.879465	0.640776	0.671731	0.729915	0.736585	0.770579	0.770579	0.770579	0.750052
0.770579	0.499065	0.42322	0.353279	0.394575	0.42322	0.42322	0.47951	0.456157	0.452809
0.581594	0.499065	0.288578	0.258012	0.339939	0.288578	0.253736	0.288578	0.261352	0.264035
1	1	0.91826	0.879465	0.902583	0.91826	0.895929	0.823674	0.817645	0.812845
0.42322	0.581594	0.640776	0.581594	0.547724	0.525789	0.557281	0.603375	0.640776	0.653044
-0.423483	-0.283355	-0.246414	-0.226989	-0.272529	-0.274349	-0.251844	-0.226989	-0.226989	-0.183935
-0.33444	-0.480858	-0.562496	-0.611296	-0.627959	-0.642707	-0.646133	-0.608006	-0.600217	-0.593871
0.770579	0.879465	0.770579	0.823674	0.856812	0.879465	0.895929	0.823674	0.817645	0.812845
1	0.879465	0.841961	0.823674	0.856812	0.879465	0.863238	0.823674	0.793856	0.791506
1	0.879465	0.841961	0.823674	0.770579	0.805686	0.770579	0.796802	0.770579	0.729915
0.770579	0.879465	0.640776	0.625647	0.653044	0.671731	0.68529	0.625647	0.661307	0.634697
1	0.879465	0.91826	0.625647	0.616678	0.640776	0.658348	0.671731	0.620654	0.653044
1	1	0.91826	0.938163	0.902583	0.91826	0.895929	0.85122	0.817645	0.812845
1	0.879465	0.640776	0.719989	0.616678	0.610743	0.581594	0.519037	0.507889	0.499065
0.172704	0.0263139	0.0719312	0.0719312	0.130755	0.137588	0.142507	0.120621	0.104031	0.100757
1	1	1	0.938163	0.950271	0.958414	0.964265	0.968673	0.972113	0.974872
0.42322	0.499065	0.331159	0.353279	0.394575	0.42322	0.46579	0.4416	0.456157	0.467971
1	0.770579	0.770579	0.770579	0.729915	0.770579	0.770579	0.744982	0.725492	0.729915
1	0.879465	0.703652	0.770579	0.812845	0.770579	0.8006	0.796802	0.770579	0.770579
0.581594	0.499065	0.525789	0.581594	0.515009	0.525789	0.533566	0.499065	0.507889	0.515009
1	1	0.91826	0.879465	0.902583	0.879465	0.831474	0.823674	0.793856	0.812845
1	0.770579	0.770579	0.770579	0.770579	0.770579	0.712956	0.560287	0.473082	0.483388
0.770579	0.770579	0.841961	0.671731	0.653044	0.671731	0.712956	0.671731	0.661307	0.671731
1	0.770579	0.770579	0.719989	0.770579	0.805686	0.770579	0.719989	0.703652	0.710156
1	0.879465	0.770579	0.823674	0.856812	0.879465	0.895929	0.908436	0.91826	0.92618
1	0.770579	0.703652	0.770579	0.690764	0.703652	0.712956	0.695578	0.640776	0.616678
1	1	0.841961	0.770579	0.770579	0.770579	0.770579	0.770579	0.703652	0.710156
0.581594	0.671731	0.703652	0.719989	0.770579	0.805686	0.8006	0.823674	0.793856	0.791506
1	0.770579	0.703652	0.671731	0.729915	0.736585	0.741375	0.695578	0.661307	0.671731
1	1	0.770579	0.671731	0.581594	0.610743	0.606526	0.581594	0.581594	0.564511
1	1	1	1	1	1	1	1	0.972113	0.92618
0.288578	0.0719312	0.104031	0.0719312	0.172704	0.154945	0.188259	0.186297	0.149115	0.110622
0.288578	0.288578	0.248071	0.288578	0.313868	0.309599	0.306564	0.336636	0.37598	0.353279
0.770579	0.879465	0.91826	0.879465	0.856812	0.841961	0.863238	0.823674	0.793856	0.812845
1	1	0.91826	0.879465	0.812845	0.805686	0.8006	0.796802	0.817645	0.812845
1	1	1	0.879465	0.770579	0.703652	0.741375	0.719989	0.725492	0.690764
0.172704	0.228549	0.209491	0.0719312	0.151441	0.172704	0.220326	0.228549	0.235004	0.194569
1	0.879465	0.841961	0.879465	0.856812	0.841961	0.863238	0.879465	0.89225	0.879465
0.770579	0.499065	0.42322	0.499065	0.394575	0.37598	0.444256	0.353279	0.316725	0.313868
0.581594	0.671731	0.640776	0.625647	0.616678	0.499065	0.510426	0.47951	0.473082	0.467971
1	1	1	1	0.950271	0.841961	0.831474	0.823674	0.770579	0.729915
-0.666033	-0.727859	-0.721528	-0.713438	-0.708486	-0.694912	-0.696885	-0.70346	-0.690264	-0.694219
0.172704	-0.196562	-0.164478	-0.196562	-0.202776	-0.186058	-0.164478	-0.156182	-0.142099	-0.151149
1	1	0.91826	0.879465	0.856812	0.736585	0.741375	0.695578	0.725492	0.710156
1	0.879465	0.703652	0.671731	0.653044	0.640776	0.606526	0.625647	0.640776	0.671731
1	1	1	1	1	0.958414	0.863238	0.879465	0.866823	0.83461
0.0719312	0.172704	0.288578	0.320311	0.394575	0.331159	0.324943	0.353279	0.36078	0.380592
-0.0947602	-0.0947602	0.0117411	0.048757	0.0910214	0.0719312	0.127846	0.159346	0.184775	0.151441
1	1	1	1	1	1	0.964265	0.968673	0.972113	0.974872
0.770579	0.879465	0.91826	0.938163	0.902583	0.841961	0.8006	0.823674	0.841961	0.856812
0.172704	0.288578	0.331159	0.353279	0.339939	0.331159	0.343729	0.370249	0.407192	0.380592
1	0.879465	0.91826	0.938163	0.950271	0.91826	0.929591	0.908436	0.89225	0.902583
0.770579	0.879465	0.770579	0.823674	0.812845	0.805686	0.831474	0.85122	0.841961	0.812845
0.770579	0.879465	0.770579	0.719989	0.690764	0.703652	0.632103	0.671731	0.661307	0.671731
0.172704	0.288578	0.331159	0.320311	0.313868	0.268075	0.270973	0.273153	0.274853	0.264035
0.770579	0.879465	0.841961	0.823674	0.812845	0.770579	0.741375	0.695578	0.682261	0.671731
1	0.879465	0.841961	0.879465	0.770579	0.770579	0.741375	0.671731	0.703652	0.710156
0.42322	0.499065	0.331159	0.42322	0.515009	0.525789	0.444256	0.42322	0.36078	0.380592
1	1	1	0.938163	0.902583	0.805686	0.741375	0.744982	0.747796	0.729915
0.770579	0.770579	0.703652	0.770579	0.653044	0.703652	0.632103	0.519037	0.507889	0.515009
1	0.770579	0.770579	0.719989	0.616678	0.671731	0.712956	0.695578	0.725492	0.671731
1	0.770579	0.841961	0.770579	0.770579	0.805686	0.8006	0.796802	0.770579	0.750052
1	0.879465	0.841961	0.879465	0.902583	0.879465	0.895929	0.908436	0.89225	0.902583
1	0.879465	0.703652	0.625647	0.616678	0.610743	0.606526	0.560287	0.581594	0.581594
0.770579	0.671731	0.581594	0.460359	0.394575	0.42322	0.362935	0.370249	0.37598	0.353279
-0.727859	-0.630458	-0.59112	-0.562496	-0.562496	-0.509837	-0.488494	-0.511237	-0.513559	-0.501914
0.581594	0.581594	0.640776	0.625647	0.690764	0.703652	0.606526	0.603375	0.640776	0.653044
0.288578	0.42322	0.42322	0.320311	0.240205	0.228549	0.236858	0.273153	0.274853	0.288578
0.0719312	-0.0165129	-0.118876	-0.130596	-0.0489332	-0.0302122	-0.0282721	-0.0165129	0.00219332	0.0175337
0.770579	0.879465	0.841961	0.879465	0.770579	0.770579	0.8006	0.770579	0.725492	0.729915
1	0.671731	0.703652	0.770579	0.812845	0.703652	0.741375	0.695578	0.661307	0.690764
1	0.581594	0.581594	0.581594	0.42322	0.44781	0.402665	0.353279	0.37598	0.394575
1	0.879465	0.91826	0.879465	0.856812	0.879465	0.895929	0.879465	0.89225	0.83461
-0.82393	-0.795247	-0.727859	-0.698358	-0.692131	-0.698358	-0.693922	-0.690556	-0.680773	-0.681494
0.288578	0.353279	0.42322	0.320311	0.240205	0.228549	0.188259	0.228549	0.248071	0.240205
0.42322	0.499065	0.473082	0.387555	0.313868	0.228549	0.236858	0.200132	0.197036	0.172704
0.770579	0.499065	0.581594	0.42322	0.42322	0.399285	0.362935	0.370249	0.42322	0.42322
0.770579	0.770579	0.640776	0.581594	0.616678	0.553288	0.533566	0.560287	0.507889	0.499065
1	0.879465	0.770579	0.823674	0.770579	0.736585	0.741375	0.770579	0.770579	0.729915
-0.795247	-0.809953	-0.768955	-0.741664	-0.704471	-0.691432	-0.690932	-0.687916	-0.685551	-0.67052
0.581594	0.770579	0.770579	0.770579	0.729915	0.671731	0.658348	0.648426	0.620654	0.59898
0.770579	0.770579	0.841961	0.823674	0.812845	0.805686	0.770579	0.744982	0.661307	0.653044
1	1	1	1	0.950271	0.958414	0.863238	0.85122	0.866823	0.83461
1	1	0.91826	0.879465	0.902583	0.91826	0.831474	0.823674	0.793856	0.770579
0.770579	0.879465	0.91826	0.879465	0.902583	0.879465	0.895929	0.908436	0.91826	0.879465
0.770579	0.770579	0.841961	0.770579	0.770579	0.736585	0.741375	0.744982	0.703652	0.690764
1	0.879465	0.91826	0.823674	0.812845	0.805686	0.8006	0.823674	0.841961	0.791506
1	0.879465	0.91826	0.770579	0.690764	0.703652	0.712956	0.671731	0.703652	0.690764
0.770579	0.770579	0.841961	0.879465	0.812845	0.841961	0.8006	0.796802	0.817645	0.812845
-0.873535	-0.873535	-0.858025	-0.852979	-0.842373	-0.843643	-0.840914	-0.849904	-0.834331	-0.827989
0.581594	0.581594	0.640776	0.625647	0.690764	0.640776	0.68529	0.648426	0.661307	0.653044
0.42322	0.671731	0.703652	0.719989	0.690764	0.671731	0.658348	0.648426	0.620654	0.616678
0.770579	0.581594	0.581594	0.625647	0.581594	0.525789	0.48784	0.499065	0.490323	0.467971
0.581594	0.671731	0.581594	0.671731	0.653044	0.610743	0.632103	0.625647	0.640776	0.653044
0.581594	0.581594	0.581594	0.53944	0.483388	0.44781	0.510426	0.460359	0.391448	0.394575
-0.727859	-0.654559	-0.581806	-0.569847	-0.512074	-0.504193	-0.488494	-0.457815	-0.436861	-0.423483
1	0.581594	0.525789	0.53944	0.515009	0.44781	0.46579	0.4416	0.439539	0.467971
0.770579	0.671731	0.581594	0.53944	0.581594	0.553288	0.510426	0.499065	0.525789	0.499065
0.42322	0.353279	0.473082	0.499065	0.547724	0.473082	0.48784	0.499065	0.473082	0.42322
-0.779753	-0.779753	-0.779753	-0.798995	-0.809953	-0.817029	-0.809953	-0.82393	-0.82393	-0.829329
-0.562496	-0.604687	-0.687916	-0.727859	-0.770052	-0.763407	-0.760998	-0.769641	-0.767117	-0.778158
1	1	1	1	1	0.91826	0.895929	0.908436	0.89225	0.83461
1	1	0.91826	0.879465	0.812845	0.841961	0.831474	0.823674	0.793856	0.791506
0.42322	0.288578	0.288578	0.353279	0.264035	0.268075	0.253736	0.243146	0.235004	0.21706
1	1	1	1	1	1	0.895929	0.908436	0.91826	0.92618
0.288578	0.42322	0.42322	0.460359	0.394575	0.37598	0.382576	0.405209	0.42322	0.353279
0.581594	0.770579	0.770579	0.823674	0.856812	0.841961	0.770579	0.719989	0.703652	0.710156
1	1	0.91826	0.938163	0.950271	0.958414	0.964265	0.968673	0.972113	0.974872
1	1	1	0.938163	0.902583	0.879465	0.895929	0.908436	0.91826	0.92618
0.581594	0.671731	0.703652	0.719989	0.653044	0.671731	0.658348	0.671731	0.682261	0.671731
1	1	1	1	0.950271	0.91826	0.895929	0.908436	0.866823	0.856812
0.770579	0.671731	0.770579	0.671731	0.581594	0.581594	0.557281	0.519037	0.456157	0.437894
0.0719312	-0.130596	-0.118876	-0.0947602	-0.12359	-0.0696998	-0.0398294	-0.0268134	-0.0347174	-0.0489332
0.172704	0.228549	0.248071	0.258012	0.194569	0.228549	0.253736	0.228549	0.261352	0.240205
1	1	1	1	0.950271	0.91826	0.929591	0.938163	0.91826	0.902583
1	0.879465	0.91826	0.938163	0.856812	0.805686	0.8006	0.695578	0.682261	0.710156
0.581594	0.770579	0.770579	0.770579	0.653044	0.640776	0.632103	0.625647	0.640776	0.634697
-0.0947602	0.0263139	-0.0165129	0.00456792	-0.0165129	-0.0436378	-0.0511897	-0.130596	-0.134454	-0.171034
0.581594	0.770579	0.703652	0.770579	0.690764	0.581594	0.581594	0.519037	0.507889	0.547724
1	1	0.91826	0.879465	0.856812	0.879465	0.895929	0.85122	0.841961	0.856812
-0.462519	-0.35823	-0.246414	-0.211975	-0.25022	-0.164478	-0.164478	-0.103911	-0.0696998	-0.032919
1	1	0.91826	0.879465	0.902583	0.841961	0.831474	0.85122	0.866823	0.856812
1	1	0.91826	0.938163	0.902583	0.770579	0.770579	0.770579	0.770579	0.750052
1	1	1	1	1	1	0.964265	0.968673	0.972113	0.950271
1	1	0.770579	0.770579	0.770579	0.770579	0.770579	0.796802	0.817645	0.812845
1	1	0.91826	0.938163	0.950271	0.958414	0.929591	0.938163	0.944874	0.902583
1	0.770579	0.841961	0.879465	0.812845	0.805686	0.770579	0.744982	0.747796	0.729915
-0.226989	-0.196562	-0.164478	-0.112932	-0.0645694	-0.0436378	-0.0282721	-0.00605373	0.0214224	0.0352056
0.770579	0.671731	0.37598	0.387555	0.394575	0.353279	0.270973	0.273153	0.302533	0.301127
-0.809953	-0.837231	-0.865898	-0.843643	-0.852367	-0.853996	-0.840914	-0.837231	-0.8314	-0.829329
0.42322	0.42322	0.525789	0.53944	0.581594	0.581594	0.557281	0.581594	0.581594	0.581594
0.581594	0.671731	0.703652	0.770579	0.690764	0.703652	0.741375	0.695578	0.640776	0.59898
1	1	1	1	0.950271	0.91826	0.929591	0.938163	0.944874	0.92618
1	1	1	1	1	1	0.929591	0.938163	0.944874	0.950271
-0.5317	-0.547385	-0.542222	-0.597963	-0.562496	-0.567411	-0.55393	-0.55501	-0.555849	-0.547385
0.770579	0.770579	0.841961	0.823674	0.812845	0.805686	0.712956	0.695578	0.703652	0.690764
-0.0947602	-0.0165129	0.0411964	0.00456792	-0.0798409	-0.0436378	-0.115486	-0.0854762	-0.0524401	0.000299526
0.581594	0.581594	0.640776	0.53944	0.581594	0.553288	0.557281	0.53944	0.562631	0.531226
1	1	0.841961	0.770579	0.690764	0.671731	0.658348	0.603375	0.581594	0.564511
0.288578	0.228549	0.209491	0.288578	0.366828	0.399285	0.42322	0.370249	0.316725	0.301127
0.288578	0.42322	0.525789	0.581594	0.515009	0.499065	0.46579	0.460359	0.42322	0.452809
-0.423483	-0.547385	-0.572267	-0.577065	-0.612604	-0.638669	-0.659521	-0.67987	-0.68317	-0.69003
0.42322	0.671731	0.640776	0.625647	0.581594	0.553288	0.510426	0.47951	0.439539	0.437894
1	1	0.703652	0.770579	0.812845	0.841961	0.863238	0.796802	0.770579	0.770579
1	0.671731	0.770579	0.770579	0.729915	0.736585	0.770579	0.744982	0.770579	0.791506
-0.0947602	0.120621	0.0719312	0.048757	0.130755	0.104031	0.127846	0.172704	0.184775	0.172704
1	1	1	0.938163	0.856812	0.879465	0.863238	0.85122	0.841961	0.856812
0.770579	0.671731	0.640776	0.671731	0.729915	0.671731	0.658348	0.581594	0.600931	0.616678
0.288578	0.353279	0.331159	0.320311	0.313868	0.331159	0.288578	0.304294	0.288578	0.301127
-0.0165129	-0.130596	-0.186058	-0.0760565	-0.12359	-0.153391	-0.145346	-0.196562	-0.186058	-0.190282
0.770579	0.770579	0.703652	0.719989	0.770579	0.703652	0.712956	0.648426	0.682261	0.653044
0.42322	0.353279	0.473082	0.499065	0.42322	0.42322	0.444256	0.4416	0.439539	0.394575
1	0.581594	0.703652	0.625647	0.616678	0.640776	0.658348	0.603375	0.620654	0.616678
0.581594	0.42322	0.42322	0.42322	0.452809	0.399285	0.444256	0.460359	0.391448	0.326803
1	1	1	1	1	1	0.964265	0.968673	0.944874	0.950271
1	0.770579	0.770579	0.770579	0.812845	0.841961	0.8006	0.823674	0.793856	0.770579
-0.895127	-0.873535	-0.841523	-0.837231	-0.826643	-0.82393	-0.820008	-0.795247	-0.788462	-0.782918
1	1	1	0.938163	0.902583	0.91826	0.929591	0.938163	0.91826	0.879465
0.770579	0.581594	0.640776	0.671731	0.515009	0.42322	0.382576	0.42322	0.345842	0.339939
0.581594	0.353279	0.331159	0.288578	0.264035	0.228549	0.253736	0.243146	0.248071	0.264035
1	1	0.91826	0.938163	0.812845	0.841961	0.8006	0.744982	0.770579	0.791506
1	0.879465	0.91826	0.938163	0.856812	0.805686	0.831474	0.823674	0.793856	0.791506
0.0719312	0.120621	0.0411964	0.0263139	0.0719312	0.154945	0.0855158	0.095873	0.0931737	0.110622
0.288578	0.120621	0.248071	0.353279	0.313868	0.331159	0.343729	0.320311	0.316725	0.353279
0.770579	0.671731	0.525789	0.581594	0.581594	0.581594	0.533566	0.560287	0.562631	0.59898
1	0.879465	0.91826	0.879465	0.770579	0.770579	0.741375	0.744982	0.725492	0.729915
1	1	1	0.938163	0.950271	0.958414	0.964265	0.908436	0.91826	0.879465
1	0.879465	0.91826	0.879465	0.812845	0.770579	0.8006	0.823674	0.817645	0.791506
1	1	1	1	1	0.958414	0.929591	0.879465	0.89225	0.879465
-0.795247	-0.809953	-0.800233	-0.817029	-0.812805	-0.81469	-0.818026	-0.813513	-0.800233	-0.802694
1	1	0.91826	0.938163	0.902583	0.879465	0.831474	0.796802	0.770579	0.791506
0.0719312	0.172704	0.0411964	0.0263139	0.0910214	0.0411964	0.0855158	0.095873	0.149115	0.141028
0.288578	0.353279	0.137588	0.200132	0.110622	0.0563987	0.00763304	-0.0369587	-0.126713	-0.164478
1	1	1	1	1	1	1	1	0.972113	0.974872
-0.708486	-0.737129	-0.708486	-0.727859	-0.731599	-0.730979	-0.725161	-0.718316	-0.706262	-0.710476
[truncated: 21,408 more rows]

## Sheet: cells_da_pred
da_pred
0.701409
0.242041
-0.22296
-0.219649
0.697941
0.779195
-0.342653
0.703574
0.800281
0.156608
0.800991
0.740619
0.706333
0.797826
0.773705
0.779712
0.19428
0.801558
0.459602
0.354454
0.764305
0.627184
0.162159
-0.135378
-0.0880672
0.800119
0.796656
0.776543
0.75979
0.776534
0.505014
0.77852
0.799552
0.762878
-0.124841
0.101547
0.633165
0.795348
-0.0780427
0.139563
0.571435
0.795925
0.759157
0.554319
0.796652
0.389575
0.761209
0.816812
-0.140968
-0.373951
-0.0195359
-0.245376
-0.404028
0.80794
0.535293
0.79691
0.273893
0.613201
0.256695
0.690244
-0.857343
0.521168
0.102051
-0.333593
0.802638
0.772646
0.771034
0.657296
0.545655
0.796462
0.431506
0.798309
-0.0113548
0.199165
0.737234
0.797714
0.795122
0.774011
0.173539
0.618638
0.591851
0.706737
0.790662
0.799994
0.764903
0.621414
0.763881
0.578428
0.60015
-0.159649
-0.0987642
0.791227
0.736512
0.799034
0.698711
0.798925
-0.140403
0.800375
0.726141
0.482031
0.335312
0.568266
-0.0208833
-0.261421
-0.256148
0.635086
0.0442725
0.0659303
-0.0368897
0.747433
0.783978
0.794239
0.72499
0.657617
-0.279433
0.803546
0.701507
0.0783411
0.755279
0.805132
0.766704
-0.111201
0.795721
0.793515
0.713136
-0.700852
0.801773
0.792662
0.292753
-0.121088
0.767529
0.789439
0.805317
0.263503
-0.143058
0.50676
0.795297
0.803357
-0.335785
0.135207
-0.139951
-0.30554
0.220795
0.470003
0.747741
0.768156
0.696431
0.548809
0.0307641
0.759666
-0.0433494
0.645835
0.781424
0.650603
-0.20796
-0.207461
-0.848147
0.771946
0.801437
0.761442
0.626251
0.773553
0.788344
0.636961
0.271013
0.719488
0.802168
0.222206
-0.202156
-0.346895
0.787528
0.777807
0.645465
-0.0264387
-0.172887
0.0494324
0.423861
0.451605
-0.179358
0.76447
0.437933
-0.181182
-0.276527
0.62354
0.579965
0.433971
-0.209157
-0.0632504
0.662233
0.799684
0.692952
0.225108
0.701659
0.797122
0.581378
0.639317
0.755653
-0.553043
-0.158689
0.78005
-0.0933359
-0.407818
-0.558971
0.015154
0.801213
-0.334137
0.635954
0.662131
0.785517
0.317394
0.614204
0.68892
0.215423
0.580484
0.202437
-0.0184349
0.0828449
0.661029
-0.891488
0.561804
0.244149
0.803081
0.799039
0.750293
0.275684
0.777979
-0.264096
0.798774
0.692979
-0.113744
-0.16616
-0.186021
0.802242
-0.0522285
0.218883
-0.353763
0.780652
-0.144614
0.379399
-0.181862
-0.904818
-0.157641
-0.844134
-0.585239
-0.300685
0.116008
-0.337223
-0.260047
-0.122323
-0.240376
0.0900619
0.0154317
-0.882833
-0.824499
-0.439241
0.479942
0.184069
-0.621484
0.443605
-0.874873
0.108548
-0.870388
-0.851589
0.172115
-0.452318
-0.797265
0.0449849
-0.904836
-0.138345
-0.846374
-0.877843
0.0359412
0.359259
-0.736746
-0.841148
-0.909267
-0.903628
-0.685153
0.0468202
-0.88528
-0.900883
0.33103
0.397026
-0.194077
-0.898811
0.373268
0.115975
-0.789669
-0.350367
-0.838847
0.182246
-0.396992
0.603851
-0.890538
0.0753165
-0.909654
0.139165
-0.857195
-0.485058
-0.823645
0.229038
0.263149
0.235442
0.0538903
-0.878265
-0.351473
-0.192738
0.436234
0.71046
0.114526
-0.886265
-0.892135
-0.758836
-0.648823
-0.0308659
0.404918
-0.826466
-0.120607
-0.522641
-0.420441
0.236166
-0.0230525
-0.84028
-0.273349
-0.110425
-0.842196
-0.0824633
-0.871249
-0.86575
0.211218
0.0523169
0.292556
-0.0495665
0.146754
0.281254
-0.1259
0.386653
-0.701837
-0.786694
0.541245
0.286468
-0.890195
-0.277216
0.597356
-0.00370695
-0.480797
0.530142
0.549847
-0.856509
0.67424
-0.418994
-0.386324
-0.411809
-0.853787
0.069403
-0.832652
-0.635038
-0.822693
-0.808753
0.644845
0.0118977
-0.675885
0.0319098
0.474106
0.189361
-0.891312
0.513858
0.0690375
-0.881572
-0.430739
-0.443302
-0.412019
0.450554
-0.670323
-0.337419
-0.898708
0.0699821
0.0531089
0.490734
0.270271
0.273196
0.684024
-0.368075
0.18906
-0.867879
-0.507075
0.281288
-0.89919
-0.58284
0.326322
-0.0820183
-0.750091
-0.880482
0.212021
-0.63083
-0.202108
0.240717
-0.498228
-0.100353
0.0602559
-0.877433
-0.90186
-0.837293
-0.810965
0.523289
0.193595
0.185496
0.34394
-0.887107
-0.0579214
-0.770603
-0.0691384
0.25277
-0.912538
-0.0790233
-0.90514
-0.148874
-0.186814
-0.239985
0.714014
-0.838461
-0.106999
-0.882615
0.535101
0.586875
-0.01425
-0.769111
0.451223
-0.0753004
-0.905685
-0.427846
0.0514956
-0.884654
0.566802
0.557087
-0.513121
-0.862712
0.242574
-0.794677
-0.908549
0.0931912
-0.660934
-0.0243019
-0.909298
-0.886339
-0.478338
-0.868382
-0.35224
0.485081
0.595167
-0.865155
-0.86051
-0.0606866
-0.112817
-0.0608369
-0.0590549
-0.889952
-0.569788
-0.390331
0.310537
0.392198
0.307302
-0.429303
-0.779703
0.563353
0.0492781
-0.787438
-0.227093
-0.908848
0.0884127
-0.729207
0.381793
-0.912884
-0.489379
-0.904468
-0.154423
-0.255255
-0.391066
0.0858334
-0.439061
-0.865701
-0.89871
-0.0755889
0.291214
-0.0380322
-0.157141
-0.738059
-0.896438
0.414256
-0.909853
0.37284
-0.912871
-0.813836
-0.0594042
-0.895861
-0.288317
-0.318627
0.0583135
-0.552435
-0.781752
-0.519403
-0.924159
-0.146161
-0.741085
0.440178
0.220075
-0.423247
-0.363745
0.327103
-0.191303
-0.829316
0.244849
0.469208
0.581156
0.0321806
-0.035875
-0.904347
-0.167143
-0.894779
-0.899118
0.0726181
-0.880644
-0.866252
-0.900438
-0.870846
-0.875986
0.230501
-0.405358
-0.234105
0.0928445
0.096771
-0.116839
0.214742
-0.650705
0.463326
0.351349
-0.816783
-0.287029
-0.44851
0.270306
0.0689544
-0.248037
-0.138165
-0.494111
-0.213601
0.440845
-0.269304
0.264978
-0.359412
0.358304
0.0247276
-0.341349
-0.848396
0.339475
-0.44601
-0.19226
-0.201042
-0.301963
-0.700937
-0.874986
0.21606
0.284923
-0.854277
0.302004
-0.730128
-0.305473
-0.315658
0.365526
-0.641716
-0.845349
-0.713877
-0.0809301
-0.901822
0.429691
-0.117217
0.250375
-0.887424
-0.894982
-0.687972
0.259545
0.128415
-0.889951
-0.909776
-0.445134
-0.256431
-0.882647
-0.901424
0.468583
-0.456475
0.113616
-0.866058
0.628123
-0.107188
-0.502067
0.00414913
-0.889546
0.309265
-0.496267
-0.217542
-0.0883163
0.350176
-0.114625
-0.85143
-0.126831
0.291773
0.393422
0.311593
-0.826255
-0.434
-0.0886071
-0.752721
0.276853
0.407534
-0.611011
-0.860664
0.673678
0.551204
0.366146
-0.850637
0.652728
0.50862
0.366725
0.000700915
0.402447
-0.217317
0.508554
0.327181
-0.787692
0.346069
-0.542778
0.61092
-0.164905
-0.895469
-0.358728
-0.743955
-0.658836
0.237146
-0.17903
-0.403009
-0.879457
0.102771
-0.908857
-0.590686
0.441572
-0.458862
-0.442193
-0.834585
-0.310563
-0.29894
-0.897391
-0.496758
-0.250703
0.14606
-0.909269
-0.911495
-0.8962
-0.136366
0.514133
-0.897926
0.391543
0.0367764
-0.820215
-0.86811
-0.369328
-0.888849
-0.205846
0.494321
-0.836525
-0.872728
-0.0267696
0.39259
-0.880884
0.647021
-0.170451
0.197243
0.262926
0.246015
0.629075
-0.35223
-0.884681
0.163812
-0.00250518
-0.902054
-0.87957
-0.170663
-0.319684
-0.136556
-0.49184
-0.882045
0.409978
0.39916
-0.164052
0.598764
0.117334
-0.897691
-0.878693
0.16711
0.431486
0.62137
-0.710125
0.502684
-0.904877
0.58686
-0.890922
-0.483909
0.0170366
-0.35326
-0.652103
0.311789
0.67633
0.422693
-0.305726
0.136091
0.547023
0.135882
-0.628393
-0.863995
-0.808507
-0.227536
-0.485548
-0.680052
-0.696145
-0.832394
-0.66146
0.492158
-0.269331
-0.879519
-0.210014
-0.877278
-0.899628
-0.861454
-0.894319
-0.452627
0.669172
-0.815581
-0.831675
0.154395
-0.145491
-0.888446
-0.40319
-0.0335976
-0.00279489
-0.358673
0.48588
-0.879886
-0.014776
0.0171382
0.127276
-0.737098
-0.577803
0.374217
-0.813789
-0.639981
0.235466
-0.546464
0.265068
-0.879791
-0.871463
0.469949
-0.875556
-0.898225
-0.889001
0.0400007
-0.307401
0.392196
0.345853
0.0421041
-0.880814
0.627644
-0.208614
0.497983
-0.89024
0.221461
-0.54461
0.300945
-0.0799704
-0.849389
-0.495862
-0.746302
-0.0845446
0.0761532
0.120457
0.490748
-0.906037
-0.869994
-0.0413259
-0.0801342
-0.753397
0.537793
0.19709
-0.559093
-0.140478
0.19087
-0.715519
-0.875257
-0.874584
0.098367
0.699737
-0.844302
-0.879746
-0.892651
0.419906
-0.183936
-0.491144
0.0575011
-0.107936
-0.899405
-0.81874
-0.793827
-0.911508
-0.851505
0.518852
-0.851631
-0.458203
-0.191218
0.268113
0.450237
0.715017
-0.424828
-0.858283
-0.251757
-0.437943
0.567813
-0.892758
0.172367
-0.284501
-0.891404
-0.891492
0.458992
-0.379722
-0.842102
-0.560503
-0.897631
-0.0373622
-0.900325
-0.822241
-0.880776
-0.427758
-0.857686
0.660317
-0.17398
-0.0520693
0.451343
-0.734851
0.345614
0.00126946
-0.915143
-0.613622
-0.692251
-0.126036
0.2288
-0.893587
0.0149459
-0.124411
-0.603454
0.516515
-0.355335
-0.837481
-0.223101
0.6764
0.545101
0.506635
-0.482658
-0.803203
-0.746482
0.308483
0.433118
0.205521
-0.888204
0.433286
0.00896951
0.167772
-0.897471
-0.282266
-0.114553
0.0147223
0.692708
-0.701539
0.663256
-0.437763
0.594974
0.221578
0.786798
-0.839722
0.796612
0.793471
0.787088
0.35111
0.723363
-0.851006
0.808673
0.79462
0.80272
0.769768
0.656834
-0.893865
0.799351
-0.852438
0.657981
0.791056
0.73132
0.792304
0.513841
-0.866098
-0.886902
0.803056
0.796252
0.151744
0.761712
0.739143
-0.804472
0.678414
0.455489
0.319698
0.793558
0.780939
-0.730325
0.768927
-0.363824
0.79773
0.510016
0.393295
0.666959
0.777811
0.795774
0.654802
0.699093
0.116185
0.38739
0.760244
0.460931
0.755783
0.685033
0.785816
-0.397013
0.2105
0.734021
0.702167
0.770236
0.773116
0.441541
0.796396
0.626703
0.790193
0.808568
0.699152
0.358722
0.634915
0.575396
0.0374372
0.79235
0.767508
0.776702
0.764596
0.761038
0.79418
0.750507
-0.844789
0.642929
0.783644
-0.894149
0.654898
0.794297
0.708999
0.808575
0.488855
0.437745
0.78904
0.668163
0.79579
0.787716
0.796788
0.830076
-0.865938
0.807561
0.723979
0.768492
0.79575
-0.848858
0.674455
0.643455
0.783257
0.775756
0.787262
0.807002
0.777356
0.612344
0.765699
0.797227
0.73586
-0.0598407
0.579745
0.555889
0.0471839
0.797752
0.799323
0.0947855
0.493326
-0.309512
0.529629
0.728197
0.794588
0.797449
0.797831
0.609583
0.798926
0.796885
0.610513
0.799915
0.608042
0.731213
0.772697
-0.861928
0.759491
0.798974
0.805205
0.80012
0.787626
0.685139
0.694721
0.532961
0.702733
0.28796
0.794699
0.515123
0.768608
0.534432
-0.865645
-0.860211
0.466587
0.798351
0.484733
0.69961
0.55458
0.757454
0.755115
0.660042
0.780138
0.793741
0.797956
0.707062
0.799408
0.801745
-0.892307
0.725178
0.424921
0.797646
0.703656
0.769056
0.728201
0.766579
-0.886302
-0.565694
0.784481
0.257771
0.76893
0.783141
0.79706
-0.255993
0.644009
-0.778782
0.805969
0.627847
0.784009
0.785969
-0.844101
-0.209735
0.780121
0.29958
0.0049748
0.37589
0.601826
0.799955
0.76702
0.798323
0.766783
0.578395
0.753141
0.803851
0.799423
0.798877
-0.170205
0.751652
0.770256
0.662307
0.673023
0.694798
0.763163
0.694398
-0.90768
0.667939
0.766704
0.749388
0.53269
0.789274
0.225936
0.797811
0.338476
0.696773
-0.85777
0.807995
0.772345
0.530184
-0.829344
0.690685
-0.858544
0.796742
0.794771
0.643719
0.773528
-0.208579
0.270306
-0.15606
0.809935
0.760262
0.062725
0.799039
0.6186
0.80148
0.800738
0.788761
0.260008
0.605008
0.357608
0.350216
0.801124
0.706557
0.0486222
0.799209
0.784156
0.0610959
0.796543
0.797367
0.788878
0.802375
0.531794
0.786072
0.788348
0.736266
0.600906
0.665302
0.793423
0.77762
0.447952
0.623321
0.768858
0.659529
0.632449
-0.83237
0.372158
-0.11939
0.506824
0.707242
0.804502
0.800328
0.689098
0.796025
0.632031
0.0768606
0.775224
-0.769498
-0.776285
0.804738
0.767536
0.670754
0.606727
0.760616
0.797376
0.558749
0.705095
0.80055
0.571588
0.536966
0.782628
0.553957
-0.335744
-0.37712
0.535501
0.801871
0.797742
0.672734
0.704298
0.64614
0.634004
0.779379
0.313848
0.287401
0.676719
0.809704
0.479884
0.605938
0.519024
0.768479
0.793474
0.682951
0.732165
0.801108
-0.85876
0.145318
0.311023
0.796018
0.78992
0.731407
0.514453
0.590471
-0.636684
0.761315
0.668742
0.813269
-0.181717
0.660595
0.36479
0.532418
0.771337
0.604672
0.757084
0.262495
0.797641
0.309965
-0.905774
0.210521
-0.867851
0.161011
0.214652
0.66298
0.75749
0.799993
0.796291
0.489594
0.361524
0.805466
0.795941
0.773185
-0.735635
0.718211
0.72574
0.798155
0.274492
0.686102
0.656829
0.765401
0.329805
-0.793004
0.795112
0.700245
0.797523
0.786136
0.287494
0.323892
0.314114
0.646747
0.05609
0.309683
0.764339
0.668124
0.772755
-0.121161
0.633035
0.730169
0.749159
0.719934
0.760232
0.751698
0.691282
0.708769
0.565258
-0.641392
0.777211
0.68023
0.629967
0.642073
0.799299
0.795069
0.806328
0.615282
-0.186976
0.261923
-0.281257
0.0796171
0.727412
0.216859
0.625926
0.687135
0.660076
0.732456
0.779774
0.37926
0.681045
0.804359
0.699106
0.642759
0.301009
-0.189976
0.181158
0.223937
0.56751
0.800019
0.359445
-0.264082
0.815594
0.192925
0.759713
0.508953
-0.879189
0.530517
0.769608
0.707682
0.142802
0.697231
0.669728
0.8021
0.747566
0.533733
-0.604667
0.759821
0.78168
-0.86651
0.755348
0.684011
0.797037
0.519499
0.775193
0.788349
0.794028
0.0908536
0.766553
0.766398
0.595552
0.755119
0.370125
0.769523
0.716815
0.718615
0.614913
0.80149
0.695496
0.498949
0.781215
0.640496
-0.19796
0.728405
0.785435
0.797787
0.781391
0.684046
0.56075
0.687855
0.324925
0.747098
0.813688
0.278218
0.697485
0.707254
0.760099
0.786383
0.801195
0.613986
0.365542
-0.822771
0.794591
0.779274
0.426132
0.508693
0.779532
0.667726
0.80367
0.261444
0.607803
0.647518
0.47695
-0.724428
0.0375755
0.620692
0.442432
0.704872
0.463534
0.783754
0.778631
-0.626019
0.385427
0.429835
0.512732
0.53764
0.659341
0.569178
0.471911
-0.160624
0.803212
0.77499
0.741036
0.799308
0.0214615
0.692377
0.409707
0.38484
0.802123
0.754439
0.715124
0.802038
0.801159
0.811823
0.124115
-0.83781
0.548256
0.802155
0.73134
0.529109
0.803145
0.804771
0.781915
0.665079
0.427755
0.508448
0.612894
0.384136
0.798203
0.450431
0.779703
0.672781
0.795521
0.798968
0.662025
0.789177
0.698506
0.66032
0.801177
0.37368
0.633087
0.763526
0.658311
0.784197
-0.7762
0.797664
0.775774
0.189016
0.744155
0.439275
-0.528079
0.399823
-0.694101
0.756578
0.37784
0.637511
0.768757
0.80686
0.410244
0.480744
-0.892723
0.751655
0.679798
0.305285
0.79486
0.664854
0.676598
0.782792
0.769474
0.331902
0.706378
0.664347
0.4328
0.617767
0.672898
0.679629
0.799101
0.802838
0.801039
0.667143
0.796914
0.76214
0.563272
0.304311
0.607461
0.769274
0.513953
0.746619
0.798074
0.779754
0.540124
0.124939
0.673343
0.73596
0.708489
0.503216
0.799656
0.409551
0.806609
0.611672
0.700345
-0.843963
0.780384
0.772071
0.799906
0.604718
0.323291
0.745375
0.756345
0.801162
-0.0126038
0.784887
0.388326
0.66189
0.673735
0.464374
0.802421
0.793213
0.408784
0.494099
0.711567
0.278219
0.795997
0.47316
-0.398155
0.737803
0.294361
0.707317
0.757454
0.792609
-0.758564
-0.870581
0.794266
0.395704
0.806262
0.788418
0.683171
0.799117
0.581859
0.571538
0.668135
0.797992
0.688756
0.794922
0.566434
0.790324
0.662865
0.769485
0.528085
0.307516
0.78487
0.564181
0.79567
0.80772
-0.788948
0.550962
0.502483
0.412753
0.377797
0.795497
0.106912
0.228937
0.350493
0.800089
0.689327
0.699196
0.495269
0.472483
0.794519
0.655667
0.794044
0.565553
0.800792
0.773438
0.0387795
0.690938
0.563095
0.7394
0.790359
0.414241
0.500816
0.763813
0.556639
0.716948
0.714976
0.791005
0.00175484
-0.864062
0.666201
0.797647
0.708033
0.367569
0.210865
0.758173
0.312986
0.793486
0.805663
0.180159
0.813249
0.554404
0.753427
0.716215
0.807646
-0.863717
0.566218
0.474729
0.563614
0.168819
0.771986
0.800157
-0.456501
-0.0138912
0.359716
0.751446
0.743579
0.56027
0.50664
0.00402883
-0.832808
0.808259
0.642487
0.557143
0.558563
0.744635
0.767368
0.741011
-0.143847
0.793473
0.465728
0.136354
0.775809
0.783245
0.794804
0.807378
0.764105
0.715621
0.609193
0.598442
0.787322
0.801758
0.761177
-0.866507
0.810845
0.628873
0.51661
-0.375963
0.744994
0.583542
0.765576
0.518346
-0.833429
0.698233
0.506486
0.580278
0.760224
0.760237
0.663104
0.770637
0.0554649
0.792913
0.556119
-0.890814
0.666657
0.778484
0.64877
0.807146
0.780251
0.697765
0.57819
0.794143
0.798004
0.621329
0.814575
0.795383
0.780384
0.628977
0.645564
0.78771
0.389058
0.693111
-0.498398
0.615456
0.816056
0.386963
0.712124
0.39279
0.500038
0.799756
0.731721
0.694871
0.175348
0.787622
0.799629
0.153106
0.796246
0.805458
0.703217
0.575179
0.796094
0.544047
0.382916
0.685613
0.76621
-0.113912
-0.815231
0.790309
0.214134
0.43998
0.652507
0.776005
0.577416
0.614173
0.406257
0.745612
0.641358
0.700726
0.353399
-0.836409
0.793901
0.421457
0.787158
0.721921
0.643321
0.686698
0.74262
0.798299
-0.896939
0.723117
0.804669
0.663012
0.753613
0.637775
0.791601
-0.219672
0.563541
0.332311
0.754536
0.796945
0.793754
0.706643
0.778291
0.74922
0.756297
0.772275
-0.10369
0.764324
0.290593
0.800425
0.521631
0.488975
0.2898
0.182038
0.723444
0.768836
0.0145484
-0.865673
0.635352
0.413326
0.794208
0.293447
-0.666288
0.780934
0.780202
-0.83446
0.540709
0.77297
-0.0917011
0.411687
-0.384093
0.695874
0.621463
0.807333
0.700882
0.416791
0.801178
0.656722
0.789926
0.734311
0.769607
0.785449
0.679862
0.803647
0.785904
0.498206
0.800102
0.804318
0.723923
0.187402
0.79789
0.298025
0.797842
0.108748
-0.282467
0.689879
0.743889
0.798866
-0.777459
0.589384
0.639605
-0.326499
0.479221
0.393527
0.0294616
0.225341
0.593835
0.542768
0.513947
-0.842592
-0.863744
0.581032
0.375133
0.633548
0.540646
0.0860732
0.768985
0.614304
0.782044
0.255114
0.595387
0.671781
0.27725
0.276938
0.769552
0.691324
0.806442
0.449186
0.799092
0.404201
0.620677
0.667113
0.791153
0.707432
-0.373567
0.768742
-0.898581
0.787732
0.311944
0.645507
0.497923
0.388587
0.793239
0.383469
-0.628304
-0.691698
0.679108
0.764488
0.765869
0.654678
0.765076
0.79979
0.75459
-0.117287
0.790752
0.280469
0.734999
0.744028
0.451591
0.792337
0.761903
0.660119
0.735316
0.744772
0.731803
0.784105
0.520706
0.726024
0.780728
0.797681
-0.0187529
0.097544
0.705469
0.78963
0.802207
-0.0320335
0.756047
0.534661
0.547804
0.812063
-0.836807
-0.279669
0.799807
0.739683
0.80809
-0.0672494
-0.374289
0.79786
0.708088
0.0500582
0.77215
0.671209
0.677329
0.0705962
0.704939
0.774603
0.3274
0.811513
0.673204
0.728241
0.740832
0.759323
0.750729
0.612392
-0.828305
0.495219
0.211344
-0.274561
0.699991
0.720348
0.682422
0.768594
-0.873058
0.193085
0.38006
0.551075
0.643295
0.753902
-0.873504
0.593542
0.683846
0.808806
0.795104
0.690851
0.668809
0.767124
0.769539
0.668557
-0.894691
0.487709
0.465281
0.595669
0.508457
0.496894
-0.838031
0.6693
0.601848
0.298697
-0.863432
-0.790242
0.807102
0.793936
0.237415
0.803954
0.22252
0.596215
0.782339
0.79658
0.532815
0.807656
0.651933
-0.307512
0.00906538
0.800501
0.789758
0.586398
-0.276709
0.594689
0.789721
-0.684565
0.789155
0.800696
0.800267
0.764338
0.787801
0.754348
-0.516375
0.570875
-0.882034
0.31606
0.551851
0.799079
0.803837
-0.762552
0.67985
-0.31325
0.493559
0.796121
0.0828312
0.267055
-0.717411
0.469898
0.7652
0.709441
-0.27791
0.800603
0.621166
0.166126
-0.337289
0.654078
0.297173
0.687695
0.405498
0.800752
0.731397
-0.898081
0.796195
0.630287
0.345625
0.801339
0.77818
-0.168525
0.0492009
0.588477
0.779296
0.797225
0.770699
0.806816
-0.873475
0.801529
-0.158108
0.19348
0.797564
-0.844931
[truncated: 21,408 more rows]

## Sheet: cells_da_up
da_up
9
11
18
26
48
54
65
98
116
120
127
133
138
159
167
205
222
233
891
893
906
945
965
973
975
985
1016
1017
1043
1062
1079
1101
1114
1119
1120
1126
1135
1154
1155
1163
1171
1179
1189
1197
1209
1231
1274
1289
1297
1300
1311
1335
1350
1356
1366
1388
1396
1399
1400
1401
1405
1408
1409
1426
1445
1465
1466
1486
1497
1504
1522
1541
1551
1560
1584
1586
1590
1597
1607
1621
1627
1630
1653
1660
1670
1683
1716
1735
1759
1762
1769
1772
1773
1812
1860
1865
1870
1883
1907
1926
1929
1935
1939
1947
1948
1958
1971
1979
1985
1993
1995
2000
2049
2060
2062
2065
2074
2099
2104
2106
2120
2122
2129
2144
2150
2156
2168
2183
2184
2198
2199
2234
2235
2238
2255
2263
2296
2312
2334
2347
2353
2354
2356
2371
2375
2386
2400
2434
2448
2459
2467
2473
2497
2498
2501
2508
2536
2537
2548
2557
2565
2571
2577
2587
2588
2589
2591
2595
2599
2600
2601
2602
2620
2641
2658
2662
2665
2689
2695
2704
2714
2717
2751
2768
2776
2780
2798
2829
2839
2843
2846
2880
2895
2899
2901
2904
2906
2921
2927
2960
2981
3032
3080
3103
3119
3121
3130
3133
3141
3151
3166
3169
3170
3188
3190
3204
3217
3219
3221
3225
3237
3241
3245
3267
3270
3273
3275
3292
3294
3301
3309
3319
3325
3330
3334
3339
3355
3365
3379
3384
3407
3420
3434
3435
3448
3528
3531
3537
3556
3559
3565
3566
3569
3659
3682
3698
3706
3725
3727
3755
3756
3763
3765
3769
3784
3802
3804
3809
3810
3817
3831
3839
3842
3849
3896
3925
3930
3953
3965
3968
3997
4001
4022
4092
4094
4106
4114
4117
4119
4150
4167
4190
4218
4219
4228
4233
4252
4254
4261
4273
4277
4278
4286
4292
4297
4322
4327
4351
4364
4366
4378
4402
4416
4417
4420
4436
4450
4457
4467
4472
4475
4508
4510
4511
4516
4527
4531
4549
4583
4594
4607
4608
4636
4658
4659
4683
4684
4689
4704
4705
4729
4744
4749
4750
4762
4772
4777
4793
4817
4821
4847
4857
4865
4874
4876
4878
4896
4899
4900
4901
4912
4922
4926
4928
4950
4961
4981
4985
4986
4991
4998
5019
5047
5062
5072
5074
5077
5085
5105
5110
5144
5175
5198
5206
5210
5212
5215
5221
5222
5223
5225
5226
5232
5245
5254
5255
5269
5279
5282
5286
5306
5307
5308
5309
5313
5315
5318
5322
5378
5380
5383
5406
5409
5412
5440
5451
5459
5465
5473
5476
5483
5496
5518
5552
5569
5581
5589
5592
5595
5606
5610
5625
5631
5646
5650
5653
5669
5681
5686
5696
5698
5721
5724
5731
5743
5750
5760
5763
5765
5778
5800
5810
5811
5813
5826
5829
5842
5851
5856
5896
5939
5941
5948
5967
5969
5971
5982
5988
5990
5997
5999
6001
6007
6014
6016
6023
6030
6047
6066
6068
6112
6121
6135
6141
6143
6148
6150
6153
6191
6192
6206
6207
6208
6223
6224
6225
6227
6231
6233
6270
6918
6924
6943
6953
6957
6964
6971
6991
7007
7016
7048
7051
7060
7062
7063
7065
7067
7077
7079
7088
7090
7092
7094
7097
7098
7154
7163
7169
7174
7177
7190
7192
7197
7204
7227
7231
7254
7287
7300
7303
7305
7324
7332
7337
7338
7341
7345
7359
7374
7375
7379
7389
7392
7410
7433
7442
7446
7449
7453
7455
7464
7470
7474
7546
7584
7588
7614
7615
7623
7676
7678
7688
7702
7705
7706
7722
7724
7745
7759
7764
7788
7789
7798
7808
7840
7891
7893
7898
7913
7915
7919
7925
7943
7956
7957
7961
7965
7967
7975
7988
8010
8016
8029
8037
8039
8040
8067
8087
8107
8114
8115
8120
8138
8184
8204
8273
8278
8331
8342
8380
8386
8395
8415
8465
8533
8549
8578
8581
8611
8614
8660
8697
8702
8713
8723
8735
8750
8756
8768
8781
8794
8796
8804
8827
8836
8842
8937
8944
8945
8982
8984
8985
8989
8994
8998
9031
9046
9063
9068
9081
9144
9151
9209
9214
9224
9229
9256
9279
9286
9287
9290
9354
9362
9393
9403
9416
9430
9441
9455
9500
9523
9531
9571
10554
10559
10573
10578
10590
10601
10607
10632
10634
10641
10646
10664
10673
10681
10695
10698
10704
10711
10712
10720
10724
10735
10740
10751
10753
10783
10787
10800
10801
10804
10809
10815
10823
10825
10827
10835
10841
10844
10859
10861
10866
10883
10892
10901
10902
10905
10927
10936
10967
10985
11001
11028
11057
11061
11071
11077
11100
11104
11106
11117
11123
11137
11146
11161
11178
11179
11185
11189
11190
11206
11215
11240
11255
11269
11311
11318
11329
11349
11381
11389
11420
11441
11453
11483
11500
11513
11541
11578
11579
11589
11600
11607
11631
11649
11668
11670
11675
11685
11686
11692
11696
11700
11715
11724
11736
11741
11744
11747
11755
11772
11792
11818
11824
11838
11874
11875
11884
11910
11913
11931
11934
11947
11953
11966
11967
11975
11983
12011
12033
12041
12047
12069
12098
12103
12108
12127
12146
12148
12157
12182
12184
12197
12202
12203
12210
12214
12216
12218
12261
12371
12373
12378
12385
12412
12416
12424
12446
12461
12466
12476
12481
12486
12494
12525
12529
12535
12551
12568
12574
12615
12641
12652
12670
12672
12685
12686
12710
12713
12730
12748
12775
12779
12787
12790
12803
12819
12842
12883
12889
12891
12895
12917
12920
12964
12976
12978
12984
12986
12996
13007
13010
13024
13029
13046
13047
13078
13092
13095
13098
13140
13143
13166
13176
13190
13216
13228
13230
13246
13275
13304
13308
13311
13350
13369
13382
13391
13419
13430
13436
13439
13449
13456
13457
13468
13475
13493
13494
13535
13546
13566
13600
13622
13657
13706
13731
13742
13760
13762
13785
13811
13816
13845
13853
13867
13881
13894
13897
13914
13922
13941
13948
13950
13962
13964
13978
13988
13992
13999
14015
14046
14051
14071
14082
14083
14093
14097
14133
14136
14149
14161
14162
14163
14174
14178
14190
14192
14194
14208
14217
14225
14229
14230
14260
14264
14269
14286
14287
14295
14303
14317
14330
14335
14338
14346
14378
14382
14395
14399
14414
14418
14428
14442
14464
14465
14475
14497
14501
14529
14536
14538
14542
14543
14637
14638
14668
14683
14695
14720
14721
14724
14726
14732
14735
14745
14754
14761
14768
14770
14773
14780
14787
14789
14796
14825
14849
14854
14875
14884
14894
14897
14904
14921
14927
14930
14931
14958
14959
14965
14968
14982
14996
14997
15025
15028
15037
15039
15051
15054
15064
15091
15100
15114
15132
15176
15181
15195
15196
15198
15200
15219
15239
15241
15250
15271
15283
15284
15308
15321
15329
15343
15354
15397
15404
15424
15434
15439
15443
15458
15459
15460
15470
15495
15526
15563
15573
15586
15604
15636
15646
15654
15655
15661
15663
15682
15690
15706
15713
15733
15743
15762
15765
15766
15788
15793
15814
15819
15892
15905
15907
15911
15922
15926
15933
15941
15951
15963
15972
15973
15981
15986
15993
15999
16008
16014
16018
16023
16057
16067
16068
16118
16137
16150
16179
16182
16189
16195
16201
16202
16210
16219
16236
16255
16259
16265
16305
16311
16316
16347
16348
16379
16387
16396
16403
16415
16417
16424
16426
16460
16478
16479
16480
16496
16501
16516
16542
16555
16584
16589
16609
16625
16631
16638
16652
16654
16672
16688
16691
16693
16695
16703
16706
16708
16713
16720
16730
16748
16770
16780
16782
16784
16792
16797
16813
16839
16873
16875
16885
16894
16897
16937
16949
16957
16966
16974
16981
17013
17020
17023
17027
17069
17077
17085
17093
17102
17108
17112
17115
17146
17168
17176
17195
17203
17204
17222
17229
17249
17263
17272
17276
17278
17281
17293
17296
17301
17311
17313
17321
17334
17341
17344
17345
17346
17355
17358
17369
17389
17418
17429
17464
17468
17492
17505
17519
17616
17623
17642
17652
17671
17674
17689
17690
17964
17977
17991
18048
18090
18207
18215
18244
18268
18270
18296
18335
18336
18348
18370
18374
18380
18436
18491
18507
18521
18535
18631
18638
18651
18668
18695
18702
18733
18738
18776
18787
18799
18801
18805
18835
18850
18851
18859
18879
18911
19003
19057
19058
19089
19168
19179
19197
19224
19231
19251
19271
19277
19378
19406
19422
19456
19463
19524
19570
19578
19609
19611
19612
20449
20467
20483
20484
20557
20599
20607
20659
20674
20686
20692
20697
20770
20772
20832
20894
20902
20909
20917
20973
20989
21003
21018
21027
21050
21068
21121
21140
21185
21225
21226
21228
21248
21251
21284
21318
21346
21363
21365
21398
21433
21453
21456
21472
21482
21491
21511
21518
21522
21529
21543
21544
21550
21590
21621
21637
21651
21672
21690
21700
21707
21740
21741
21775
21800
21829
21836
21849
21866
21908
21927
21957
21960
22027
22047
22072
22081
22091
22092
22138
22158
22164
22173
22198
22256
22305
22321
22351
22354
22396
22418
22475
22483
22487
22520
22524
22528
22694
22738
22744
22753
22782
22851
22864
22877
22881
22908
22911
22925
22947
22959
23006
23033
23054
23066
23075
23082
23088
23133
23136
23146
23158
23180
23184
23223
23228
23250
23315
23346
23351
23372
23386
23390
23391
23393

## Sheet: cells_da_down
da_down
61
157
219
241
243
253
254
260
262
263
268
270
271
275
276
277
280
281
285
290
294
296
298
300
305
311
312
317
323
326
328
329
342
349
354
356
358
359
366
369
376
385
388
393
401
402
403
404
409
414
416
421
423
430
433
437
440
444
445
447
451
452
457
469
473
475
481
482
488
490
492
493
495
502
511
517
519
520
522
523
524
525
526
537
553
560
563
570
573
577
578
582
583
586
587
591
596
603
608
615
619
633
640
642
647
650
654
655
656
659
662
663
665
668
669
672
680
683
684
689
695
696
702
704
717
718
723
727
729
730
731
732
735
736
739
745
752
757
758
760
761
762
768
772
777
784
785
795
796
799
800
801
807
808
810
811
813
820
824
827
828
831
833
835
836
837
839
847
852
858
864
869
873
884
890
896
898
904
905
911
958
961
974
979
1013
1028
1029
1044
1052
1066
1090
1100
1104
1106
1149
1198
1220
1222
1304
1317
1359
1403
1448
1489
1519
1575
1591
1606
1629
1638
1649
1692
1705
1714
1743
1751
1795
1796
1822
1866
1890
1898
1904
1914
1920
1924
1954
1981
1994
1999
2061
2103
2124
2147
2153
2169
2188
2197
2208
2210
2236
2289
2300
2319
2321
2329
2349
2379
2425
2477
2483
2521
2529
2530
2543
2553
2564
2617
2657
2659
2732
2791
2836
2931
3028
3036
3189
3234
3361
3383
3392
3490
3609
3650
3749
3873
3874
3884
3901
3975
3989
4066
4159
4192
4201
4204
4214
4331
4334
4362
4429
4464
4493
4562
4671
4741
4753
4832
4852
5028
5146
5169
5290
5292
5392
5442
5447
5472
5482
5500
5597
5636
5683
5706
5723
5895
5912
5919
5923
5929
6094
6096
6157
6194
6263
6274
6276
6281
6282
6283
6284
6290
6293
6295
6296
6300
6304
6308
6314
6319
6321
6322
6329
6335
6337
6339
6346
6347
6349
6350
6351
6352
6359
6361
6363
6368
6369
6370
6373
6380
6381
6384
6388
6396
6401
6403
6404
6405
6407
6411
6417
6418
6422
6425
6426
6428
6429
6432
6433
6438
6443
6451
6455
6456
6458
6459
6461
6465
6469
6472
6482
6485
6486
6488
6490
6493
6502
6504
6506
6514
6516
6518
6519
6523
6526
6543
6544
6549
6552
6553
6554
6555
6559
6562
6575
6578
6580
6582
6583
6592
6593
6598
6599
6602
6604
6612
6613
6618
6624
6628
6632
6636
6646
6654
6662
6663
6664
6665
6672
6674
6677
6679
6688
6701
6710
6713
6718
6723
6726
6731
6732
6733
6735
6736
6738
6739
6741
6747
6748
6758
6764
6766
6770
6775
6780
6781
6782
6784
6787
6788
6792
6798
6800
6803
6805
6807
6814
6818
6824
6825
6826
6841
6843
6846
6854
6857
6863
6867
6869
6870
6874
6879
6884
6886
6891
6956
6978
6980
7069
7137
7302
7340
7665
7671
8155
8168
8169
8170
8173
8174
8175
8179
8199
8208
8288
8302
8308
8310
8336
8358
8367
8401
8428
8435
8505
8568
8570
8589
8610
8620
8640
8668
8688
8693
8719
8732
8787
8801
8846
8866
8905
9043
9075
9104
9113
9116
9249
9262
9273
9280
9292
9324
9475
9578
9583
9584
9586
9588
9590
9591
9597
9598
9600
9603
9604
9606
9609
9611
9613
9614
9617
9620
9626
9627
9628
9631
9634
9635
9637
9642
9643
9644
9646
9647
9648
9650
9653
9655
9656
9658
9659
9660
9661
9669
9671
9674
9686
9693
9695
9696
9697
9698
9700
9701
9702
9703
9704
9710
9717
9722
9726
9729
9734
9736
9737
9738
9740
9743
9746
9749
9750
9753
9756
9759
9764
9767
9768
9770
9771
9772
9774
9775
9776
9781
9782
9785
9787
9791
9792
9793
9795
9796
9799
9800
9801
9804
9806
9809
9811
9812
9819
9822
9824
9831
9833
9834
9836
9837
9839
9840
9841
9847
9850
9853
9854
9855
9856
9869
9870
9872
9876
9879
9880
9882
9884
9886
9887
9888
9889
9890
9891
9893
9897
9898
9901
9907
9910
9912
9913
9914
9915
9920
9928
9929
9932
9933
9934
9936
9937
9940
9942
9945
9948
9955
9956
9958
9959
9960
9964
9965
9966
9968
9970
9979
9983
9985
9986
9987
9988
9989
9990
9991
9992
9996
9998
10000
10009
10012
10013
10014
10017
10018
10021
10024
10025
10028
10029
10032
10034
10035
10039
10041
10043
10048
10049
10054
10057
10059
10065
10070
10075
10076
10078
10079
10080
10081
10082
10083
10088
10089
10090
10092
10095
10096
10102
10107
10109
10110
10112
10116
10117
10118
10119
10120
10122
10125
10126
10128
10129
10130
10131
10132
10134
10135
10136
10140
10146
10147
10150
10151
10156
10159
10160
10161
10162
10164
10165
10167
10171
10172
10177
10179
10183
10184
10187
10189
10192
10193
10194
10196
10197
10198
10199
10200
10204
10205
10207
10212
10213
10216
10217
10218
10223
10224
10225
10226
10229
10233
10235
10238
10244
10249
10250
10251
10255
10258
10259
10262
10264
10265
10269
10271
10273
10281
10282
10284
10285
10286
10287
10289
10290
10291
10296
10302
10305
10310
10313
10315
10318
10321
10324
10328
10332
10336
10339
10340
10341
10345
10349
10350
10358
10369
10370
10376
10382
10384
10387
10388
10389
10390
10392
10399
10403
10404
10406
10407
10408
10409
10410
10411
10415
10416
10418
10428
10429
10430
10431
10437
10443
10445
10457
10461
10465
10468
10470
10473
10475
10478
10481
10485
10489
10494
10500
10502
10503
10507
10509
10513
10514
10519
10526
10531
10532
10533
10534
10540
10635
10689
10806
10852
10856
10867
10925
10930
10955
10975
10994
11034
11062
11074
11078
11105
11187
11198
12046
12066
12248
12394
13471
13574
13611
13659
13943
13968
13979
14026
14119
14193
14235
14351
14502
14585
14588
14590
14666
14711
14727
14755
14760
14956
14970
15063
15152
15349
15419
15481
15501
15512
15556
15571
15615
15749
15755
15846
15856
15889
15946
15974
16010
16012
16020
16061
16108
16142
16176
16207
16218
16338
16350
16475
16518
16538
16606
16645
16717
16733
16750
16751
16791
16931
16961
16968
16993
17104
17123
17144
17175
17406
17433
17449
17528
17654
17701
17702
17703
17704
17707
17713
17718
17719
17720
17723
17724
17725
17726
17729
17730
17731
17732
17733
17734
17735
17738
17739
17742
17743
17745
17746
17747
17749
17750
17752
17753
17754
17755
17756
17758
17760
17761
17762
17763
17764
17767
17770
17775
17778
17780
17782
17783
17785
17791
17793
17794
17796
17798
17799
17801
17802
17803
17805
17806
17809
17810
17811
17812
17813
17814
17817
17818
17822
17823
17826
17827
17828
17833
17836
17837
17838
17839
17841
17844
17845
17846
17847
17848
17850
17851
17852
17855
17856
17857
17859
17861
17862
17863
17864
17867
17868
17869
17871
17872
17873
17874
17876
17877
17878
17880
17881
17884
17885
17886
17889
17890
17891
17892
17893
17894
17895
17896
17897
17898
17899
17900
17903
17904
17905
17907
17908
17909
17910
17913
17916
17918
17919
17920
17921
17924
17925
17926
17927
17928
17930
17932
17934
17936
17938
17939
17940
17941
17943
17946
17949
17950
17951
17952
17953
17954
17956
17957
17963
17967
17968
17969
17971
17974
17978
17979
17982
17983
17985
17987
17988
17989
17990
17992
17995
17998
18000
18001
18005
18010
18013
18016
18017
18019
18020
18022
18024
18025
18026
18027
18029
18031
18032
18033
18034
18035
18037
18039
18040
18041
18042
18045
18046
18047
18050
18051
18052
18056
18057
18062
18064
18065
18066
18067
18068
18070
18074
18075
18077
18078
18080
18081
18082
18083
18085
18086
18087
18088
18091
18094
18097
18100
18101
18103
18104
18105
18106
18107
18108
18109
18110
18111
18112
18113
18114
18115
18118
18119
18120
18121
18122
18123
18124
18125
18126
18127
18131
18132
18133
18135
18137
18138
18140
18141
18142
18144
18147
18148
18149
18150
18155
18177
18211
18217
18263
18325
18328
18341
18350
18375
18403
18409
18421
18425
18465
18494
18509
18513
18573
18578
18627
18690
18692
18790
18937
18978
19064
19077
19151
19172
19212
19285
19338
19361
19395
19397
19441
19458
19465
19468
19545
19591
19592
19607
19646
19700
19701
19702
19703
19704
19709
19710
19711
19712
19714
19718
19719
19721
19722
19723
19724
19725
19726
19727
19730
19731
19732
19733
19734
19736
19737
19738
19739
19740
19742
19743
19746
19747
19749
19750
19751
19752
19753
19755
19756
19759
19760
19761
19762
19763
19764
19766
19768
19771
19772
19773
19774
19775
19776
19777
19781
19783
19784
19786
19788
19789
19790
19792
19793
19794
19795
19796
19798
19799
19800
19801
19802
19803
19804
19805
19807
19808
19809
19810
19811
19812
19813
19814
19815
19816
19817
19818
19820
19821
19822
19823
19824
19825
19828
19829
19831
19832
19834
19835
19836
19837
19838
19839
19840
19841
19843
19845
19846
19847
19848
19849
19850
19851
19854
19855
19857
19858
19859
19861
19863
19865
19867
19869
19870
19871
19872
19873
19874
19875
19876
19879
19880
19881
19882
19885
19887
19888
19889
19890
19891
19892
19893
19894
19895
19896
19899
19901
19903
19905
19906
19907
19908
19911
19913
19914
19915
19916
19918
19919
19920
19923
19924
19925
19926
19928
19930
19932
19933
19934
19938
19939
19940
19942
19944
19945
19946
19947
19951
19952
19956
19957
19959
19961
19962
19963
19965
19966
19967
19968
19969
19971
19973
19974
19975
19977
19979
19980
19984
19985
19986
19987
19989
19990
19992
19993
19994
19996
19997
19998
19999
20004
20005
20006
20007
20008
20009
20010
20011
20012
20015
20016
20018
20020
20023
20025
20026
20027
20028
20030
20031
20032
20033
20034
20035
20036
20037
20038
20040
20041
20042
20043
20044
20050
20051
20052
20053
20056
20058
20059
20060
20061
20062
20063
20064
20067
20068
20069
20070
20071
20072
20073
20075
20076
20077
20078
20079
20080
20081
20082
20083
20084
20085
20086
20087
20088
20089
20090
20091
20092
20093
20094
20095
20096
20097
20099
20100
20101
20102
20103
20104
20105
20107
20109
20110
20111
20112
20113
20115
20116
20118
20119
20120
20121
20122
20123
20125
20126
20128
20129
20131
20133
20134
20135
20136
20137
20138
20139
20140
20142
20143
20144
20148
20149
20151
20152
20156
20157
20158
20159
20160
20161
20163
20164
20165
20170
20171
20172
20173
20174
20175
20176
20177
20178
20179
20180
20181
20182
20184
20185
20186
20187
20188
20189
20191
20195
20196
20198
20199
20201
20202
20203
20204
20205
20206
20208
20209
20210
20211
20212
20213
20214
20215
20216
20217
20219
20220
20223
20224
20226
20227
20229
20230
20232
20233
20235
20236
20237
20240
20241
20242
20243
20247
20251
20252
20253
20255
20256
20257
20258
20259
20260
20261
20262
20265
20266
20267
20268
20269
20271
20272
20273
20274
20275
20276
20277
20279
20280
20281
20282
20283
20284
20285
20286
20287
20288
20289
20293
20295
20296
20297
20298
20300
20301
20302
20304
20305
20306
20310
20311
20312
20313
20314
20316
20319
20320
20321
20322
20323
20324
20325
20327
20329
20330
20333
20334
20336
20337
20338
20339
20341
20342
20343
20344
20345
20346
20347
20348
20350
20352
20353
20355
20360
20362
20363
20364
20365
20366
20367
20368
20372
20373
20374
20375
20376
20377
20380
20382
20383
20384
20385
20386
20388
20389
20390
20392
20393
20394
20395
20396
20397
20398
20399
20400
20401
20402
20403
20404
20405
20406
20439
20450
20456
20499
20551
20583
20602
20604
20605
20620
20635
20648
20657
20664
20699
20712
20728
20792
20793
20819
20828
20848
20857
20869
20886
20906
20918
20929
20975
21040
21081
21158
21159
21164
21203
21216
21233
21246
21331
21357
21381
21396
21400
21454
21480
21486
21500
21531
21568
21635
21658
21692
21714
21737
21755
21784
21853
21860
21885
21964
21972
21992
22055
22064
22117
22123
22125
22137
22179
22193
22239
22273
22299
22311
22326
22332
22383
22392
22454
22471
22498
22518
22540
22563
22566
22585
22621
22637
22648
22649
22670
22686
22712
22718
22726
22737
22773
22781
22786
22902
22907
22928
22997
23005
23044
23049
23056
23121
23130
23188
23193
23224
23236
23252
23261
23276
23336
23376
23398
23401

## Sheet: regions_cell_idx
cell_idx
1
2
3
4
5
6
7
8
9
10
11
12
13
14
15
16
17
18
19
20
21
22
23
24
25
26
27
28
29
30
31
32
33
34
35
36
37
38
39
40
41
42
43
44
45
46
47
48
49
50
51
52
53
54
55
56
57
58
59
60
61
62
63
64
65
66
67
68
69
70
71
72
73
74
75
76
77
78
79
80
81
82
83
84
85
86
87
88
89
90
91
92
93
94
95
96
97
98
99
100
101
102
103
104
105
106
107
108
109
110
111
112
113
114
115
116
117
118
119
120
121
122
123
124
125
126
127
128
129
130
131
132
133
134
135
136
137
138
139
140
141
142
143
144
145
146
147
148
149
150
151
152
153
154
155
156
157
158
159
160
161
162
163
164
165
166
167
168
169
170
171
172
173
174
175
176
177
178
179
180
181
182
183
184
185
186
187
188
189
190
191
192
193
194
195
196
197
198
199
200
201
202
203
204
205
206
207
208
209
210
211
212
213
214
215
216
217
218
219
220
221
222
223
224
225
226
227
228
229
230
231
232
233
234
235
236
237
238
239
240
241
242
243
244
245
246
247
248
249
250
251
252
253
254
255
256
257
258
259
260
261
262
263
264
265
266
267
268
269
270
271
272
273
274
275
276
277
278
279
280
281
282
283
284
285
286
287
288
289
290
291
292
293
294
295
296
297
298
299
300
301
302
303
304
305
306
307
308
309
310
311
312
313
314
315
316
317
318
319
320
321
322
323
324
325
326
327
328
329
330
331
332
333
334
335
336
337
338
339
340
341
342
343
344
345
346
347
348
349
350
351
352
353
354
355
356
357
358
359
360
361
362
363
364
365
366
367
368
369
370
371
372
373
374
375
376
377
378
379
380
381
382
383
384
385
386
387
388
389
390
391
392
393
394
395
396
397
398
399
400
401
402
403
404
405
406
407
408
409
410
411
412
413
414
415
416
417
418
419
420
421
422
423
424
425
426
427
428
429
430
431
432
433
434
435
436
437
438
439
440
441
442
443
444
445
446
447
448
449
450
451
452
453
454
455
456
457
458
459
460
461
462
463
464
465
466
467
468
469
470
471
472
473
474
475
476
477
478
479
480
481
482
483
484
485
486
487
488
489
490
491
492
493
494
495
496
497
498
499
500
501
502
503
504
505
506
507
508
509
510
511
512
513
514
515
516
517
518
519
520
521
522
523
524
525
526
527
528
529
530
531
532
533
534
535
536
537
538
539
540
541
542
543
544
545
546
547
548
549
550
551
552
553
554
555
556
557
558
559
560
561
562
563
564
565
566
567
568
569
570
571
572
573
574
575
576
577
578
579
580
581
582
583
584
585
586
587
588
589
590
591
592
593
594
595
596
597
598
599
600
601
602
603
604
605
606
607
608
609
610
611
612
613
614
615
616
617
618
619
620
621
622
623
624
625
626
627
628
629
630
631
632
633
634
635
636
637
638
639
640
641
642
643
644
645
646
647
648
649
650
651
652
653
654
655
656
657
658
659
660
661
662
663
664
665
666
667
668
669
670
671
672
673
674
675
676
677
678
679
680
681
682
683
684
685
686
687
688
689
690
691
692
693
694
695
696
697
698
699
700
701
702
703
704
705
706
707
708
709
710
711
712
713
714
715
716
717
718
719
720
721
722
723
724
725
726
727
728
729
730
731
732
733
734
735
736
737
738
739
740
741
742
743
744
745
746
747
748
749
750
751
752
753
754
755
756
757
758
759
760
761
762
763
764
765
766
767
768
769
770
771
772
773
774
775
776
777
778
779
780
781
782
783
784
785
786
787
788
789
790
791
792
793
794
795
796
797
798
799
800
801
802
803
804
805
806
807
808
809
810
811
812
813
814
815
816
817
818
819
820
821
822
823
824
825
826
827
828
829
830
831
832
833
834
835
836
837
838
839
840
841
842
843
844
845
846
847
848
849
850
851
852
853
854
855
856
857
858
859
860
861
862
863
864
865
866
867
868
869
870
871
872
873
874
875
876
877
878
879
880
881
882
883
884
885
886
887
888
889
890
891
892
893
894
895
896
897
898
899
900
901
902
903
904
905
906
907
908
909
910
911
912
913
914
915
916
917
918
919
920
921
922
923
924
925
926
927
928
929
930
931
932
933
934
935
936
937
938
939
940
941
942
943
944
945
946
947
948
949
950
951
952
953
954
955
956
957
958
959
960
961
962
963
964
965
966
967
968
969
970
971
972
973
974
975
976
977
978
979
980
981
982
983
984
985
986
987
988
989
990
991
992
993
994
995
996
997
998
999
1000
1001
1002
1003
1004
1005
1006
1007
1008
1009
1010
1011
1012
1013
1014
1015
1016
1017
1018
1019
1020
1021
1022
1023
1024
1025
1026
1027
1028
1029
1030
1031
1032
1033
1034
1035
1036
1037
1038
1039
1040
1041
1042
1043
1044
1045
1046
1047
1048
1049
1050
1051
1052
1053
1054
1055
1056
1057
1058
1059
1060
1061
1062
1063
1064
1065
1066
1067
1068
1069
1070
1071
1072
1073
1074
1075
1076
1077
1078
1079
1080
1081
1082
1083
1084
1085
1086
1087
1088
1089
1090
1091
1092
1093
1094
1095
1096
1097
1098
1099
1100
1101
1102
1103
1104
1105
1106
1107
1108
1109
1110
1111
1112
1113
1114
1115
1116
1117
1118
1119
1120
1121
1122
1123
1124
1125
1126
1127
1128
1129
1130
1131
1132
1133
1134
1135
1136
1137
1138
1139
1140
1141
1142
1143
1144
1145
1146
1147
1148
1149
1150
1151
1152
1153
1154
1155
1156
1157
1158
1159
1160
1161
1162
1163
1164
1165
1166
1167
1168
1169
1170
1171
1172
1173
1174
1175
1176
1177
1178
1179
1180
1181
1182
1183
1184
1185
1186
1187
1188
1189
1190
1191
1192
1193
1194
1195
1196
1197
1198
1199
1200
1201
1202
1203
1204
1205
1206
1207
1208
1209
1210
1211
1212
1213
1214
1215
1216
1217
1218
1219
1220
1221
1222
1223
1224
1225
1226
1227
1228
1229
1230
1231
1232
1233
1234
1235
1236
1237
1238
1239
1240
1241
1242
1243
1244
1245
1246
1247
1248
1249
1250
1251
1252
1253
1254
1255
1256
1257
1258
1259
1260
1261
1262
1263
1264
1265
1266
1267
1268
1269
1270
1271
1272
1273
1274
1275
1276
1277
1278
1279
1280
1281
1282
1283
1284
1285
1286
1287
1288
1289
1290
1291
1292
1293
1294
1295
1296
1297
1298
1299
1300
1301
1302
1303
1304
1305
1306
1307
1308
1309
1310
1311
1312
1313
1314
1315
1316
1317
1318
1319
1320
1321
1322
1323
1324
1325
1326
1327
1328
1329
1330
1331
1332
1333
1334
1335
1336
1337
1338
1339
1340
1341
1342
1343
1344
1345
1346
1347
1348
1349
1350
1351
1352
1353
1354
1355
1356
1357
1358
1359
1360
1361
1362
1363
1364
1365
1366
1367
1368
1369
1370
1371
1372
1373
1374
1375
1376
1377
1378
1379
1380
1381
1382
1383
1384
1385
1386
1387
1388
1389
1390
1391
1392
1393
1394
1395
1396
1397
1398
1399
1400
1401
1402
1403
1404
1405
1406
1407
1408
1409
1410
1411
1412
1413
1414
1415
1416
1417
1418
1419
1420
1421
1422
1423
1424
1425
1426
1427
1428
1429
1430
1431
1432
1433
1434
1435
1436
1437
1438
1439
1440
1441
1442
1443
1444
1445
1446
1447
1448
1449
1450
1451
1452
1453
1454
1455
1456
1457
1458
1459
1460
1461
1462
1463
1464
1465
1466
1467
1468
1469
1470
1471
1472
1473
1474
1475
1476
1477
1478
1479
1480
1481
1482
1483
1484
1485
1486
1487
1488
1489
1490
1491
1492
1493
1494
1495
1496
1497
1498
1499
1500
1501
1502
1503
1504
1505
1506
1507
1508
1509
1510
1511
1512
1513
1514
1515
1516
1517
1518
1519
1520
1521
1522
1523
1524
1525
1526
1527
1528
1529
1530
1531
1532
1533
1534
1535
1536
1537
1538
1539
1540
1541
1542
1543
1544
1545
1546
1547
1548
1549
1550
1551
1552
1553
1554
1555
1556
1557
1558
1559
1560
1561
1562
1563
1564
1565
1566
1567
1568
1569
1570
1571
1572
1573
1574
1575
1576
1577
1578
1579
1580
1581
1582
1583
1584
1585
1586
1587
1588
1589
1590
1591
1592
1593
1594
1595
1596
1597
1598
1599
1600
1601
1602
1603
1604
1605
1606
1607
1608
1609
1610
1611
1612
1613
1614
1615
1616
1617
1618
1619
1620
1621
1622
1623
1624
1625
1626
1627
1628
1629
1630
1631
1632
1633
1634
1635
1636
1637
1638
1639
1640
1641
1642
1643
1644
1645
1646
1647
1648
1649
1650
1651
1652
1653
1654
1655
1656
1657
1658
1659
1660
1661
1662
1663
1664
1665
1666
1667
1668
1669
1670
1671
1672
1673
1674
1675
1676
1677
1678
1679
1680
1681
1682
1683
1684
1685
1686
1687
1688
1689
1690
1691
1692
1693
1694
1695
1696
1697
1698
1699
1700
1701
1702
1703
1704
1705
1706
1707
1708
1709
1710
1711
1712
1713
1714
1715
1716
1717
1718
1719
1720
1721
1722
1723
1724
1725
1726
1727
1728
1729
1730
1731
1732
1733
1734
1735
1736
1737
1738
1739
1740
1741
1742
1743
1744
1745
1746
1747
1748
1749
1750
1751
1752
1753
1754
1755
1756
1757
1758
1759
1760
1761
1762
1763
1764
1765
1766
1767
1768
1769
1770
1771
1772
1773
1774
1775
1776
1777
1778
1779
1780
1781
1782
1783
1784
1785
1786
1787
1788
1789
1790
1791
1792
1793
1794
1795
1796
1797
1798
1799
1800
1801
1802
1803
1804
1805
1806
1807
1808
1809
1810
1811
1812
1813
1814
1815
1816
1817
1818
1819
1820
1821
1822
1823
1824
1825
1826
1827
1828
1829
1830
1831
1832
1833
1834
1835
1836
1837
1838
1839
1840
1841
1842
1843
1844
1845
1846
1847
1848
1849
1850
1851
1852
1853
1854
1855
1856
1857
1858
1859
1860
1861
1862
1863
1864
1865
1866
1867
1868
1869
1870
1871
1872
1873
1874
1875
1876
1877
1878
1879
1880
1881
1882
1883
1884
1885
1886
1887
1888
1889
1890
1891
1892
1893
1894
1895
1896
1897
1898
1899
1900
1901
1902
1903
1904
1905
1906
1907
1908
1909
1910
1911
1912
1913
1914
1915
1916
1917
1918
1919
1920
1921
1922
1923
1924
1925
1926
1927
1928
1929
1930
1931
1932
1933
1934
1935
1936
1937
1938
1939
1940
1941
1942
1943
1944
1945
1946
1947
1948
1949
1950
1951
1952
1953
1954
1955
1956
1957
1958
1959
1960
1961
1962
1963
1964
1965
1966
1967
1968
1969
1970
1971
1972
1973
1974
1975
1976
1977
1978
1979
1980
1981
1982
1983
1984
1985
1986
1987
1988
1989
1990
1991
1992
1993
1994
1995
1996
1997
1998
1999
[truncated: 21,408 more rows]

## Sheet: regions_da_region_label
da_region_label
0
0
0
0
0
0
0
0
3
0
3
0
0
0
0
0
0
3
0
0
0
0
0
0
0
3
0
0
0
0
0
0
0
0
0
0
0
0
0
0
0
0
0
0
0
0
0
3
0
0
0
0
0
3
0
0
0
0
0
0
6
0
0
0
3
0
0
0
0
0
0
0
0
0
0
0
0
0
0
0
0
0
0
0
0
0
0
0
0
0
0
0
0
0
0
0
0
3
0
0
0
0
0
0
0
0
0
0
0
0
0
0
0
0
0
3
0
0
0
3
0
0
0
0
0
0
1
0
0
0
0
0
3
0
0
0
0
3
0
0
0
0
0
0
0
0
0
0
0
0
0
0
0
0
0
0
6
0
3
0
0
0
0
0
0
0
1
0
0
0
0
0
0
0
0
0
0
0
0
0
0
0
0
0
0
0
0
0
0
0
0
0
0
0
0
0
0
0
0
0
0
0
0
0
3
0
0
0
0
0
0
0
0
0
0
0
0
0
6
0
0
2
0
0
0
0
0
0
0
0
0
0
3
0
0
0
0
0
0
0
6
0
6
0
0
0
0
0
0
0
0
0
6
6
0
0
0
0
0
6
0
6
6
0
0
0
0
6
0
6
6
0
0
0
6
6
6
0
0
6
6
0
0
0
6
0
0
0
0
6
0
0
0
6
0
6
0
6
0
6
0
0
0
0
6
0
0
0
0
0
6
6
0
0
0
0
6
0
0
0
0
0
6
0
0
6
0
6
6
0
0
0
0
0
0
0
0
0
0
0
0
6
0
0
0
0
0
0
6
0
0
0
0
6
0
6
0
6
6
0
0
0
0
0
0
6
0
0
6
0
0
0
0
0
0
6
0
0
0
0
0
0
0
0
6
0
0
6
0
0
0
0
6
0
0
0
0
0
0
0
6
6
6
6
0
0
0
0
6
0
0
0
0
6
0
6
0
0
0
0
6
0
6
0
0
0
0
0
0
6
0
0
6
0
0
0
6
0
0
6
0
0
0
6
6
0
6
0
0
0
6
6
0
0
0
0
6
0
0
0
0
0
0
0
0
0
0
0
6
0
0
0
6
0
6
0
0
0
0
0
6
6
0
0
0
0
0
6
0
6
0
6
6
0
6
0
0
0
0
0
0
6
0
0
0
0
0
0
0
0
6
0
0
0
0
0
6
0
6
6
0
6
6
6
6
6
0
0
0
0
0
0
0
0
0
0
6
0
0
0
0
0
0
0
0
0
0
0
0
0
0
0
6
0
0
0
0
0
0
6
0
0
6
0
0
0
0
0
0
6
0
0
6
0
0
0
6
6
0
0
0
6
6
0
0
6
6
0
0
0
6
0
0
0
0
6
0
0
0
0
0
0
6
0
0
0
0
6
0
0
0
0
0
0
6
0
0
0
6
0
0
0
0
0
0
0
0
0
0
0
0
0
6
0
0
0
0
0
0
6
0
6
0
0
0
0
6
0
0
6
0
0
0
6
6
6
0
0
6
0
0
6
6
0
6
0
0
6
6
0
0
6
0
0
0
0
0
0
0
6
0
0
6
6
0
0
0
0
6
0
0
0
0
0
6
6
0
0
0
0
0
6
0
6
0
0
0
0
0
0
0
0
0
0
0
0
6
6
0
0
0
0
6
0
0
0
6
0
6
6
6
6
0
0
6
6
0
0
6
0
0
0
0
0
6
0
0
0
0
0
0
6
0
0
0
0
6
6
0
6
6
6
0
0
0
0
0
6
0
0
0
6
0
0
0
0
6
0
0
0
0
0
0
6
6
0
0
0
0
0
0
0
0
0
6
6
0
0
6
6
6
0
0
0
0
0
6
6
0
6
6
0
6
0
0
0
0
0
0
6
0
0
0
6
0
0
6
6
0
0
6
0
6
0
6
6
6
0
6
0
0
0
0
0
0
0
6
0
0
0
0
6
0
0
0
0
0
6
0
0
0
0
0
6
0
0
0
0
6
0
0
0
6
0
0
0
0
0
0
0
0
0
0
6
0
0
0
0
0
6
3
0
1
0
0
6
0
6
0
0
0
0
0
6
6
0
0
0
0
0
6
0
0
0
0
0
0
0
0
0
0
0
0
0
0
0
0
0
0
0
0
0
0
0
0
0
0
0
0
0
0
0
0
0
1
0
0
0
0
0
0
0
0
0
0
0
0
6
0
0
6
0
0
0
1
0
0
0
0
0
0
0
2
6
3
0
0
0
6
0
0
0
0
0
4
0
0
0
0
0
0
0
0
0
0
0
0
0
0
0
0
0
0
0
0
0
0
0
0
0
0
0
6
0
0
1
1
0
0
0
0
0
0
0
0
0
0
6
6
0
0
0
0
0
0
0
0
0
0
0
0
0
0
6
0
0
0
0
0
0
0
6
0
0
0
0
0
0
0
0
0
3
0
0
0
6
0
0
0
0
0
0
0
0
0
0
0
0
0
0
0
0
0
0
0
0
0
0
0
6
0
0
0
0
0
0
0
0
0
6
1
0
0
6
0
6
0
0
0
0
0
0
0
0
0
0
0
0
1
1
0
0
0
0
0
3
0
0
0
0
0
0
0
0
1
0
0
0
0
0
0
0
0
0
0
0
0
0
6
0
0
0
0
3
2
0
0
0
0
0
0
0
0
0
0
0
0
0
0
0
4
0
0
0
0
0
0
0
4
0
0
0
0
0
0
0
0
0
1
0
0
0
0
0
0
0
3
6
0
0
0
0
0
0
0
0
0
0
1
0
0
0
0
0
0
0
0
0
0
6
0
6
0
0
0
0
0
0
0
0
3
0
0
0
0
0
0
0
0
0
0
0
0
0
0
0
0
0
0
0
0
0
0
0
0
0
0
0
0
0
0
0
0
0
0
0
0
0
0
0
0
0
0
0
0
0
0
0
0
0
0
0
0
0
0
0
0
0
3
0
0
0
0
0
0
0
3
0
0
3
0
0
0
6
0
0
0
0
0
0
2
0
0
0
0
0
6
0
0
0
0
0
0
0
0
0
0
0
0
0
0
0
0
0
3
0
0
0
0
0
0
0
0
0
0
0
0
0
0
4
0
0
0
0
0
2
0
0
6
0
0
0
0
0
0
0
0
0
0
0
0
0
0
0
0
0
0
0
0
0
0
0
0
0
0
0
0
0
0
0
0
0
0
0
0
3
0
0
1
5
2
0
6
0
1
0
0
3
0
0
0
0
0
0
0
0
0
0
0
0
0
0
0
0
0
2
0
0
0
0
0
0
0
0
0
0
0
0
0
0
0
0
0
0
0
0
0
6
0
0
0
0
0
0
0
0
0
0
0
0
0
0
0
0
2
3
0
0
0
0
0
0
0
0
0
0
0
0
0
0
0
0
0
0
0
1
0
0
6
0
0
0
0
0
0
0
1
0
0
0
0
0
0
1
0
0
0
0
0
0
0
0
0
0
0
0
0
0
6
0
0
4
0
0
0
0
0
0
0
0
0
0
0
0
0
0
0
0
0
0
0
0
0
0
0
0
0
0
0
0
1
0
0
0
0
0
0
0
0
1
0
0
0
0
0
0
0
0
0
0
0
0
0
0
6
0
0
0
0
0
0
0
0
2
0
4
0
0
0
2
6
0
0
0
0
0
3
0
0
0
0
0
0
0
0
6
0
0
0
0
0
0
0
0
0
0
0
0
0
0
1
0
0
0
0
0
1
0
6
3
0
0
0
0
0
0
0
6
0
0
0
0
0
0
0
0
0
0
6
0
0
0
4
0
0
0
0
0
0
2
0
0
0
0
0
0
0
0
0
2
0
0
0
0
0
0
0
0
0
0
0
0
4
0
0
0
0
0
0
0
0
6
0
0
0
0
0
0
0
0
0
0
0
0
6
0
0
0
0
0
0
0
0
6
0
2
0
0
0
0
0
0
0
0
0
0
0
0
0
0
0
0
0
0
0
0
0
0
0
0
0
0
6
0
0
0
0
0
0
0
6
0
0
0
0
0
0
0
3
0
0
1
0
0
0
0
0
0
1
0
0
2
3
0
0
0
0
0
0
0
0
0
0
0
0
0
0
0
0
0
0
0
0
0
6
6
0
0
0
0
0
0
0
0
0
0
0
0
0
0
0
2
0
0
0
0
0
0
0
0
0
6
0
0
0
0
0
0
0
0
0
0
0
0
0
0
0
0
0
0
0
0
0
0
0
0
0
0
0
0
0
0
0
0
0
0
0
0
0
4
0
0
0
0
4
6
0
0
0
1
0
0
0
0
0
0
0
0
0
0
0
0
0
0
0
0
0
0
0
6
0
0
0
0
0
0
0
6
0
0
0
0
0
6
0
0
3
0
0
0
0
0
0
6
0
0
0
0
0
6
0
0
0
6
0
2
0
0
2
0
0
0
0
0
1
0
0
0
1
0
0
0
0
0
0
0
2
3
0
0
0
0
0
6
0
0
0
1
0
0
0
0
0
0
0
0
0
0
0
0
3
0
0
0
0
0
0
0
3
0
6
0
0
0
1
0
0
0
0
0
0
0
1
6
0
0
0
0
6
[truncated: 21,408 more rows]

## Sheet: regions_DA_stat
DA.score	pval.wilcoxon	pval.ttest
1	8.52295e-16	9.69247e-91
1	9.47499e-14	4.26822e-78
1	5.39305e-12	2.98694e-67
1	1.46285e-09	3.1021e-52
1	3.01848e-05	8.45655e-26
-0.858803	0	5.68038e-301
-1	1.81224e-143	2.45062e-24
