# Supplementary material for: Tumor-infiltrating immature innate lymphoid cells in colorectal cancer are biased toward ILC1/tissue-resident NK cell differentiation
Source: Nat Commun. 2026 Mar 27;17:3035. doi: 10.1038/s41467-026-71085-9 (PMC13035902; doi:10.1038/s41467-026-71085-9)
Supplement: Supplementary file 7 — Source data [file 41467_2026_71085_MOESM7_ESM.zip › Source data/Fig6H-J nILC concat_UMAP_Phenograph.csv]

FSC-A	FSC-H	FSC-W	SSC-A	SSC-H	SSC-W	IL13	DCM NIR	GzmB	GzmK	CD300F	CD45	CD49a	IFNg	CD16	NKp80	CD103	IL22	NKp44	CD117	Perforin	SampleID	Tissue	Patient	Time	UMAP1	UMAP2	Phenograph_Clusters
174	117	539	70	65	341	310	234	253	84	284	646	690	366	277	275	314	262	667	361	225	90	Colon	144	0	-2.5854583	-2.3347173	0
282	193	583	88	81	352	189	238	377	88	501	673	543	257	300	264	377	278	614	429	255	74	Colon	144	1	-4.322203	-3.0667245	0
587	388	790	214	185	593	235	233	232	218	226	587	220	158	225	230	247	224	229	240	245	84	Colon	144	8	4.5666485	8.575896	6
137	101	523	68	62	340	245	240	245	154	374	685	551	251	277	274	293	240	304	320	231	67	Colon	144	9	-1.6869992	4.404767	3
316	177	687	196	161	598	197	265	263	192	256	763	639	273	329	360	249	246	511	267	221	92	Colon	144	44	-3.8679414	1.3547843	0
539	351	785	536	667	358	224	229	242	258	224	707	217	418	202	247	224	243	238	220	258	80	Colon	144	72	3.7023442	7.1738095	6
207	118	611	170	153	408	103	233	250	8	239	578	489	253	302	236	407	245	620	340	235	86	Colon	144	76	-4.2238493	-1.2489312	0
371	215	756	83	95	406	0	319	280	0	318	773	617	260	359	172	523	271	734	325	273	79	Colon	144	76	-4.6926208	-1.1138468	0
569	409	625	661	576	528	186	242	455	560	250	614	610	528	657	676	64	447	324	203	305	91	Colon	144	77	10.106773	2.715404	12
263	154	610	217	185	437	36	259	280	0	266	666	569	268	341	203	425	367	783	372	204	66	Colon	144	77	-4.620375	-1.1164852	0
124	80	532	96	84	381	253	235	253	114	246	521	480	243	291	310	292	240	597	343	204	90	Colon	144	77	-3.750356	-1.1435797	0
181	107	562	111	105	365	239	232	243	197	649	834	302	289	314	297	271	268	272	275	229	80	Colon	144	99	-4.956275	-4.13527	6
536	347	787	312	613	372	238	229	235	271	226	612	189	167	170	209	222	219	238	221	240	79	Colon	144	109	4.6625633	8.667916	6
330	186	646	188	150	446	211	234	248	146	220	654	653	278	335	342	276	252	634	267	248	92	Colon	144	111	-4.437077	-0.31410268	0
632	415	806	678	430	726	336	262	350	415	246	569	486	502	575	561	166	430	225	229	335	86	Colon	144	116	9.992513	3.2987177	12
142	92	555	93	87	351	105	233	269	33	604	659	644	395	285	252	389	304	695	453	256	82	Colon	144	117	-4.2481804	-3.050034	0
235	162	562	94	91	344	15	235	277	0	281	633	687	252	301	88	501	270	764	449	357	83	Colon	144	119	-4.731405	-1.076946	0
102	62	515	85	81	344	190	234	244	111	328	679	516	332	289	328	290	299	630	460	283	84	Colon	144	122	-3.813963	-1.1057543	0
250	164	569	116	112	365	303	237	253	239	218	816	741	288	342	308	236	262	266	384	274	82	Colon	144	133	-1.4446918	3.7036443	1
129	86	549	106	79	446	244	237	254	215	454	755	290	255	282	286	246	248	250	242	234	71	Colon	144	134	-5.0080934	-4.1794376	6
621	375	782	440	292	548	313	243	381	406	237	567	496	454	581	544	163	514	256	236	364	69	Colon	144	147	9.97901	3.3610446	12
630	394	731	714	599	598	230	261	449	542	269	608	602	543	665	670	95	443	300	218	272	70	Colon	144	150	10.082448	2.7052407	12
142	94	560	135	121	393	0	241	296	0	246	564	585	338	443	207	539	318	785	502	227	69	Colon	144	170	-4.6959357	-1.1281453	0
598	418	676	648	522	555	242	236	355	423	238	596	521	471	578	581	173	362	262	234	258	75	Colon	144	171	9.78323	3.0687563	12
200	133	570	157	144	392	250	235	267	317	644	774	301	287	340	333	158	248	249	276	246	76	Colon	144	174	-4.93899	-4.1342955	6
728	476	767	600	413	671	319	247	343	345	246	552	481	433	558	501	233	351	236	248	242	87	Colon	144	176	9.530112	3.3042212	12
150	132	477	150	134	396	281	227	631	338	235	517	417	481	500	453	166	248	229	219	238	71	Colon	144	196	9.957903	2.480771	12
806	546	732	576	412	548	258	241	340	383	240	539	451	411	548	521	167	332	257	211	245	79	Colon	144	204	9.508991	3.300315	12
234	201	502	210	187	412	196	258	403	456	226	615	535	636	665	596	124	359	299	201	251	81	Colon	144	245	9.926768	2.792215	12
165	106	525	130	126	365	190	232	333	123	232	523	468	391	304	204	330	655	577	304	364	84	Colon	144	263	-0.6846724	-4.7073145	2
466	292	770	583	319	689	330	254	334	407	236	551	462	434	584	532	162	377	239	263	263	79	Colon	144	263	9.726163	3.247597	12
221	153	538	58	58	311	241	233	312	281	240	522	515	491	283	393	211	303	293	228	399	86	Colon	144	266	2.8254874	-3.1058962	5
308	235	552	327	298	435	266	260	274	268	278	850	310	331	386	365	235	269	225	307	231	79	Colon	144	318	3.305128	7.2232513	6
132	95	505	62	61	319	252	246	291	263	262	566	372	576	280	422	401	304	376	305	563	63	Colon	144	359	2.7906227	-6.4124565	9
175	111	531	104	100	355	244	232	277	272	221	671	443	321	346	293	234	303	479	252	252	80	Colon	144	363	-2.6752055	-1.6130533	0
312	204	630	426	301	521	366	231	745	436	258	600	545	649	659	616	208	346	261	231	255	75	Colon	144	376	10.016593	2.4788406	12
140	98	511	194	180	405	251	255	257	239	245	606	260	283	308	298	247	260	222	260	231	83	Colon	144	377	3.2656364	7.3771586	6
131	76	550	138	117	401	238	234	241	307	629	736	287	268	302	271	186	241	251	218	227	89	Colon	144	414	-4.9403424	-4.126378	6
233	148	556	231	184	450	319	235	675	391	245	553	485	598	588	541	183	291	235	215	245	82	Colon	144	416	10.005079	2.46526	12
639	401	754	345	253	512	263	247	330	355	247	536	435	427	542	509	195	529	246	235	264	83	Colon	144	419	9.7527	3.4762034	12
329	196	834	407	198	622	308	252	350	414	239	549	449	457	570	535	181	417	268	212	334	72	Colon	144	421	9.92155	3.3406663	12
870	564	900	454	210	651	347	272	386	480	228	608	525	500	612	583	96	518	234	230	410	75	Colon	144	422	10.145243	3.2061439	12
529	311	780	603	394	579	287	244	360	387	230	536	488	442	570	541	185	354	239	239	248	70	Colon	144	441	9.656429	3.243319	12
208	108	627	173	118	477	194	230	281	413	239	619	410	998	590	687	422	291	228	209	271	74	Colon	144	455	10.601053	0.64946896	12
610	397	770	416	289	539	263	271	411	514	237	594	527	535	641	622	93	409	285	199	273	82	Colon	144	464	10.055394	2.8186672	12
160	99	563	133	125	376	249	234	249	231	659	754	282	280	311	321	234	339	250	248	240	83	Colon	144	467	-4.9681697	-4.153813	6
166	107	595	170	142	417	279	237	273	325	576	882	319	336	406	403	252	378	249	317	230	81	Colon	144	504	-4.94415	-4.141831	6
274	149	593	230	149	496	324	229	695	521	229	697	661	626	684	627	64	242	173	188	254	74	Colon	144	514	10.0023	2.4751148	12
677	423	841	557	331	592	300	253	410	449	241	595	530	499	622	621	141	454	251	246	269	92	Colon	144	515	10.1491785	3.002834	12
399	235	658	199	142	469	7	231	342	0	252	762	680	294	356	0	442	356	841	621	308	84	Colon	144	539	-4.7425923	-1.1032981	0
100	65	503	94	87	362	232	232	240	308	443	729	267	256	277	252	195	232	242	202	242	70	Colon	144	542	-4.997381	-4.1635933	6
762	481	766	378	279	516	277	236	342	408	229	541	450	441	552	522	163	356	253	217	240	88	Colon	144	557	9.601161	3.2539322	12
491	354	599	219	199	415	238	235	239	318	229	655	362	951	608	345	204	272	244	227	234	75	Colon	144	568	10.627093	0.61231905	11
262	187	554	68	68	314	144	233	409	81	251	677	625	270	310	215	392	414	657	377	325	84	Colon	144	570	-4.059023	-0.75522584	0
178	125	523	52	52	301	243	225	262	240	254	791	656	434	285	382	276	308	372	231	340	81	Colon	144	577	0.6038368	-1.1998705	5
214	174	512	106	101	364	233	238	270	264	217	661	501	279	345	340	213	277	287	273	227	69	Colon	144	590	0.5157462	6.9824834	6
310	216	646	419	367	471	257	237	336	396	244	559	486	431	555	581	173	406	257	244	253	74	Colon	144	621	9.719293	3.2348008	12
173	111	534	85	82	334	249	229	246	255	654	820	278	270	289	268	236	254	496	246	237	88	Colon	144	632	-4.6918015	-3.898831	0
263	160	590	115	108	368	0	249	270	0	344	811	737	247	314	398	547	331	779	573	257	74	Colon	144	659	-4.60542	-0.9555225	0
171	105	566	154	140	394	245	239	262	287	729	855	302	292	336	285	220	256	373	250	233	89	Colon	144	666	-4.8612566	-4.046481	0
820	514	786	557	319	649	271	241	347	406	242	539	470	446	580	531	166	356	249	212	259	69	Colon	144	669	9.677266	3.2012465	12
446	313	650	156	111	446	434	242	757	176	232	533	443	510	567	533	372	301	265	285	240	81	Colon	144	711	9.987802	2.5337322	12
673	430	931	694	363	757	372	256	451	510	243	608	545	554	666	621	88	489	265	239	280	86	Colon	144	715	10.119378	3.01227	12
193	108	625	216	178	434	281	240	290	149	558	912	426	530	560	513	340	346	205	551	242	82	Colon	144	743	-4.9103136	-4.1176004	12
280	206	550	59	58	314	292	235	249	162	246	794	686	261	292	282	289	284	329	412	238	66	Colon	144	752	-1.7365557	3.0060222	1
143	91	564	134	125	377	113	237	282	196	205	794	570	342	295	378	227	550	681	223	325	83	Colon	144	763	-3.6533468	-1.5322206	2
400	242	667	315	270	450	310	239	344	449	239	546	462	431	541	559	132	419	260	208	308	83	Colon	144	768	9.8674135	3.2854912	12
183	148	496	105	104	338	232	265	248	289	221	582	288	262	304	289	205	254	242	227	238	78	Colon	144	770	2.9345436	7.3769	6
351	255	567	198	145	446	460	257	778	324	238	605	530	624	633	600	306	310	277	275	237	88	Colon	144	796	10.025504	2.4623756	12
199	126	576	174	152	411	249	229	253	197	821	797	289	298	349	285	237	242	231	276	230	83	Colon	144	798	-4.996774	-4.177158	6
278	189	567	63	63	313	202	232	294	251	236	526	492	276	298	326	212	261	507	331	350	72	Colon	144	801	-2.9339638	-0.6514887	0
97	58	563	75	59	382	222	229	287	378	233	555	428	950	579	530	239	255	233	197	241	84	Colon	144	833	10.569645	0.6811623	12
625	396	744	575	405	555	275	242	430	486	250	558	546	509	633	629	135	395	307	221	276	69	Colon	144	842	10.048078	2.8254337	12
220	160	534	75	74	329	181	231	240	109	225	587	578	252	278	238	315	243	546	336	224	83	Colon	144	858	-4.265006	-0.20388187	0
755	493	749	657	420	602	285	245	371	447	249	541	490	453	570	563	130	354	256	206	252	81	Colon	144	904	9.829928	3.0969415	12
538	345	784	62	94	496	220	230	232	222	235	572	221	170	222	240	236	227	248	230	231	159	CRC	144	5	4.5961375	8.607175	6
565	370	792	42	73	368	235	234	226	236	233	563	231	153	228	247	240	221	227	232	247	160	CRC	144	7	4.61671	8.623574	6
279	187	567	288	261	433	252	232	288	329	219	597	317	357	444	379	201	284	237	218	267	156	CRC	144	9	3.5093927	7.271742	6
235	167	562	73	70	336	234	232	247	241	222	779	664	290	294	378	677	246	253	235	283	155	CRC	144	10	2.7526987	-7.5401297	3
592	374	809	64	127	366	226	232	234	216	225	582	207	161	239	268	235	231	236	243	245	162	CRC	144	48	4.6143374	8.620044	6
795	667	1006	438	128	1023	287	231	323	240	229	597	167	256	218	193	216	487	206	229	224	158	CRC	144	83	4.043723	6.5608673	6
594	524	406	127	139	577	210	231	250	211	236	565	187	486	199	204	264	452	253	218	254	162	CRC	144	105	4.2404695	6.7080855	6
325	228	588	132	124	365	339	238	313	260	244	832	624	458	333	296	236	300	222	245	422	168	CRC	144	123	1.7143137	-1.5017567	5
170	111	543	96	90	353	347	234	308	247	238	816	679	278	301	265	257	284	231	364	368	158	CRC	144	123	0.4459905	2.6141863	1
198	109	599	155	135	409	259	235	269	285	213	843	656	370	370	318	207	267	490	244	238	146	CRC	144	124	-3.5055397	1.4838276	0
212	153	537	84	84	329	526	235	370	44	243	858	731	270	331	284	398	454	237	565	334	175	CRC	144	124	0.1899005	1.9660405	1
232	137	565	104	98	355	264	235	257	262	291	841	695	405	327	308	208	272	221	241	245	161	CRC	144	124	2.0032475	-0.91336477	3
145	91	544	87	80	354	475	226	320	290	234	828	592	690	327	266	215	763	297	218	583	156	CRC	144	124	0.94155926	-4.7212253	2
155	96	556	114	103	380	201	233	289	117	260	776	502	323	314	266	312	268	591	250	317	159	CRC	144	125	-2.90993	-2.3887188	0
174	116	524	100	101	335	171	236	252	184	231	755	636	262	303	259	283	260	606	308	258	161	CRC	144	125	-4.2498045	-0.121345714	0
199	125	553	114	106	366	250	281	360	231	278	738	607	303	346	321	238	552	245	534	555	158	CRC	144	125	3.180322	2.3773592	1
368	221	633	184	161	417	186	241	413	195	216	849	746	316	368	168	319	420	634	401	520	148	CRC	144	125	-2.7435172	0.2093989	0
238	179	530	172	161	403	310	284	470	203	245	751	443	278	327	317	261	258	236	260	427	144	CRC	144	130	2.5504367	4.7542095	7
243	201	540	218	196	434	226	283	276	306	221	745	557	327	395	381	195	285	281	228	251	155	CRC	144	131	0.08456313	6.485054	3
562	360	788	534	650	443	265	231	245	195	232	639	192	243	171	218	241	235	218	258	233	164	CRC	144	133	4.388212	8.428923	6
202	124	555	109	103	361	512	240	390	259	244	835	676	291	312	243	211	603	612	354	336	165	CRC	144	135	3.6649609	1.4790604	10
135	89	565	88	79	364	219	239	254	225	208	669	573	276	321	289	251	259	243	529	275	146	CRC	144	136	-0.86706746	3.627235	1
554	354	776	105	65	859	216	230	229	177	230	524	207	104	161	212	265	225	235	252	239	159	CRC	144	142	4.678803	8.679252	6
181	100	605	237	199	435	317	241	263	80	242	913	846	470	386	383	332	640	456	568	315	161	CRC	144	146	-0.99342555	-0.34373716	10
490	339	742	310	232	493	317	244	353	480	202	589	487	520	595	571	106	567	257	195	504	155	CRC	144	146	10.137107	3.2249124	12
286	162	617	205	175	419	593	235	486	359	224	797	690	679	370	218	210	416	362	443	397	144	CRC	144	146	2.2063186	-2.1392598	5
189	119	565	110	103	365	395	242	282	228	248	848	639	265	307	309	239	252	313	297	448	164	CRC	144	146	1.2929828	2.473877	8
383	287	570	202	182	418	226	259	342	301	231	801	490	300	349	336	179	256	385	226	274	163	CRC	144	146	1.1366811	5.36089	0
221	142	610	201	173	421	232	233	351	284	250	826	702	315	379	310	213	279	433	566	388	144	CRC	144	146	-0.9599708	1.6179187	1
221	165	523	64	64	318	459	236	357	172	249	788	629	263	292	311	291	320	232	297	492	156	CRC	144	146	1.914448	1.9414146	8
521	372	658	152	138	392	487	241	505	285	228	816	565	451	408	389	213	391	228	237	496	153	CRC	144	147	2.4350092	-1.9864571	5
146	97	537	82	79	343	313	235	251	179	245	764	588	340	321	304	279	258	248	315	279	159	CRC	144	148	-0.43822962	5.077468	3
185	141	525	79	76	339	535	234	286	240	236	751	578	753	307	314	214	279	228	241	355	161	CRC	144	149	2.169661	-2.529274	5
260	178	566	155	146	382	152	238	312	179	233	802	777	356	337	261	324	323	684	301	519	162	CRC	144	149	-3.1587257	0.054759476	0
305	222	543	79	78	328	375	230	247	254	236	701	592	262	310	327	206	259	250	316	267	157	CRC	144	150	0.9830241	3.3792384	8
223	159	538	102	102	341	339	238	299	230	233	737	673	320	317	229	267	272	455	423	479	162	CRC	144	150	-1.5912117	0.6094957	1
116	81	524	67	60	338	243	235	348	257	234	723	498	375	297	284	228	289	233	226	367	157	CRC	144	150	2.576088	-1.7478627	5
118	71	526	130	118	375	602	267	665	289	226	770	587	530	447	275	261	401	247	352	665	147	CRC	144	151	2.3992996	-2.0151618	5
237	172	539	82	80	342	337	238	249	257	227	792	547	273	299	263	231	252	256	225	265	167	CRC	144	151	1.6615294	3.688867	3
153	104	514	80	80	326	222	233	247	120	273	789	822	272	294	307	309	249	449	284	238	156	CRC	144	151	-3.2549908	1.8905855	0
126	89	501	80	78	338	164	234	237	128	205	801	651	262	299	294	289	333	587	335	266	153	CRC	144	153	-3.8413804	0.11078968	0
194	137	531	66	64	324	261	235	276	275	202	748	528	255	283	238	203	265	250	456	292	147	CRC	144	153	-0.18254532	4.345179	1
407	271	615	150	131	402	251	238	286	224	202	757	677	299	360	331	227	294	502	274	590	159	CRC	144	156	-1.2923104	0.53149384	4
277	210	532	59	57	324	342	233	324	264	218	765	585	394	295	262	225	287	285	257	393	154	CRC	144	159	2.0386086	-1.331344	5
190	177	469	125	123	352	230	240	269	277	229	638	334	281	282	278	223	261	241	221	284	162	CRC	144	161	2.6074417	7.2049956	6
193	130	578	107	89	404	519	228	519	253	221	780	493	610	369	336	241	345	227	241	610	156	CRC	144	162	2.86982	-3.2205033	5
357	252	620	157	137	405	310	242	365	326	221	866	540	681	391	321	214	356	258	215	457	158	CRC	144	162	2.3964486	-3.3406055	5
132	86	541	92	83	367	299	236	252	215	218	827	608	283	328	372	235	251	467	274	266	153	CRC	144	162	-3.66126	1.9745717	0
189	127	549	150	142	385	414	240	258	207	244	803	660	428	358	307	274	261	256	263	255	152	CRC	144	162	1.9786264	-1.3514484	5
191	135	550	83	80	346	367	235	439	280	229	830	601	531	333	305	204	300	230	233	426	169	CRC	144	162	2.2076206	-2.322804	5
266	177	563	139	128	395	276	234	451	222	232	807	576	290	336	317	260	428	259	245	368	158	CRC	144	162	3.3921995	3.5221114	7
250	172	553	80	76	340	250	240	276	265	227	799	688	327	317	222	243	258	300	258	440	148	CRC	144	163	-0.050077513	1.6569198	4
126	76	556	107	94	382	458	235	257	251	233	788	605	297	323	297	218	314	228	247	266	159	CRC	144	163	1.7227515	2.8592317	8
140	90	565	60	51	352	274	235	323	258	232	744	487	616	282	307	215	378	272	231	484	160	CRC	144	163	2.7106006	-3.650747	5
239	152	591	185	164	407	266	235	263	172	215	858	786	291	326	235	309	285	464	413	309	165	CRC	144	163	-2.9137468	1.3565218	0
201	142	591	96	77	396	677	240	450	326	212	858	643	498	356	300	194	290	248	206	459	153	CRC	144	163	2.435129	-2.157268	5
180	130	515	94	93	339	227	237	333	228	235	764	627	444	301	272	250	262	297	245	339	153	CRC	144	163	1.3295325	-1.3376881	5
190	126	542	83	76	356	345	232	248	248	233	782	605	266	309	277	231	244	356	228	259	149	CRC	144	163	-3.4916148	3.8059714	0
195	123	567	111	102	369	190	233	254	166	238	796	666	278	326	303	284	251	464	377	342	157	CRC	144	163	-2.8964818	1.2539413	0
234	148	578	167	154	383	338	237	251	300	240	798	649	326	350	286	207	267	234	306	275	167	CRC	144	164	-1.5310352	4.7283607	3
344	265	550	109	103	364	450	237	459	254	249	790	610	423	338	316	230	367	271	376	611	164	CRC	144	165	2.2117207	-1.2644528	5
192	133	590	123	108	394	189	236	305	63	254	843	704	339	304	147	372	573	672	325	303	157	CRC	144	165	-2.6271963	-1.5207583	0
149	105	540	94	91	344	255	233	245	153	696	797	359	273	303	300	295	258	215	305	229	150	CRC	144	166	-4.989212	-4.167058	6
312	194	633	144	104	429	494	248	327	282	226	971	668	320	368	382	213	340	462	233	526	155	CRC	144	166	0.3896846	0.33335552	4
316	203	587	146	136	383	606	235	512	306	251	886	659	739	367	154	267	751	529	213	533	165	CRC	144	167	0.40528056	-5.016489	2
210	145	578	126	107	407	270	236	290	184	243	700	578	575	338	369	256	274	474	258	320	150	CRC	144	167	-0.94664854	-2.8894134	2
200	116	568	95	79	382	423	231	427	271	232	807	628	297	330	321	210	356	230	250	507	166	CRC	144	167	1.8497083	1.5423946	4
265	186	551	150	145	374	247	237	251	196	251	852	612	360	317	268	303	336	385	446	259	155	CRC	144	168	-0.4917804	-1.7261096	1
144	106	497	132	129	361	232	254	256	240	605	770	349	273	318	318	229	255	287	300	230	157	CRC	144	169	-4.9296155	-4.1077933	6
156	120	541	100	96	342	221	235	261	281	205	759	601	275	319	318	193	270	464	383	414	170	CRC	144	170	-2.0372963	1.0053843	0
273	180	598	140	131	383	227	236	260	309	236	745	633	301	353	353	203	298	350	275	355	158	CRC	144	170	-1.7404976	2.6556005	4
219	142	594	130	113	404	487	234	454	254	223	857	660	370	352	338	236	332	243	242	498	155	CRC	144	170	2.08656	0.850148	4
480	308	643	222	189	445	548	273	323	246	215	831	769	339	410	346	231	323	261	355	440	169	CRC	144	171	1.7684306	1.4043562	8
215	140	597	211	184	423	425	253	420	284	224	865	781	680	402	123	214	907	576	470	548	152	CRC	144	171	0.26664054	-5.193083	2
200	138	577	162	138	411	368	235	323	341	216	834	660	600	349	304	183	301	488	213	303	166	CRC	144	171	-0.080773935	-3.0669274	2
224	168	532	91	87	356	255	265	354	249	245	756	678	570	322	306	239	580	450	217	400	167	CRC	144	171	0.35134205	-4.549026	2
231	147	606	115	106	374	374	233	406	272	221	809	551	621	343	310	224	307	281	279	422	154	CRC	144	172	1.9912578	-2.8848212	5
188	114	559	142	133	384	259	233	268	364	205	796	678	513	349	345	141	656	638	242	307	156	CRC	144	172	-0.5354076	-4.9372063	2
100	73	500	94	78	390	578	238	307	391	201	778	640	300	321	283	135	328	246	337	475	162	CRC	144	173	1.9779844	1.9006344	8
392	231	606	163	141	409	657	237	364	406	214	872	637	622	369	265	127	371	306	266	440	154	CRC	144	176	2.2612164	-2.5143952	5
303	179	605	164	149	402	377	243	336	276	229	838	709	337	397	349	235	296	328	291	334	161	CRC	144	176	0.22232415	1.4565636	4
394	286	595	92	83	364	468	230	268	355	235	765	501	296	337	301	173	272	236	235	303	151	CRC	144	177	2.2592373	2.8228862	8
239	149	572	130	121	401	290	234	341	58	266	790	688	288	361	345	357	320	561	391	564	164	CRC	144	177	-2.3010228	0.18889172	0
258	175	551	85	81	345	255	230	343	207	238	701	489	547	303	281	253	276	231	282	511	150	CRC	144	178	2.2303333	-2.8601384	5
159	104	529	84	79	343	327	236	439	254	228	819	577	303	316	276	233	417	258	281	503	160	CRC	144	179	2.3796213	3.360208	7
353	239	583	91	85	352	393	236	287	127	233	744	545	266	330	267	337	543	300	479	479	159	CRC	144	180	3.5032043	2.277895	1
248	169	576	82	79	344	193	234	239	165	231	769	650	288	331	316	278	231	499	314	214	155	CRC	144	180	-3.8175945	1.1204172	0
146	90	537	90	72	383	373	228	309	179	246	794	632	264	319	281	293	370	376	278	340	157	CRC	144	180	1.3390491	2.9490948	0
227	154	549	56	54	317	301	278	622	254	248	751	486	591	331	304	232	298	235	230	533	151	CRC	144	182	3.5044909	-3.5683553	11
188	135	532	65	64	324	578	234	389	186	233	809	560	426	300	269	271	333	230	254	472	146	CRC	144	183	2.4838815	-2.1103091	8
207	125	592	163	154	408	233	239	251	192	240	869	823	312	353	301	256	256	352	331	272	155	CRC	144	184	-2.4963398	2.5933554	0
206	144	595	131	121	378	361	245	419	262	214	802	608	343	370	346	226	281	491	296	575	156	CRC	144	184	-0.24314855	0.51715106	4
143	98	542	125	112	381	270	240	256	329	225	721	618	287	330	300	172	432	361	341	252	153	CRC	144	185	-1.5621705	1.0527008	10
99	77	483	98	89	373	522	234	288	270	217	807	628	268	310	278	222	338	224	301	434	158	CRC	144	186	2.0532124	1.8142077	8
204	148	502	111	104	362	394	233	329	273	215	798	721	284	302	243	236	413	480	352	323	160	CRC	144	186	-1.2115748	-0.13642451	0
588	393	742	415	319	512	319	250	351	430	221	559	469	443	559	537	135	433	263	211	260	148	CRC	144	186	9.914945	3.3476746	12
237	158	556	85	76	369	441	231	282	173	219	797	665	450	300	299	287	274	318	243	451	158	CRC	144	187	1.870004	-1.31574	5
223	156	609	163	137	428	272	237	302	261	231	864	727	553	381	325	247	322	262	282	497	156	CRC	144	188	1.3917202	-1.4588153	5
190	128	563	91	80	373	251	257	250	243	244	806	533	494	314	283	246	258	303	261	254	163	CRC	144	188	1.2388934	-1.7424102	5
274	207	563	111	104	368	215	238	251	88	258	821	722	266	318	333	327	318	420	434	236	167	CRC	144	188	-2.516528	1.7553891	0
129	76	545	150	141	381	498	230	307	168	248	826	705	370	352	287	308	279	399	353	324	167	CRC	144	188	1.3445385	1.8227668	8
386	275	620	162	149	392	210	239	319	242	216	848	630	577	376	319	263	514	499	327	488	159	CRC	144	188	-0.039773844	-4.437086	2
222	145	604	124	114	381	248	233	262	274	241	818	587	289	321	323	209	245	235	224	382	155	CRC	144	188	0.3583579	4.663781	7
226	170	517	35	34	284	258	228	251	250	235	688	415	312	295	253	242	286	238	235	242	152	CRC	144	189	1.7950492	6.944717	6
94	63	542	97	81	393	556	232	279	273	234	843	677	442	332	323	219	464	231	231	285	163	CRC	144	189	1.3728259	-3.9063678	8
176	128	588	80	64	388	323	235	245	312	206	774	657	274	315	331	162	286	438	225	416	146	CRC	144	190	-1.8732002	0.99815625	0
166	109	527	86	78	356	247	229	354	209	233	819	645	277	293	320	249	273	385	247	515	163	CRC	144	191	-0.23424032	1.1536076	4
151	87	582	166	145	422	156	242	304	160	247	837	766	383	371	307	304	288	598	266	267	158	CRC	144	193	-3.6465342	0.36655512	0
152	110	526	100	92	364	336	235	388	155	236	812	595	508	310	318	258	664	406	302	462	165	CRC	144	193	0.43285617	-4.72124	2
235	179	517	51	52	300	323	231	366	225	244	660	482	262	305	266	252	408	231	246	410	160	CRC	144	194	3.5206006	3.6205757	7
197	139	569	132	123	379	238	233	244	151	255	739	613	258	311	340	252	228	306	589	250	139	CRC	144	194	-1.3143754	3.0563567	1
304	197	588	134	125	382	505	236	405	160	245	758	678	294	354	287	314	362	288	442	591	156	CRC	144	195	1.2076864	1.8416287	8
215	151	566	86	79	358	211	237	253	216	216	847	712	483	304	275	253	291	519	259	489	159	CRC	144	198	-0.962954	-2.4242165	2
126	81	544	97	78	392	294	241	327	309	220	786	631	372	315	278	201	306	376	247	320	151	CRC	144	198	0.21163858	-1.096699	0
431	253	622	225	204	406	313	246	262	309	543	882	785	358	386	355	202	329	237	231	241	161	CRC	144	198	-4.6731052	-3.6614406	4
391	230	611	172	154	402	637	240	291	221	229	855	698	582	382	330	224	668	563	270	404	163	CRC	144	199	0.43451574	-4.5157027	2
335	237	626	123	107	389	605	237	438	79	271	837	683	361	392	314	382	383	219	509	429	164	CRC	144	200	0.46992	1.9080282	8
186	135	539	84	80	345	572	236	392	195	245	786	552	617	310	271	283	521	294	231	454	152	CRC	144	200	1.7351472	-3.7553575	5
131	97	570	118	106	417	398	233	366	190	250	790	656	654	324	290	265	769	351	375	496	166	CRC	144	200	0.7677945	-4.821065	2
249	155	598	118	103	385	265	232	239	247	221	861	644	280	328	242	241	247	232	243	293	160	CRC	144	200	-1.8900975	5.8029118	3
243	151	565	126	113	401	647	240	267	297	229	879	691	303	350	275	225	334	285	221	460	160	CRC	144	202	2.0913055	1.5346732	8
122	76	526	81	77	339	159	235	241	293	238	775	655	284	273	333	186	234	619	212	264	156	CRC	144	203	-4.457119	-0.03925093	0
243	192	528	35	35	283	376	233	261	243	232	687	481	246	267	269	234	260	275	251	435	160	CRC	144	205	2.3000607	3.0643125	8
338	271	540	69	64	341	404	235	296	255	242	761	565	371	310	236	244	268	259	231	375	152	CRC	144	207	2.2298164	-1.189278	8
384	240	665	165	133	458	235	237	264	329	225	885	714	358	433	343	192	245	271	212	272	169	CRC	144	207	-1.9189807	4.01802	4
367	244	599	108	94	383	465	238	522	185	232	843	614	510	383	331	281	395	236	259	434	152	CRC	144	207	2.3817587	-2.072841	5
244	156	577	98	94	354	259	234	281	234	296	817	666	559	321	353	231	287	230	247	236	165	CRC	144	208	1.5750008	-1.6535009	5
193	134	545	108	102	354	262	242	238	33	260	794	666	269	298	227	370	237	651	425	231	151	CRC	144	208	-3.9088514	-0.23296319	0
355	257	577	109	102	366	266	234	301	264	243	760	583	297	358	306	228	391	292	236	291	158	CRC	144	208	0.31035206	5.701258	10
289	181	598	123	114	374	358	233	369	257	215	799	632	443	378	288	242	363	368	292	511	158	CRC	144	209	1.1007183	-1.7780107	5
241	170	550	81	80	328	256	245	285	195	240	773	681	382	293	262	246	294	279	239	522	157	CRC	144	210	0.4841879	1.1683764	4
210	150	530	73	73	313	227	238	261	296	229	761	594	285	318	284	195	254	253	208	401	159	CRC	144	212	0.4561041	4.427304	7
335	212	602	120	110	380	622	234	487	195	255	864	743	644	384	320	275	364	210	273	526	162	CRC	144	213	2.3029943	-2.1458654	5
161	111	541	112	96	405	414	256	251	260	210	834	619	301	327	254	255	262	519	481	256	162	CRC	144	216	-1.7143553	0.56235343	0
288	196	590	147	136	390	574	249	397	218	222	826	732	302	376	257	267	316	267	569	529	163	CRC	144	217	1.3722761	1.6663069	8
203	131	590	155	135	405	304	235	254	215	222	846	698	310	328	287	250	528	457	346	251	154	CRC	144	218	-1.3381479	-0.75451547	10
111	71	517	79	74	346	180	242	266	176	229	888	665	283	283	292	260	255	569	250	248	161	CRC	144	220	-4.3756456	0.08226076	0
182	145	553	78	65	374	425	236	275	307	226	776	612	257	291	242	201	366	298	218	277	153	CRC	144	220	3.1419775	3.3771002	8
182	140	502	26	27	259	240	238	241	170	356	692	418	251	263	287	268	443	265	251	232	154	CRC	144	221	3.6841834	4.6206765	6
250	178	538	68	65	327	366	236	292	289	237	789	666	272	310	292	194	254	264	317	328	159	CRC	144	221	0.95891994	3.0927746	8
289	182	606	138	122	402	363	237	273	311	214	852	651	639	374	304	228	303	330	222	453	160	CRC	144	223	1.4073116	-2.5487623	5
293	202	584	100	90	375	357	231	261	302	223	780	522	368	331	303	212	274	306	273	313	149	CRC	144	224	2.324423	-1.0682847	5
382	222	614	143	130	394	290	235	370	313	216	805	606	361	389	329	177	373	264	233	526	163	CRC	144	225	1.1109325	1.2953507	4
167	122	516	83	85	325	335	233	244	308	211	786	638	272	286	208	199	262	456	444	236	148	CRC	144	226	-2.2021565	0.99953943	0
204	135	560	111	107	351	264	237	258	240	205	687	662	262	325	311	214	265	501	411	379	159	CRC	144	228	-2.358602	0.98649836	0
234	186	555	110	104	366	172	238	237	75	242	795	642	267	312	288	336	238	575	346	246	153	CRC	144	230	-4.194446	-0.21287113	0
379	250	622	145	132	382	411	237	518	267	247	874	603	714	385	306	264	384	273	245	483	152	CRC	144	230	2.3356917	-3.1333427	5
213	141	598	100	69	434	288	234	322	235	235	795	696	302	338	342	207	367	300	375	482	164	CRC	144	231	0.07047835	1.6798135	4
189	124	543	108	107	349	233	238	243	226	638	836	574	278	309	287	254	260	310	254	242	148	CRC	144	231	-4.6961484	-3.7821035	0
208	150	529	80	79	330	306	238	254	225	231	756	673	259	301	314	221	357	306	344	247	147	CRC	144	232	-1.5589753	4.041246	1
225	170	528	70	68	329	269	234	342	235	214	793	602	420	299	223	255	361	323	290	355	164	CRC	144	232	0.9659864	-1.8424757	5
181	119	539	97	89	365	381	235	423	261	214	804	561	528	301	231	245	466	233	321	436	155	CRC	144	233	1.9473839	-2.9295502	5
162	121	500	75	69	343	276	264	313	294	235	986	495	307	323	351	199	458	246	216	486	166	CRC	144	234	2.0283163	4.098294	7
233	159	563	127	120	375	337	237	260	314	223	802	658	300	347	283	210	295	375	237	302	153	CRC	144	235	-3.2317758	2.901127	0
274	167	595	104	94	381	263	234	286	245	241	761	573	319	318	293	223	249	231	245	295	153	CRC	144	236	-0.067328535	5.438111	3
227	139	569	115	106	367	241	237	312	267	248	820	715	339	327	350	192	287	389	234	269	151	CRC	144	240	-2.7578638	2.3043058	0
157	109	530	98	92	362	438	235	308	226	224	769	580	329	310	286	249	264	238	248	290	170	CRC	144	242	1.7594043	2.8886185	8
386	249	607	183	163	411	245	237	243	330	460	856	720	291	325	316	172	273	281	215	239	157	CRC	144	242	-4.71474	-3.5977547	3
196	117	555	101	93	364	614	239	498	322	204	818	704	611	333	330	187	370	258	438	486	158	CRC	144	243	2.252239	-2.0236788	5
275	171	584	97	88	378	256	241	425	311	195	853	676	553	354	309	192	344	245	238	627	169	CRC	144	244	1.7146375	-0.98189217	5
209	151	526	79	80	313	477	236	258	141	246	775	567	261	307	242	315	255	297	522	413	153	CRC	144	244	0.7120438	2.4353895	8
197	133	569	137	122	385	309	236	261	193	233	837	685	293	331	325	260	274	260	255	286	150	CRC	144	245	-1.2718616	4.854829	3
148	94	540	134	104	488	229	250	256	254	676	852	750	324	381	299	235	292	373	255	233	159	CRC	144	245	-4.593082	-3.736261	0
176	131	526	86	74	377	638	237	416	206	248	862	642	513	329	289	253	400	271	274	484	147	CRC	144	245	2.2859087	-2.2867148	5
298	189	592	147	138	379	552	231	302	312	258	813	647	385	367	347	174	341	252	213	455	161	CRC	144	246	2.038249	1.3745589	8
189	110	595	124	110	385	273	236	294	280	229	833	710	435	348	301	211	269	331	227	352	157	CRC	144	248	0.57099867	-0.9844251	5
359	246	581	171	162	435	238	256	307	285	226	789	688	292	371	310	212	273	402	305	387	151	CRC	144	249	-1.1955456	1.095137	4
219	139	572	89	85	349	181	236	247	303	214	756	671	269	294	256	202	231	441	243	241	149	CRC	144	249	-4.2926617	2.1554148	0
274	160	615	156	141	397	442	241	271	210	229	870	741	295	370	390	263	340	427	297	304	163	CRC	144	250	-1.0366949	1.1417141	0
255	168	553	55	53	311	268	243	435	209	259	819	594	315	304	277	252	342	291	249	448	148	CRC	144	251	2.099656	3.167112	7
251	182	551	92	90	341	159	244	277	21	266	761	519	266	295	318	397	465	588	315	236	175	CRC	144	251	-4.1334414	-1.2030925	0
560	357	837	569	267	697	345	268	424	484	236	600	524	540	628	617	77	449	268	211	287	162	CRC	144	252	10.120397	3.0360274	12
132	113	446	32	32	273	219	234	235	237	255	618	378	256	256	222	251	242	313	225	239	164	CRC	144	253	1.930841	7.2640615	6
203	123	576	108	99	386	217	228	249	159	245	745	619	281	344	323	279	226	403	275	253	157	CRC	144	254	-3.5803163	2.4476995	0
145	97	537	94	86	363	523	229	376	325	205	855	587	713	321	337	204	806	285	207	560	158	CRC	144	255	0.97689915	-4.718841	2
204	153	542	218	200	410	240	246	251	174	257	699	417	298	343	370	281	273	245	284	226	158	CRC	144	256	2.082878	7.0652432	6
326	188	599	160	138	410	582	241	459	340	241	850	569	597	360	319	177	359	299	207	488	149	CRC	144	256	2.4118552	-2.6009078	5
181	139	518	99	97	338	83	236	249	93	222	823	663	265	310	289	330	237	570	347	297	159	CRC	144	257	-4.106902	-0.16489731	0
222	135	563	102	94	362	229	234	261	203	250	762	541	271	301	270	268	256	248	236	427	156	CRC	144	258	0.67554516	4.9080124	7
214	166	511	166	163	385	225	228	282	262	345	613	411	333	412	373	227	273	259	261	229	159	CRC	144	260	3.3268125	7.2277775	6
331	200	632	122	116	366	388	247	401	150	224	827	590	298	364	301	318	560	310	405	536	165	CRC	144	262	3.5728858	2.1165972	10
200	145	579	267	247	412	524	239	383	36	255	814	609	656	389	306	397	784	484	341	428	155	CRC	144	262	0.5516748	-4.66541	2
114	63	533	115	103	378	270	236	328	189	269	803	659	381	315	331	257	299	437	368	421	144	CRC	144	263	-0.7748216	-1.6793804	0
200	130	553	89	81	358	300	230	263	233	246	799	578	323	312	259	235	272	262	247	420	168	CRC	144	264	0.35432023	4.6898475	7
138	94	525	64	62	322	233	237	246	275	223	745	542	283	309	283	220	348	340	259	273	156	CRC	144	270	-3.1847882	3.947258	0
320	192	608	152	137	393	382	236	395	136	247	811	662	308	362	250	331	375	445	413	541	159	CRC	144	271	-0.747391	1.090989	0
222	150	592	113	98	383	648	238	432	205	242	792	522	380	337	387	236	319	241	247	370	154	CRC	144	272	2.3270073	1.4627606	8
230	195	511	110	108	344	247	306	249	275	248	703	614	288	328	312	214	257	331	244	234	150	CRC	144	274	-3.2407515	4.2288384	0
571	350	660	226	188	439	525	246	598	333	241	964	781	706	520	420	231	413	216	232	522	144	CRC	144	275	2.2631488	-1.8324298	5
183	120	555	88	78	364	622	231	375	201	240	871	684	281	338	307	255	351	290	385	440	159	CRC	144	275	1.6241627	1.826746	8
242	154	563	127	121	364	340	238	339	224	221	805	703	284	343	311	257	343	534	277	499	173	CRC	144	276	-1.5280706	0.29754102	4
145	97	543	128	119	374	586	235	626	285	239	767	646	486	330	288	194	406	199	235	556	158	CRC	144	277	2.4920452	-1.5576932	5
379	218	701	268	188	486	253	236	351	410	247	542	464	460	566	554	178	504	267	215	339	163	CRC	144	277	9.94296	3.3676388	12
228	180	513	88	88	336	224	255	268	263	235	672	462	280	315	311	220	248	278	249	246	155	CRC	144	278	1.1478434	7.4255557	6
185	117	562	105	96	370	551	240	429	222	237	854	661	711	337	341	260	715	270	245	575	161	CRC	144	278	0.98384094	-4.653196	2
318	224	566	100	95	353	261	238	429	288	210	779	510	413	313	295	211	355	243	220	583	157	CRC	144	279	2.5099375	-2.1541522	5
191	118	563	105	96	364	347	241	285	211	209	812	682	297	325	173	276	298	526	309	543	159	CRC	144	279	-1.9684373	0.24230278	0
291	185	592	65	63	315	266	234	342	312	224	754	474	357	274	254	210	337	237	212	495	158	CRC	144	280	2.766115	-1.6631643	7
156	110	543	94	88	351	484	239	469	216	230	741	447	517	338	303	249	337	239	245	524	163	CRC	144	280	3.0041564	-3.1229746	5
205	153	513	63	63	310	245	232	248	243	219	772	630	263	288	288	229	246	260	381	247	155	CRC	144	281	-1.3481221	4.257326	1
152	94	542	112	103	364	229	238	249	187	246	807	700	291	313	335	258	258	317	411	241	156	CRC	144	281	-1.7018334	2.8440936	1
89	54	502	112	98	385	337	237	344	248	218	790	618	403	301	264	251	543	447	285	332	154	CRC	144	282	0.5003752	-4.15911	10
275	184	603	140	127	379	313	238	264	276	228	827	654	315	364	363	204	275	393	225	244	152	CRC	144	282	-3.6263845	3.041514	0
261	173	563	86	82	339	436	235	343	270	221	770	570	290	331	295	218	324	243	231	532	150	CRC	144	283	2.2198417	1.9519919	8
347	211	625	134	114	407	656	238	346	263	219	842	649	351	381	165	270	345	297	389	322	145	CRC	144	286	2.0515137	2.082523	8
227	141	597	150	133	395	224	236	252	283	224	826	665	320	372	298	218	248	296	217	261	157	CRC	144	288	-2.3704922	4.064902	3
384	229	639	192	165	419	604	245	568	303	232	902	616	747	376	300	216	401	399	217	533	145	CRC	144	289	2.1036563	-2.886456	5
147	92	533	124	121	353	223	239	255	229	218	745	638	385	320	267	240	256	401	249	238	168	CRC	144	289	-3.4539528	2.3337529	0
155	104	533	123	110	393	469	240	270	140	237	794	701	277	330	340	293	631	448	316	289	148	CRC	144	290	3.6876678	1.7874153	10
170	119	565	123	111	379	522	241	293	315	222	821	635	342	348	283	197	279	239	218	307	170	CRC	144	290	1.8822942	1.9985876	8
261	170	580	100	93	362	511	230	538	262	231	741	513	624	323	286	234	344	245	231	585	158	CRC	144	295	2.8218915	-3.2509766	5
112	64	533	86	81	342	151	235	246	8	239	781	643	265	300	276	408	300	586	288	265	167	CRC	144	296	-4.486555	-0.71434414	0
162	100	553	128	121	375	231	239	267	204	250	781	692	313	351	343	268	298	374	277	396	161	CRC	144	297	-1.4126179	1.3512955	4
211	157	522	40	39	289	204	239	241	98	252	681	603	247	269	228	318	283	555	260	245	162	CRC	144	297	-4.339992	-0.2726748	0
167	118	516	51	47	334	280	234	254	174	222	793	655	327	303	254	283	272	376	259	391	153	CRC	144	297	-1.4758308	1.6908392	0
187	134	552	77	71	339	521	240	299	195	240	772	606	267	296	271	270	543	385	279	434	153	CRC	144	298	3.7114456	1.9796731	10
229	136	623	180	152	417	348	233	375	255	235	848	637	604	400	368	230	315	412	235	412	165	CRC	144	301	1.387358	-3.1501799	5
198	129	563	152	145	378	204	242	263	104	251	821	723	348	345	323	343	239	552	391	310	162	CRC	144	302	-3.4060638	0.5304576	0
311	211	582	117	106	379	487	229	501	269	245	728	670	298	351	317	228	604	320	347	669	149	CRC	144	302	3.5586362	1.9205885	10
244	178	563	131	122	376	133	240	269	188	246	767	555	288	321	260	298	494	635	235	226	157	CRC	144	303	-3.7735968	-1.1420686	0
141	114	467	45	45	284	219	229	245	311	224	694	524	253	277	277	191	257	461	236	268	152	CRC	144	303	-4.4219623	2.0846815	0
206	153	545	90	86	344	389	238	285	349	200	806	646	284	315	257	163	314	418	264	403	160	CRC	144	303	-1.7096112	0.9039831	4
301	197	622	133	117	395	370	241	340	335	190	781	626	592	368	260	211	397	382	315	478	151	CRC	144	304	1.0722698	-2.9208767	5
170	120	549	132	121	384	230	237	275	191	243	809	745	278	306	206	290	287	511	310	337	151	CRC	144	304	-3.2973173	0.7552071	0
277	201	553	86	79	356	452	237	386	240	236	792	639	421	332	324	238	300	246	236	480	151	CRC	144	304	2.1240745	-1.09704	8
257	175	589	106	100	369	238	232	250	270	225	787	690	277	336	328	210	222	211	242	242	174	CRC	144	306	-2.1280127	5.0077257	3
145	104	530	73	63	378	406	233	266	220	241	758	603	273	290	248	268	273	319	255	450	158	CRC	144	306	1.3943821	2.588666	8
241	170	563	80	57	405	280	235	295	249	236	765	609	397	311	324	222	369	358	237	387	165	CRC	144	308	0.51289594	-1.0510333	5
203	113	595	158	143	395	360	239	261	201	240	876	762	297	339	303	267	301	460	360	294	162	CRC	144	308	-2.9111786	1.5302019	0
126	74	545	115	105	378	269	239	261	307	223	763	567	613	306	290	199	286	376	225	306	167	CRC	144	309	0.58606297	-2.52403	5
298	184	598	134	122	377	701	197	423	772	171	826	1023	450	363	0	0	0	0	0	547	158	CRC	144	310	-11.397018	-0.23757778	4
346	212	622	156	143	390	470	234	472	325	213	873	701	717	414	303	235	372	261	260	515	153	CRC	144	312	2.200422	-2.0847063	5
151	104	577	122	96	410	339	235	325	209	238	763	544	363	327	287	259	278	236	246	377	154	CRC	144	312	2.2287495	-1.2187054	5
426	265	622	80	79	327	357	230	271	250	238	763	550	277	301	294	215	318	224	249	351	157	CRC	144	313	1.610727	3.4596796	8
278	194	582	89	83	349	283	234	446	212	241	776	591	446	320	295	270	346	239	248	499	159	CRC	144	314	2.3697658	-2.2627118	5
134	86	503	68	66	329	220	235	238	243	462	781	592	256	280	255	234	661	385	223	236	144	CRC	144	316	4.244708	2.9269238	10
310	164	783	311	191	527	294	257	367	394	233	552	466	446	568	544	164	485	255	238	374	143	CRC	144	319	9.965857	3.375666	12
162	92	563	90	83	366	544	238	438	290	222	789	562	599	332	344	178	622	231	245	496	155	CRC	144	319	1.5430077	-4.129129	5
589	401	595	695	645	564	223	256	509	617	301	681	666	598	708	743	12	533	394	222	385	165	CRC	144	323	10.098428	2.6725898	12
250	156	579	96	89	355	310	233	288	244	208	769	608	263	313	267	231	266	255	433	288	157	CRC	144	323	-0.35344315	3.668482	1
120	71	529	92	86	350	193	235	247	111	226	789	700	299	289	262	323	317	571	273	244	163	CRC	144	326	-4.220893	-0.20956244	0
198	141	525	89	88	343	288	235	313	310	196	747	672	270	286	215	205	661	511	396	527	157	CRC	144	328	4.1069283	2.1153522	10
144	102	516	96	90	352	333	236	246	297	228	813	638	434	303	273	195	270	475	452	237	162	CRC	144	328	-1.3874573	-1.9544231	2
412	258	633	224	203	415	287	260	267	106	405	882	750	343	396	342	370	444	323	405	228	158	CRC	144	328	-1.4877725	2.2495542	1
240	163	548	98	95	341	281	235	311	143	259	758	525	284	328	278	313	303	389	307	524	166	CRC	144	329	-1.2064443	1.1839768	1
203	118	571	132	122	381	337	238	288	205	241	863	586	360	351	308	268	266	219	248	335	164	CRC	144	329	2.1028728	-1.0808406	5
318	209	589	107	97	382	334	242	288	280	233	884	678	396	334	361	189	263	245	255	458	160	CRC	144	331	1.6456385	-1.0626693	4
188	113	567	148	138	384	176	240	275	194	234	844	715	400	383	283	275	395	575	319	264	146	CRC	144	331	-2.8956687	-0.643176	0
227	160	542	81	80	336	192	233	343	60	276	799	658	259	302	310	355	255	474	450	313	165	CRC	144	332	-2.8013506	0.91594696	0
175	112	551	106	101	352	192	230	273	287	275	778	647	327	319	149	238	386	701	225	260	162	CRC	144	332	-3.5488665	-1.5227035	0
146	107	498	38	37	286	246	234	240	227	237	691	548	270	252	248	239	258	234	237	238	157	CRC	144	332	-0.30331597	7.2159886	3
201	144	583	136	108	432	260	231	354	363	200	767	650	293	355	263	157	371	317	323	527	159	CRC	144	333	0.663339	1.4454186	4
368	221	731	483	342	522	322	245	369	465	253	572	479	501	573	562	122	513	259	204	454	160	CRC	144	334	10.098904	3.22393	12
181	104	599	135	119	389	593	239	556	278	248	843	679	685	402	338	232	587	227	236	439	163	CRC	144	337	1.6405925	-4.047045	5
231	128	597	131	115	390	612	243	336	163	242	848	704	752	344	227	309	475	305	263	467	165	CRC	144	338	2.1193066	-2.76867	5
151	107	513	90	87	342	108	242	271	12	254	791	653	255	302	330	409	258	586	375	272	153	CRC	144	338	-4.4440145	-0.6582871	0
441	268	635	125	112	384	646	238	511	268	237	835	644	337	399	332	235	375	218	241	590	164	CRC	144	341	2.2793963	0.81335735	8
185	135	549	98	92	355	266	236	251	244	229	737	635	328	328	288	251	275	247	246	416	154	CRC	144	342	0.20162788	4.31433	4
287	173	599	135	127	375	223	236	266	238	197	825	701	298	333	273	250	260	405	291	265	164	CRC	144	342	-3.1388788	2.3585665	0
239	160	552	89	87	339	220	230	234	226	225	785	701	278	319	303	254	254	509	243	242	168	CRC	144	345	-3.8761086	1.588347	0
294	197	578	101	93	365	450	245	328	200	233	871	660	697	356	298	257	388	242	247	366	160	CRC	144	345	2.0526705	-2.5615811	5
250	151	582	115	108	366	546	238	469	222	226	819	628	556	330	241	265	328	278	237	402	155	CRC	144	345	2.3529587	-2.2672434	5
202	152	525	70	68	323	247	234	312	238	239	762	479	285	303	279	237	478	248	239	328	150	CRC	144	346	3.90539	4.0085626	10
207	149	561	77	73	343	376	235	274	237	229	761	485	337	331	306	242	277	248	231	316	146	CRC	144	346	2.0346959	2.9315019	8
179	126	528	57	55	311	240	236	279	125	237	682	571	257	286	316	291	280	433	265	445	163	CRC	144	347	-2.6310527	0.6420256	0
109	77	550	139	124	397	251	228	255	272	237	787	666	288	337	288	230	259	361	285	233	162	CRC	144	347	-3.1798189	3.236272	0
169	117	525	72	71	325	234	238	243	218	385	777	604	263	292	258	257	265	238	387	237	169	CRC	144	347	-1.3614749	4.2072067	1
264	181	564	86	79	356	484	237	375	145	243	738	607	287	327	248	307	305	240	466	517	157	CRC	144	347	1.2253827	2.0865762	8
494	341	635	178	159	406	279	241	332	312	231	883	717	571	370	333	183	315	240	222	412	151	CRC	144	348	1.242939	-1.0282145	5
296	203	594	133	122	386	264	230	654	249	251	778	610	303	354	324	244	355	251	255	603	144	CRC	144	349	2.0135522	0.70683426	4
316	179	637	171	148	421	626	246	481	172	240	869	673	623	411	368	275	461	365	295	432	169	CRC	144	352	1.9556509	-2.6461868	5
215	134	569	125	114	377	240	236	250	328	208	860	674	288	348	338	178	278	305	209	294	140	CRC	144	353	-2.453755	4.01811	4
156	134	473	93	86	355	263	234	485	255	221	710	498	268	296	284	229	314	287	233	426	153	CRC	144	353	2.575392	4.513444	7
185	111	581	150	138	389	248	240	523	208	221	813	732	316	375	359	245	668	489	316	565	160	CRC	144	354	3.9255419	1.7667416	10
127	91	526	111	90	408	590	235	453	305	230	795	609	299	350	330	206	362	234	356	467	153	CRC	144	354	2.3527071	1.7595106	8
178	128	512	69	69	315	250	232	277	283	224	667	606	309	305	296	201	257	264	303	300	156	CRC	144	355	-0.9633436	5.0392222	3
131	86	550	102	89	376	249	237	342	312	219	744	537	384	319	260	199	276	245	217	275	151	CRC	144	356	2.1583252	-1.1395223	5
242	176	533	67	65	328	276	240	302	254	230	754	551	315	330	294	243	241	339	245	337	154	CRC	144	357	-1.6692637	4.505828	0
378	281	570	96	92	344	370	244	333	242	228	810	494	566	317	277	251	368	333	251	566	164	CRC	144	357	1.5750293	-3.0255573	5
583	385	658	256	211	459	569	243	357	233	294	894	740	340	423	256	273	402	386	602	555	164	CRC	144	360	1.370307	1.5482172	8
217	179	502	115	111	362	250	234	255	247	260	728	457	311	343	323	238	247	357	336	232	164	CRC	144	360	-3.2870347	2.9706426	0
146	89	541	120	114	368	233	239	257	220	226	849	858	282	294	173	234	295	635	247	221	165	CRC	144	361	-3.9688654	0.54424995	0
231	149	561	156	147	382	242	241	270	245	221	809	700	315	335	274	256	315	452	321	322	151	CRC	144	363	-3.0192535	1.7704765	0
357	274	567	118	107	379	437	244	261	131	247	793	647	277	325	313	314	253	217	416	489	161	CRC	144	369	0.66409326	2.374944	1
250	163	567	98	94	352	331	230	393	308	185	741	544	280	321	262	205	312	308	368	620	156	CRC	144	370	1.2082886	2.4696102	7
321	238	567	87	82	345	360	237	256	234	232	797	623	276	335	331	249	320	245	247	301	165	CRC	144	371	1.0777012	2.9466014	3
420	263	632	221	192	431	221	236	406	275	194	869	744	697	430	349	269	751	552	327	483	159	CRC	144	371	0.015202036	-5.271503	2
93	66	506	101	91	389	227	232	242	231	229	797	700	264	291	293	231	241	420	298	269	153	CRC	144	372	-3.3430543	2.3368783	0
206	149	556	150	134	402	510	236	281	314	240	849	682	337	338	260	200	329	324	240	287	164	CRC	144	376	1.7412066	2.0292182	8
205	142	549	106	99	364	257	228	385	172	213	620	558	279	326	268	295	576	504	344	611	141	CRC	144	376	3.690467	1.7867123	10
265	212	529	150	148	370	252	264	414	262	226	771	560	314	326	370	218	304	256	243	460	153	CRC	144	377	2.2604327	4.07834	7
194	132	530	86	81	342	249	237	414	213	256	715	562	490	340	361	247	308	307	247	394	158	CRC	144	377	1.9838506	-2.500271	5
138	92	543	117	108	366	257	245	332	230	241	815	666	518	329	312	241	280	331	239	312	144	CRC	144	379	0.9291916	-1.4185706	5
212	156	533	89	85	344	240	232	252	356	278	750	525	277	321	286	165	264	376	265	235	150	CRC	144	379	-4.0625777	3.7163815	0
249	162	562	119	117	354	259	239	250	290	216	820	727	376	333	337	212	298	332	264	239	161	CRC	144	380	-2.4791942	3.4302049	4
283	198	568	117	107	381	263	235	519	233	251	853	705	606	339	297	246	349	236	245	539	152	CRC	144	383	2.0756097	-2.2826514	5
311	195	582	110	104	363	530	267	440	248	230	977	565	484	379	374	215	283	242	236	437	158	CRC	144	383	2.5177863	-2.1128347	5
153	97	527	98	94	351	400	232	304	280	226	761	571	337	319	255	216	527	270	253	307	153	CRC	144	383	4.0932417	2.767697	10
386	309	551	257	234	429	232	289	283	320	221	738	544	347	441	407	222	284	272	253	232	168	CRC	144	383	9.142981	3.3873222	12
210	146	554	107	100	362	520	235	488	304	222	805	711	422	345	323	181	322	397	229	538	160	CRC	144	384	1.031353	-0.017975034	4
130	78	554	121	110	378	230	237	261	347	228	823	618	295	331	330	166	252	313	273	274	158	CRC	144	385	-2.1355436	4.6645923	3
397	256	596	100	92	364	259	237	323	283	242	809	662	487	320	296	214	349	239	221	370	161	CRC	144	386	1.422913	-1.435218	5
247	173	556	107	104	356	232	232	375	245	237	755	622	289	347	328	226	346	534	282	483	164	CRC	144	386	-1.4591874	0.3790323	4
175	111	534	105	98	362	254	237	254	279	227	856	677	283	320	300	194	252	491	364	256	156	CRC	144	386	-3.2804878	1.5289986	0
237	152	567	102	98	353	207	235	274	237	239	747	644	299	332	265	224	300	538	329	279	168	CRC	144	387	-3.6202974	0.47161093	0
383	288	634	177	123	457	509	236	437	150	223	864	709	615	385	322	319	629	535	293	367	151	CRC	144	388	0.4426633	-4.6457005	2
146	103	511	71	67	334	346	236	257	195	225	834	620	294	293	252	274	249	242	249	234	147	CRC	144	389	-1.3400642	5.9294615	3
246	158	608	209	177	432	325	243	298	287	232	902	666	398	390	269	244	281	317	319	296	168	CRC	144	390	0.8306119	-1.2692034	5
264	188	544	95	90	350	259	233	259	310	218	794	623	268	301	224	197	269	307	400	273	155	CRC	144	391	-1.2443631	3.9080296	1
282	208	554	86	84	338	252	231	280	238	247	793	673	266	312	282	225	294	518	290	378	176	CRC	144	392	-2.4728782	0.46811494	0
282	193	571	116	104	380	450	242	307	271	235	814	642	284	325	333	196	299	259	257	423	152	CRC	144	395	1.7075315	1.7227112	8
268	179	572	88	82	349	320	237	289	246	236	817	587	460	323	302	250	268	237	232	332	167	CRC	144	395	1.8844229	-1.4042838	5
241	146	597	193	171	409	547	241	278	143	249	868	709	414	384	302	338	336	414	285	425	167	CRC	144	396	1.6040894	1.5049088	8
260	167	564	137	127	378	206	239	302	233	238	737	672	346	354	330	215	309	440	359	216	144	CRC	144	396	-3.356709	2.0509405	0
163	113	551	111	101	379	277	236	252	339	219	780	685	277	317	299	158	288	295	241	282	159	CRC	144	397	-2.4613736	4.1548586	3
243	202	504	77	75	334	234	233	443	320	232	800	536	272	285	257	185	280	251	235	342	161	CRC	144	398	2.1148894	4.80816	7
333	211	594	127	115	378	284	233	476	224	241	842	706	566	311	236	270	403	225	271	415	156	CRC	144	399	1.9511201	-2.3779263	5
175	124	527	99	96	352	214	233	236	185	235	812	709	260	291	258	284	254	333	268	239	167	CRC	144	399	-3.1205866	3.2035208	3
229	142	583	164	148	395	343	241	263	376	191	884	776	317	380	274	158	469	446	292	567	160	CRC	144	400	0.04587434	0.19202508	4
131	91	532	91	77	379	248	237	342	248	226	718	562	537	302	291	227	286	229	234	407	168	CRC	144	401	1.8312416	-2.1472118	5
207	151	527	75	73	330	191	234	263	259	228	794	720	262	296	282	219	262	489	247	309	167	CRC	144	402	-3.5361369	1.3580462	0
137	88	537	122	117	365	305	241	260	220	253	833	735	309	324	222	272	310	499	360	242	157	CRC	144	405	-3.3033807	1.3971463	0
806	527	739	570	444	514	311	255	359	430	230	563	469	472	580	568	150	516	262	213	326	171	CRC	144	406	9.992142	3.3381867	12
182	119	537	125	120	366	396	230	471	190	231	855	769	681	310	336	264	323	423	294	482	159	CRC	144	406	1.3790995	-3.0787477	5
203	125	565	123	114	377	218	240	252	215	236	872	691	307	341	256	287	369	390	231	287	160	CRC	144	406	-3.319446	1.7766962	0
796	503	748	637	450	577	253	258	404	490	239	577	551	488	630	645	108	401	258	235	275	169	CRC	144	407	10.0306635	2.8372302	12
280	156	649	187	163	412	325	239	361	243	327	795	607	421	367	347	242	440	245	271	237	160	CRC	144	408	1.9758782	-1.4158792	5
258	189	541	70	68	326	231	241	404	186	248	752	638	265	291	227	294	313	500	357	488	165	CRC	144	410	-1.7819278	0.63083124	0
105	62	541	135	119	391	155	238	247	109	226	788	597	277	311	281	341	254	574	300	232	143	CRC	144	411	-4.421857	-0.47710252	0
162	106	592	153	133	400	234	247	305	316	237	789	764	291	371	311	194	461	417	268	290	161	CRC	144	412	-1.0403869	-0.29104626	10
130	80	561	137	104	430	518	237	638	242	232	817	525	720	336	325	232	366	236	268	522	156	CRC	144	414	2.709405	-3.3954701	5
401	294	583	96	89	356	237	235	367	265	255	775	675	287	341	238	201	292	521	498	526	152	CRC	144	415	-2.0401232	0.21172996	0
121	86	500	130	119	383	281	234	436	245	224	770	608	282	350	315	253	274	220	308	437	167	CRC	144	415	1.0450776	1.9296672	7
238	166	567	96	86	392	481	236	324	174	238	832	658	460	319	304	286	255	225	398	486	153	CRC	144	415	1.9660797	-1.2908608	8
164	105	599	125	85	456	601	229	436	278	221	733	516	421	345	309	219	344	233	235	572	168	CRC	144	418	2.4603963	-2.011821	5
282	235	530	65	63	315	258	236	253	235	226	758	610	258	283	267	220	262	238	343	263	164	CRC	144	419	-1.2225991	4.8027763	1
171	122	562	125	113	379	322	239	282	373	217	796	633	366	335	265	135	287	535	317	304	155	CRC	144	419	-1.7899481	-2.064085	0
316	203	627	166	147	405	451	235	295	225	233	828	616	627	396	376	248	444	240	246	489	157	CRC	144	419	2.0640671	-2.661708	5
187	115	553	94	89	351	217	240	307	235	232	751	604	295	312	260	249	358	260	421	352	157	CRC	144	420	0.06610929	3.5145788	1
157	117	523	107	100	367	350	237	346	258	242	814	594	601	336	316	218	793	421	249	472	162	CRC	144	420	0.5884875	-4.990506	2
123	80	531	126	114	382	223	235	339	238	244	847	670	495	332	277	254	249	502	222	323	150	CRC	144	421	-1.2052729	-2.5462382	2
227	168	525	64	64	318	265	230	255	201	234	738	530	265	285	263	274	251	232	362	348	162	CRC	144	421	0.070965774	4.5286984	1
150	106	504	62	58	336	252	233	247	250	236	834	611	306	302	244	241	251	251	224	244	152	CRC	144	421	-1.6849004	5.920789	3
209	140	564	140	123	397	412	233	402	273	245	775	611	650	341	320	203	425	216	259	504	157	CRC	144	421	2.1602216	-2.8652513	5
237	162	556	105	98	363	393	235	335	256	224	750	633	537	307	259	240	387	248	235	499	156	CRC	144	423	1.7818521	-2.2646735	5
276	185	569	103	101	349	529	240	395	238	229	833	623	284	318	302	224	326	255	239	424	145	CRC	144	423	2.2261574	1.7244945	8
275	197	566	94	89	351	272	239	370	235	232	821	522	676	328	286	245	355	222	244	383	158	CRC	144	425	2.000265	-2.9600005	5
173	93	662	141	86	511	591	238	410	232	220	792	553	296	330	340	233	449	278	253	278	158	CRC	144	426	2.3297043	1.7826416	8
167	104	532	135	130	366	226	232	256	244	224	744	705	281	319	259	243	253	423	302	225	155	CRC	144	427	-3.394529	2.2571387	0
269	189	583	122	116	367	229	237	252	191	234	673	608	281	311	274	263	254	395	323	225	154	CRC	144	427	-3.5229132	2.4137228	0
208	158	565	145	138	374	192	241	246	301	199	807	731	288	323	279	188	266	576	227	255	157	CRC	144	427	-4.103283	0.6363202	0
326	230	556	101	97	341	688	245	397	202	250	896	696	288	320	245	273	275	221	352	421	149	CRC	144	427	1.7632239	1.8919966	8
185	113	593	141	123	447	143	274	259	183	709	812	446	297	362	310	311	416	594	324	246	151	CRC	144	428	-4.3538985	-3.5824463	0
239	168	589	151	135	393	265	236	296	172	236	841	701	403	379	335	297	544	435	267	464	162	CRC	144	429	0.45039782	-4.2658935	10
121	81	524	95	85	376	290	231	250	155	247	789	611	274	293	259	286	250	214	365	261	150	CRC	144	429	-0.93944186	4.0969844	1
184	124	527	66	63	327	104	238	240	117	220	781	651	270	282	243	328	252	618	240	226	155	CRC	144	433	-4.5429726	-0.67293453	0
601	384	753	489	355	565	299	251	378	470	218	545	499	466	582	570	98	417	253	212	347	158	CRC	144	433	10.058203	3.1616046	12
138	88	528	111	101	372	496	235	407	175	253	789	612	611	301	242	284	556	238	256	494	161	CRC	144	434	1.6506816	-3.8210678	5
189	137	565	151	132	409	257	240	264	219	235	844	646	444	341	328	259	258	217	256	300	175	CRC	144	435	1.7531363	-1.207541	5
123	81	539	159	143	394	432	234	281	239	228	828	693	579	360	302	245	668	502	322	310	166	CRC	144	436	0.43161982	-4.4858713	2
218	169	531	176	165	397	217	241	249	195	260	678	416	304	313	308	265	329	481	309	252	163	CRC	144	437	-2.9324553	-1.2956632	0
244	184	560	89	80	353	546	243	390	267	257	783	469	510	334	314	224	537	315	255	507	160	CRC	144	438	1.6553961	-3.9484584	5
115	77	523	72	66	340	297	234	278	259	227	667	547	621	303	287	218	336	336	237	410	161	CRC	144	439	1.2090919	-2.7969584	5
196	129	531	82	79	340	252	235	498	239	224	815	616	581	309	325	224	308	230	243	557	148	CRC	144	439	2.119926	-2.2966752	5
181	122	541	114	106	375	450	229	288	170	229	791	645	732	306	274	285	838	337	269	410	159	CRC	144	439	0.77587026	-4.7723923	2
236	173	570	128	119	378	382	240	512	322	248	798	653	699	363	294	182	397	365	218	606	155	CRC	144	439	2.13088	-3.4590657	5
128	78	542	98	91	366	292	246	246	260	225	763	618	268	305	267	216	267	482	354	343	155	CRC	144	439	-2.2471495	1.0526785	0
232	160	552	79	77	335	394	237	416	213	249	773	545	267	310	288	254	276	260	386	473	161	CRC	144	440	1.6458733	2.4763052	8
357	236	606	126	118	372	269	239	352	135	227	830	659	297	349	344	318	293	528	365	574	158	CRC	144	441	-1.7984891	0.34204906	0
226	166	539	86	81	343	469	237	369	304	242	822	724	274	316	352	191	291	424	281	499	165	CRC	144	442	0.45867032	0.30641615	4
381	232	617	138	128	393	722	234	532	278	216	820	639	516	445	369	261	333	237	241	559	159	CRC	144	442	2.4107447	-2.136377	5
235	160	552	123	116	364	261	239	254	181	266	736	578	283	340	318	282	258	419	301	263	156	CRC	144	442	-3.5149868	2.0790436	0
278	166	598	132	121	379	252	235	362	96	256	806	694	321	354	363	313	279	373	372	448	151	CRC	144	444	-1.2701784	1.3909179	1
245	161	565	119	113	369	631	238	387	263	230	829	727	303	336	352	174	355	268	314	509	155	CRC	144	444	2.0505538	1.3922038	8
202	163	502	164	156	382	248	301	537	291	228	751	523	277	324	309	189	284	284	238	376	152	CRC	144	444	2.4908876	4.6216564	7
326	185	625	149	132	407	623	244	442	82	234	853	700	645	439	396	352	344	219	467	544	165	CRC	144	445	2.1699147	-1.6753163	5
250	190	550	138	127	381	186	243	254	162	253	830	685	302	353	331	295	274	516	484	222	160	CRC	144	445	-3.0584397	0.82704663	0
241	158	561	65	63	321	346	228	315	189	224	740	564	419	313	329	258	297	200	399	505	149	CRC	144	446	1.4633082	-1.5522038	1
114	75	531	94	84	367	500	237	513	313	229	831	727	435	337	311	188	344	264	208	467	164	CRC	144	448	1.6857013	-0.21852708	4
236	161	562	101	97	351	304	234	505	338	227	875	682	585	331	278	187	282	221	207	523	158	CRC	144	448	1.8732598	-1.3533264	5
166	118	525	64	62	325	505	237	320	236	234	819	601	330	305	298	383	277	284	356	397	158	CRC	144	450	1.6824375	1.8939775	8
258	183	564	104	98	363	463	230	318	254	236	834	662	303	323	297	230	329	294	274	529	158	CRC	144	451	1.8819703	1.7131476	8
197	127	577	87	84	342	243	231	243	257	231	760	502	288	330	268	245	243	281	260	283	170	CRC	144	451	0.19055778	6.8681083	6
267	155	634	176	154	408	698	238	650	334	224	867	672	672	483	387	210	364	236	227	514	164	CRC	144	451	2.2972167	-2.0369015	5
697	432	803	439	274	596	338	270	395	468	227	591	502	492	612	584	75	459	258	212	288	145	CRC	144	452	10.069403	3.0565085	12
233	146	582	147	136	391	581	240	359	124	260	842	737	502	374	365	297	542	369	309	486	162	CRC	144	452	1.9270664	-2.777755	5
279	159	618	171	152	409	564	235	354	265	252	758	506	369	369	319	233	549	249	253	459	157	CRC	144	453	2.623952	1.6435215	8
168	122	564	148	135	389	248	238	249	151	221	822	678	310	371	270	297	262	386	339	374	149	CRC	144	455	-1.7803074	2.0565164	1
256	191	539	68	67	317	246	232	361	313	215	787	604	412	312	256	207	278	234	217	399	147	CRC	144	455	1.940742	-1.2999923	5
216	123	578	152	142	382	248	234	336	240	220	852	715	720	348	244	241	483	493	453	545	156	CRC	144	457	-0.12563618	-3.8963642	2
272	185	564	97	94	356	441	235	281	303	246	816	740	426	329	239	232	306	240	215	481	164	CRC	144	458	1.5423664	0.5018634	4
236	155	555	106	102	352	603	239	321	222	236	750	639	289	341	340	259	346	336	290	477	168	CRC	144	460	2.0460622	1.5774997	8
241	167	539	108	104	355	256	244	256	223	239	797	658	287	314	303	275	271	275	244	235	161	CRC	144	461	-1.742272	5.4978995	3
104	96	432	133	92	439	228	302	252	201	240	814	606	265	282	304	266	249	266	246	238	171	CRC	144	463	-1.1432782	6.2260165	3
397	295	564	84	82	337	413	238	252	266	229	734	504	274	315	295	227	254	242	226	293	154	CRC	144	464	1.9514679	3.1745296	8
361	248	594	120	109	382	459	243	288	259	220	831	564	630	338	312	222	486	351	247	494	153	CRC	144	465	1.6452243	-3.5299835	5
140	107	488	49	48	301	219	232	246	287	213	681	528	259	270	302	196	265	412	245	326	165	CRC	144	469	-4.2302265	2.1532664	0
471	332	619	151	136	390	597	237	319	235	222	881	720	374	411	314	274	286	249	272	458	154	CRC	144	469	1.9581045	1.4304202	8
112	68	541	98	86	385	259	232	476	264	236	857	639	436	315	281	229	271	247	232	450	157	CRC	144	469	2.1417918	-2.085073	5
214	138	556	91	87	344	261	241	559	281	234	891	610	666	295	249	224	662	247	231	581	153	CRC	144	471	0.9285381	-4.950803	2
253	151	589	145	132	389	494	239	271	197	234	858	717	293	333	353	263	243	221	542	284	163	CRC	144	471	-0.16064397	2.5590699	1
158	106	531	113	107	361	460	232	315	154	252	772	597	269	300	283	297	320	276	437	591	159	CRC	144	472	0.96128124	2.1470587	8
262	168	645	189	163	418	386	241	496	246	227	866	728	597	438	341	260	605	258	346	462	158	CRC	144	472	0.9132807	-4.643874	2
179	134	540	92	78	379	460	231	669	298	245	762	643	496	297	228	214	562	220	230	651	154	CRC	144	473	2.4244554	-1.5076153	5
152	120	525	64	59	339	227	229	263	261	224	703	522	251	291	275	204	334	285	260	480	161	CRC	144	476	0.97654927	4.175526	7
223	151	580	117	108	365	322	237	514	331	231	725	494	543	333	336	174	579	220	210	555	152	CRC	144	476	1.3015966	-4.6175714	11
328	220	580	107	100	365	611	239	327	282	227	854	730	403	360	365	172	334	311	266	454	165	CRC	144	478	2.0402293	1.3467361	8
345	272	605	246	211	437	275	246	276	221	245	803	654	334	405	352	273	452	295	254	442	145	CRC	144	478	0.46882072	1.8639057	4
175	133	498	112	113	353	259	245	255	251	225	712	528	285	301	312	248	249	250	303	230	156	CRC	144	478	-0.050985977	6.208069	6
145	93	529	121	115	365	237	239	257	80	252	815	723	297	321	257	352	333	366	340	264	148	CRC	144	479	-2.1531248	2.0083892	1
232	157	554	98	94	353	513	232	377	181	255	743	636	273	307	346	263	258	395	270	476	151	CRC	144	480	1.9009651	1.6153928	8
252	161	587	142	133	375	637	236	337	244	249	828	692	296	365	326	231	704	408	357	610	158	CRC	144	482	3.8487155	1.8115902	10
112	79	526	114	97	392	268	234	307	322	230	754	592	465	318	205	217	596	326	303	336	147	CRC	144	483	0.8698405	-4.2139606	10
248	159	564	157	150	378	194	238	264	119	231	791	797	343	320	284	340	283	507	386	243	157	CRC	144	485	-3.257767	0.7311157	0
217	147	572	116	105	381	295	298	597	360	189	804	514	684	373	333	161	334	353	250	577	151	CRC	144	486	2.6724684	-3.8537347	11
195	130	551	93	88	350	190	236	296	158	219	776	697	283	321	211	302	315	511	297	544	170	CRC	144	486	-1.9784396	0.46591777	0
130	87	532	100	90	377	318	236	253	214	244	818	681	275	299	257	266	238	207	262	252	153	CRC	144	489	-2.2069356	6.0275106	3
201	147	528	46	46	293	222	233	253	26	261	686	530	253	294	297	388	290	496	487	389	158	CRC	144	490	-2.3437738	1.2563546	0
150	107	578	113	98	384	508	235	635	222	225	794	463	748	343	324	251	580	234	247	544	151	CRC	144	490	2.711583	-3.8408961	11
96	59	525	93	87	356	226	239	266	280	262	829	642	313	290	295	195	325	382	221	241	167	CRC	144	492	-3.5784264	3.010467	0
248	167	553	108	106	350	252	238	388	261	213	764	691	277	323	321	202	342	384	392	573	151	CRC	144	493	-0.13389225	0.99895906	4
540	338	648	130	118	379	417	240	473	104	230	875	702	602	460	313	370	716	277	316	536	156	CRC	144	494	0.8032892	-4.840456	2
418	266	628	164	137	444	590	236	417	248	249	870	731	321	402	333	262	429	367	284	680	157	CRC	144	494	1.7328284	1.0745587	4
181	154	485	184	153	431	281	228	373	506	255	693	629	549	645	589	84	225	165	184	230	165	CRC	144	496	9.822367	2.8446953	12
394	251	606	101	94	358	342	241	426	306	212	869	786	486	343	347	201	276	250	264	522	160	CRC	144	496	1.6390132	-0.6777777	5
322	196	593	128	120	376	329	239	319	234	239	813	651	306	349	386	205	503	495	464	449	155	CRC	144	497	-1.4827161	0.23619351	0
271	170	579	184	167	406	530	309	270	129	246	845	689	372	381	378	312	664	257	374	322	167	CRC	144	498	3.6502154	1.8345742	10
312	199	598	121	111	375	411	237	268	257	221	844	747	328	361	294	273	283	258	249	352	159	CRC	144	498	0.9475558	2.355285	4
207	164	511	135	130	377	233	231	250	221	236	726	609	261	314	329	239	259	278	378	257	155	CRC	144	499	-1.4051985	4.173032	1
212	156	528	71	69	327	234	232	240	285	237	809	702	273	294	273	196	247	268	226	242	149	CRC	144	500	-2.5889	4.968863	3
190	141	512	32	33	268	240	229	272	273	227	709	390	259	274	285	203	596	229	228	276	153	CRC	144	500	4.32566	3.9946132	10
239	177	551	63	56	341	430	234	328	217	219	787	566	406	328	361	254	649	363	247	379	160	CRC	144	501	0.8240939	-4.3571405	10
146	96	522	80	77	338	226	244	291	106	234	693	611	403	308	267	336	388	493	413	508	157	CRC	144	501	-0.80811876	-2.3927426	0
172	126	509	41	41	286	235	236	238	238	234	707	461	299	294	276	230	306	239	232	235	156	CRC	144	503	1.3053535	7.0926647	6
210	148	530	81	80	326	525	237	264	201	249	799	704	265	304	299	270	433	417	300	313	151	CRC	144	503	3.557712	1.922069	8
519	337	623	609	554	506	296	239	364	454	264	596	516	471	579	609	202	480	289	225	279	167	CRC	144	506	10.064798	3.1945465	12
801	549	771	420	317	547	334	242	342	323	255	540	448	472	556	545	221	498	236	246	395	151	CRC	144	506	9.9271	3.4110525	12
199	127	611	131	97	434	332	238	267	326	207	831	609	615	350	355	176	364	325	316	471	155	CRC	144	507	1.3460913	-2.484463	5
257	206	526	61	58	331	474	238	256	37	302	797	635	246	285	328	376	292	341	526	447	147	CRC	144	508	-0.7893017	1.9740198	1
217	169	511	61	61	313	311	233	264	234	227	778	596	291	303	311	218	431	213	355	320	154	CRC	144	508	3.3899226	3.6563454	10
220	159	540	92	85	352	651	236	473	232	228	818	594	337	345	336	245	442	276	221	493	157	CRC	144	509	2.394257	1.1619427	8
376	234	727	212	111	544	559	237	558	415	230	937	723	730	405	268	121	629	549	438	623	161	CRC	144	509	0.3327051	-5.064797	2
331	227	572	79	75	342	253	227	394	188	242	830	701	361	315	330	278	296	336	260	473	154	CRC	144	510	-0.20704414	1.0413679	4
97	64	499	78	68	380	444	231	334	225	242	838	612	721	331	317	252	726	341	226	579	156	CRC	144	511	0.86889124	-4.785329	2
266	159	632	282	230	456	329	241	265	110	258	832	702	571	373	326	351	319	498	478	246	152	CRC	144	511	-0.7829284	-2.417803	2
166	110	567	145	133	382	395	238	270	301	240	836	640	329	364	224	224	285	425	244	292	158	CRC	144	514	-2.9656198	2.21185	0
257	218	505	39	40	288	232	233	243	234	234	683	452	271	288	281	242	303	249	237	316	165	CRC	144	514	1.1636682	6.710172	6
162	107	584	110	98	386	349	235	423	314	231	754	548	561	361	321	192	591	278	218	551	153	CRC	144	515	1.1535331	-4.5939755	2
256	149	595	151	127	420	272	240	255	247	234	849	681	316	321	267	231	316	455	251	237	156	CRC	144	516	-3.6967833	1.7692735	0
364	247	606	142	129	396	306	235	356	174	260	782	692	645	335	310	287	381	241	373	578	166	CRC	144	516	1.6422522	-1.9440265	5
233	180	523	46	46	303	250	237	322	199	236	707	545	253	285	283	271	247	254	470	432	150	CRC	144	517	0.2988873	3.3250935	1
181	120	564	124	114	374	206	233	274	269	234	842	732	337	335	266	247	384	447	191	275	171	CRC	144	517	-3.2939677	1.640683	0
134	81	556	109	98	375	329	237	318	282	229	783	611	537	333	311	199	361	239	226	474	159	CRC	144	519	1.6805664	-2.1093686	5
222	123	620	152	136	404	353	244	355	74	203	855	783	567	393	311	379	347	591	354	529	167	CRC	144	519	-0.72338736	-3.9537396	2
197	140	562	137	116	409	530	252	359	238	251	834	598	775	360	317	265	428	242	247	579	152	CRC	144	521	2.2252266	-2.8447485	5
197	169	497	49	41	340	556	233	237	198	232	830	625	264	285	261	258	241	239	294	315	164	CRC	144	521	1.869611	2.333277	8
126	76	527	88	84	341	189	238	240	279	237	800	658	267	281	340	187	257	625	221	258	148	CRC	144	522	-4.4812903	0.085189976	0
136	93	527	99	92	366	201	230	249	261	253	777	608	265	309	291	213	452	436	389	230	155	CRC	144	523	-1.678849	-0.15863147	10
163	125	545	107	83	417	635	240	349	273	222	778	622	593	320	285	227	337	403	207	438	153	CRC	144	523	1.8193265	-2.6016977	5
221	150	606	138	120	408	217	251	303	172	227	869	652	303	340	259	309	250	382	288	337	154	CRC	144	524	-2.1722147	2.1108394	0
409	318	603	131	114	410	245	232	245	263	206	838	735	295	331	305	242	241	370	247	242	152	CRC	144	526	-3.105996	3.1229923	0
165	107	569	186	173	402	432	237	274	194	244	817	714	415	375	314	291	263	576	253	231	168	CRC	144	528	-2.9894714	-0.34869608	0
152	108	536	110	102	362	237	238	251	153	254	763	652	293	340	276	294	248	406	295	269	146	CRC	144	528	-3.385669	2.3545067	0
196	148	512	59	59	310	282	230	322	212	246	759	553	287	304	269	243	464	233	430	505	161	CRC	144	528	3.0439038	2.4459562	1
151	131	478	81	73	355	214	230	252	122	498	759	522	287	326	322	312	291	538	281	228	168	CRC	144	528	-4.3115764	-3.3735352	0
176	108	557	118	112	364	244	232	260	218	232	824	716	303	336	321	236	268	490	281	302	166	CRC	144	529	-3.488509	1.5126921	0
202	143	541	81	77	342	271	230	406	250	239	707	608	432	309	294	236	329	229	250	552	154	CRC	144	529	2.2348971	-2.1604054	5
146	81	577	120	100	410	419	232	403	270	234	750	538	622	349	303	203	572	323	283	445	149	CRC	144	529	1.2767814	-4.264373	2
275	182	569	90	83	354	499	236	287	210	240	798	617	591	331	278	263	323	236	250	351	166	CRC	144	530	2.1236324	-2.3452516	5
447	259	665	259	212	446	616	243	328	204	229	824	664	620	404	376	275	635	279	335	266	169	CRC	144	531	1.1796006	-4.224239	2
127	79	525	99	93	357	392	236	258	251	212	810	613	579	295	243	244	340	426	326	495	156	CRC	144	532	0.723366	-2.8811095	5
226	132	651	252	204	455	386	237	447	225	234	891	775	614	432	365	290	370	345	293	505	159	CRC	144	532	1.9659002	-1.4049089	5
195	131	567	131	123	368	211	239	296	229	241	786	729	433	358	329	241	297	506	386	377	161	CRC	144	533	-1.243033	-2.1429987	0
154	106	524	68	65	325	453	235	334	231	221	755	518	365	304	243	360	305	285	366	424	157	CRC	144	534	2.4252748	-1.071679	8
211	127	626	296	254	452	365	247	281	335	230	868	796	382	408	260	195	291	537	265	245	154	CRC	144	534	-3.495198	1.3245364	0
308	205	577	96	93	344	349	236	342	334	236	792	676	678	324	307	164	310	260	197	515	163	CRC	144	534	1.4921749	-1.2640637	5
146	97	533	112	102	375	538	232	472	270	245	798	675	615	328	322	252	346	491	257	602	150	CRC	144	535	1.3538598	-2.9465208	5
107	71	502	97	92	357	362	230	245	169	247	821	731	274	321	286	269	342	347	403	245	156	CRC	144	539	-1.7793052	3.0633538	1
164	107	531	70	67	328	490	244	303	282	230	819	641	281	314	318	218	268	327	212	316	163	CRC	144	539	1.611969	2.2079396	8
155	110	523	64	60	335	335	233	479	222	233	779	588	345	305	267	259	291	277	250	495	154	CRC	144	539	2.2426593	2.9997592	7
160	111	505	63	64	313	241	233	272	273	223	673	528	275	305	259	208	303	326	247	454	172	CRC	144	541	0.9327347	4.322545	7
284	215	543	189	182	390	199	288	299	240	516	739	607	390	485	423	245	281	540	260	255	159	CRC	144	542	-4.1294317	-3.4637237	0
188	116	551	83	80	346	527	243	367	301	230	720	616	516	319	336	173	563	263	259	345	150	CRC	144	542	1.2513598	-4.1774035	5
146	101	531	112	101	379	460	235	335	308	209	783	605	300	377	337	198	269	267	292	340	163	CRC	144	542	1.6343441	2.2149992	8
145	103	537	134	122	379	481	235	272	275	244	801	654	506	330	322	209	277	249	243	263	159	CRC	144	543	2.0585568	-1.7376412	5
353	220	620	152	136	394	498	244	294	275	233	865	708	407	386	309	223	301	299	259	476	155	CRC	144	544	1.8405606	1.26393	8
212	130	567	123	114	376	303	240	263	296	245	844	643	336	327	305	202	258	235	224	279	148	CRC	144	545	-1.4536757	5.5726743	3
276	186	687	209	87	608	302	228	614	482	234	650	609	595	641	583	55	236	186	202	236	145	CRC	144	548	9.983907	2.4743612	12
106	72	525	106	85	409	243	232	241	268	216	729	621	261	294	268	219	250	271	314	222	163	CRC	144	548	-1.6253206	5.615244	3
230	149	568	159	145	396	518	233	299	365	189	797	681	643	363	340	144	800	468	264	570	149	CRC	144	550	0.60709196	-4.913619	2
173	108	541	90	87	344	231	234	242	227	213	770	641	329	298	235	262	342	427	280	243	150	CRC	144	551	-3.3698542	1.9453496	0
109	78	513	99	94	353	218	233	257	284	232	753	592	268	345	290	225	250	368	274	233	154	CRC	144	551	-3.7271335	3.9747303	0
167	119	554	110	104	364	262	233	346	217	256	807	760	328	335	259	259	339	388	427	531	161	CRC	144	551	-0.6293582	1.4498988	1
173	108	568	106	91	379	557	240	332	232	238	856	606	513	351	325	245	303	236	238	355	160	CRC	144	552	2.2129185	-2.1187563	5
163	108	571	99	89	367	280	237	352	160	237	793	573	430	326	333	285	297	248	312	409	151	CRC	144	553	1.5281299	-1.7501543	5
138	102	513	169	158	389	435	238	402	250	231	765	549	307	352	316	251	404	229	302	441	165	CRC	144	553	2.2462208	1.813407	8
228	150	555	128	115	391	263	234	256	238	231	831	731	318	303	336	213	241	225	320	220	154	CRC	144	553	-1.7323377	4.339367	3
334	222	594	119	113	364	412	233	449	271	235	806	675	625	363	363	194	277	227	272	432	164	CRC	144	556	2.184356	-1.9064472	5
168	110	536	110	106	365	349	232	248	299	220	840	725	302	333	227	213	244	284	238	243	150	CRC	144	557	-2.4385462	4.7658577	3
395	312	565	208	205	392	249	291	297	305	229	761	503	321	354	324	208	304	234	230	239	164	CRC	144	557	0.35296676	6.3541317	6
143	108	539	119	111	374	245	238	244	253	449	768	589	657	293	301	237	339	321	236	252	162	CRC	144	558	-3.5086992	-3.666889	5
329	212	618	162	143	405	245	239	559	306	248	842	619	766	367	324	192	418	330	325	516	154	CRC	144	558	2.1281707	-3.2671642	5
299	222	564	218	205	404	193	236	318	339	218	800	597	341	415	340	193	285	475	478	278	150	CRC	144	561	-2.5329287	1.1529497	0
200	136	551	105	96	369	498	237	349	298	204	883	598	667	326	328	189	724	269	230	527	159	CRC	144	562	1.0556891	-4.6230845	2
164	120	544	74	71	333	255	232	241	151	247	773	558	321	312	304	281	327	249	355	267	163	CRC	144	563	-0.6520104	4.5729227	1
137	93	538	123	113	390	260	229	268	302	232	751	757	311	333	314	190	264	347	293	333	158	CRC	144	564	-1.467714	2.1699736	4
339	186	713	220	123	527	272	239	283	339	743	861	725	366	402	372	158	288	321	227	283	160	CRC	144	569	-4.6034684	-3.767048	0
282	193	579	75	70	351	605	240	441	297	235	840	640	396	353	274	218	311	277	198	444	158	CRC	144	570	2.142434	0.9619715	8
299	239	528	57	57	311	259	232	391	259	219	705	574	259	285	326	188	258	215	404	402	156	CRC	144	572	0.5987887	3.4767332	1
196	140	555	140	124	403	283	236	349	257	233	685	583	307	347	317	237	347	241	255	297	159	CRC	144	573	0.52701616	5.4464765	7
216	136	599	140	123	403	363	243	277	181	245	833	674	318	353	301	324	297	395	325	272	163	CRC	144	573	-2.8628056	2.2302444	0
218	147	543	103	97	355	247	238	257	250	233	859	668	331	334	246	257	248	340	224	331	170	CRC	144	574	-2.954161	3.1100712	0
146	90	555	138	125	391	259	233	360	248	207	853	701	506	316	235	249	577	577	235	344	164	CRC	144	574	-0.41967413	-4.6661925	2
351	240	584	121	113	380	429	237	326	282	229	849	690	320	350	335	197	415	492	248	282	155	CRC	144	575	-1.1445129	-0.27404612	0
84	83	381	118	121	346	239	232	265	348	220	656	411	330	421	426	190	299	223	222	237	158	CRC	144	576	9.193537	3.3929248	6
134	92	526	110	102	372	266	236	309	126	248	821	670	371	314	266	313	493	534	452	270	157	CRC	144	576	-1.5446088	-0.6773614	0
241	175	561	91	87	349	300	231	348	243	224	676	444	276	326	295	220	275	224	239	350	167	CRC	144	576	2.0204244	6.109555	7
201	104	647	170	121	461	322	236	559	261	252	890	710	674	420	356	243	309	222	240	520	151	CRC	144	577	2.1815841	-2.4453826	5
265	184	590	113	105	369	313	231	335	304	219	843	608	622	323	326	190	591	293	226	540	156	CRC	144	578	1.271722	-4.4188523	2
219	131	633	184	159	422	244	234	253	123	287	761	681	284	353	315	322	265	243	524	259	163	CRC	144	579	-1.3259611	2.64997	1
254	173	563	100	92	361	607	241	248	212	505	852	641	285	325	264	263	256	244	252	273	157	CRC	144	581	-5.440208	8.38542	8
191	136	541	74	73	326	325	234	285	309	220	773	657	270	306	263	175	252	362	370	490	154	CRC	144	582	-0.14783686	1.9542133	1
177	113	570	144	133	379	494	239	327	235	213	799	696	559	329	275	231	668	467	412	381	159	CRC	144	585	0.4996857	-4.4316444	2
255	144	639	147	96	488	417	233	318	244	251	859	630	513	343	345	226	259	207	275	270	161	CRC	144	587	2.0232656	-1.5745697	5
201	135	572	75	70	339	164	236	239	157	254	818	701	282	317	274	296	223	461	248	239	165	CRC	144	587	-3.76734	1.6684093	0
244	153	582	144	135	386	488	236	483	290	224	839	598	617	359	303	215	310	333	208	463	152	CRC	144	588	2.1589565	-2.8367124	5
165	101	552	135	126	381	213	236	257	287	230	874	772	315	380	282	221	274	435	401	257	159	CRC	144	589	-2.7082596	1.9886085	0
217	156	526	42	41	290	310	232	252	265	237	726	438	262	275	230	234	326	242	220	341	155	CRC	144	591	1.8238411	6.184603	6
269	188	569	154	141	393	418	241	370	343	231	834	656	666	345	293	168	314	356	341	295	177	CRC	144	593	0.8697445	-2.5497384	5
162	100	567	116	100	404	328	232	307	69	274	756	642	336	323	285	346	376	600	499	471	149	CRC	144	594	-2.4501808	0.03041364	0
247	171	580	111	97	382	645	234	440	245	258	847	582	825	372	318	226	378	204	278	472	152	CRC	144	595	2.2981932	-2.8300478	5
488	359	642	214	184	438	250	245	551	384	223	928	698	568	394	404	133	444	412	202	459	172	CRC	144	597	1.718442	-3.5120683	5
152	105	517	85	83	335	142	234	257	220	224	816	674	345	287	186	282	239	614	248	253	159	CRC	144	597	-4.1103106	-0.089521304	0
361	272	568	62	61	316	348	230	479	235	241	721	510	684	299	315	239	392	229	263	341	152	CRC	144	597	2.0471525	-2.9135253	5
225	149	569	108	100	364	617	235	402	228	229	806	700	627	354	375	244	335	246	344	464	152	CRC	144	598	2.2604918	-2.2057514	5
258	197	553	89	83	344	344	236	365	258	226	706	544	467	318	326	228	372	269	235	340	166	CRC	144	600	2.0140197	-1.8566244	5
235	175	531	60	59	312	249	235	357	246	232	686	486	591	291	205	249	303	377	239	309	163	CRC	144	600	0.81610125	-2.8595357	5
146	103	565	121	108	410	591	245	331	232	247	894	685	603	391	375	250	483	252	230	494	162	CRC	144	601	2.100286	-2.5850399	5
147	118	505	86	75	382	532	230	281	195	236	793	473	535	289	271	246	570	300	251	294	148	CRC	144	601	1.1376935	-4.2438893	2
294	197	581	166	159	382	594	243	413	275	233	836	675	294	341	367	214	300	303	247	505	157	CRC	144	601	2.0893211	1.3839128	8
397	273	599	95	89	356	278	230	477	305	219	772	607	412	363	307	199	342	235	228	554	155	CRC	144	605	2.4033797	-2.086947	4
168	110	532	48	47	296	303	241	341	282	214	781	527	273	301	317	208	312	247	218	440	156	CRC	144	605	1.6442583	4.256006	7
243	157	569	109	104	353	259	235	243	226	248	788	712	576	311	281	243	328	254	253	249	156	CRC	144	605	1.5623982	-1.8004522	5
273	195	571	67	63	327	564	234	360	223	250	744	481	292	352	262	290	270	237	239	340	151	CRC	144	605	2.318905	2.6315966	8
303	231	539	66	64	323	378	243	260	213	238	722	585	265	313	252	267	307	269	306	288	164	CRC	144	605	1.275445	3.22378	8
129	92	537	92	82	375	433	235	277	297	215	767	536	406	301	302	184	297	264	228	431	156	CRC	144	607	2.3367345	-1.2981161	8
232	190	512	25	25	258	290	232	257	205	232	766	523	295	271	235	254	263	249	240	387	151	CRC	144	607	0.6979558	5.146767	7
161	96	555	116	106	381	270	236	322	236	226	855	689	293	325	316	221	255	322	262	280	157	CRC	144	607	-2.0523155	3.6560216	0
143	101	503	57	50	343	234	260	241	325	330	751	609	294	300	309	176	414	374	225	253	153	CRC	144	609	3.5905614	3.6775017	0
287	188	577	141	132	381	486	240	439	236	228	825	672	707	356	337	255	416	406	289	421	160	CRC	144	610	1.724153	-2.8372223	5
143	86	558	81	74	354	331	239	308	310	213	844	674	444	320	286	186	328	330	258	317	159	CRC	144	610	0.791629	-1.0563836	5
219	137	578	106	101	356	230	236	258	87	239	752	573	268	334	330	327	249	276	553	318	157	CRC	144	611	-1.1469364	2.5264876	1
357	245	605	174	164	391	450	235	378	286	254	773	558	488	362	371	203	321	240	234	366	156	CRC	144	612	2.3807125	-2.0087454	5
247	177	551	106	101	354	293	234	558	293	216	818	689	402	330	280	212	329	226	230	592	161	CRC	144	613	1.9452202	-0.09680912	4
197	125	563	95	87	365	361	240	298	264	244	710	554	467	317	311	202	259	237	229	271	157	CRC	144	614	1.9876965	-1.4916353	5
217	153	533	75	73	330	258	239	294	230	236	758	666	256	286	234	260	453	299	300	351	145	CRC	144	614	3.6752787	3.321706	10
362	247	586	156	146	382	466	238	363	223	242	871	709	525	377	349	251	281	239	240	432	162	CRC	144	615	2.2136655	-1.8968786	5
242	147	592	118	109	376	451	233	342	257	233	783	526	375	353	278	244	392	239	238	451	163	CRC	144	615	2.388469	1.751847	8
278	204	531	61	59	320	526	234	286	266	235	723	535	279	326	296	203	279	270	237	434	156	CRC	144	617	2.1547885	2.0379994	8
292	234	538	186	165	401	235	241	417	257	221	672	390	363	308	367	200	275	235	229	267	155	CRC	144	619	2.9241457	-2.0612917	6
145	93	511	70	69	326	257	231	237	311	214	682	475	264	281	233	193	267	457	221	290	162	CRC	144	623	-2.4217868	-1.2011589	0
346	225	610	134	115	401	539	226	367	158	249	901	690	701	357	385	282	690	538	259	543	155	CRC	144	625	0.5665767	-4.746343	2
192	129	541	62	59	324	236	244	309	171	253	730	640	407	316	291	270	320	483	297	451	165	CRC	144	626	-0.7437447	-2.1263776	0
311	245	554	89	82	351	639	241	536	206	241	782	634	375	350	279	269	341	251	247	532	152	CRC	144	626	2.3516626	0.81977564	8
185	128	522	73	72	324	367	234	280	276	217	767	552	267	315	294	220	303	276	228	321	163	CRC	144	629	1.7964418	3.325872	8
150	111	503	63	61	317	301	228	285	219	236	734	488	275	299	277	255	383	232	257	336	168	CRC	144	629	3.335115	4.4010983	6
214	127	567	147	138	376	470	237	477	267	217	812	665	609	397	363	215	696	335	278	463	159	CRC	144	631	0.9813973	-4.5760226	2
207	116	606	179	157	409	209	238	248	274	217	854	678	286	338	307	214	257	355	258	259	157	CRC	144	631	-3.0423484	3.3886209	0
217	159	526	60	60	314	384	237	346	56	265	775	608	287	281	296	355	289	376	451	378	164	CRC	144	631	-1.4925807	1.6327857	1
325	215	603	125	116	405	309	233	267	300	234	811	642	350	317	311	184	242	197	333	270	159	CRC	144	632	-1.5100322	4.6004343	3
198	136	539	90	83	355	490	234	293	177	238	777	532	488	302	286	274	694	280	253	500	164	CRC	144	635	1.0557088	-4.413136	2
184	107	564	126	117	378	209	261	262	113	218	851	750	309	367	395	334	249	521	560	278	156	CRC	144	638	-2.9452498	0.72060007	0
244	164	560	96	92	347	476	237	266	378	205	807	632	282	310	314	128	299	367	557	438	163	CRC	144	638	0.9598699	2.2101107	8
128	75	554	108	71	446	344	233	429	265	238	837	577	596	316	291	239	343	285	235	395	159	CRC	144	641	2.0398576	-2.7605634	5
97	66	493	82	77	343	205	232	277	292	233	805	666	267	294	220	185	255	481	440	309	155	CRC	144	641	-2.6127627	1.2137327	0
204	120	588	145	132	388	413	240	254	266	236	852	671	630	355	294	257	411	421	441	474	155	CRC	144	642	0.52020943	-2.7366905	5
274	149	638	226	188	437	500	246	285	292	217	904	737	355	389	276	234	289	409	358	325	155	CRC	144	642	-0.48239076	0.67047536	8
402	277	593	133	126	372	618	246	460	308	292	883	619	499	377	259	200	307	219	229	523	157	CRC	144	643	2.4919033	-2.2232354	5
316	218	576	106	101	359	549	236	297	322	290	825	545	375	360	294	183	267	223	210	336	152	CRC	144	644	2.1423664	2.0580082	8
143	118	469	84	84	327	236	259	249	254	241	577	290	250	274	269	217	247	235	236	280	146	CRC	144	645	2.8627632	7.293648	6
390	305	567	77	75	336	244	237	549	233	250	740	526	299	370	379	242	376	256	236	531	162	CRC	144	645	2.6141744	3.9403257	7
138	86	527	109	105	358	91	239	256	97	255	759	683	269	308	268	345	400	658	248	252	155	CRC	144	646	-4.390299	-0.9795543	0
153	82	583	95	83	367	601	233	279	243	237	827	651	361	363	372	244	276	238	238	355	158	CRC	144	648	1.9696985	1.5046982	8
249	197	527	57	56	313	284	230	311	276	210	777	615	249	285	264	222	251	210	497	411	152	CRC	144	648	0.04600587	2.9250152	1
254	179	540	79	77	334	306	239	402	97	253	773	615	271	289	298	319	309	485	464	485	154	CRC	144	648	-1.7661482	1.0015774	0
243	173	566	145	140	372	497	240	314	275	229	785	732	300	354	350	222	533	256	362	461	159	CRC	144	650	3.7024422	1.9585737	8
237	154	578	124	114	381	595	238	414	216	245	855	710	305	373	336	266	265	262	260	371	170	CRC	144	652	1.9644927	1.6402025	8
147	107	541	134	127	377	199	239	262	140	230	843	644	320	342	318	313	258	541	350	255	160	CRC	144	652	-3.684705	0.50975233	0
247	142	632	218	191	424	309	239	265	245	240	901	760	312	361	300	243	312	280	328	293	149	CRC	144	652	-1.5715071	3.6969678	4
343	232	591	86	82	345	239	232	335	219	228	769	665	497	330	291	243	274	234	244	437	162	CRC	144	652	1.4269938	-1.5412798	5
183	136	527	82	78	343	605	232	250	244	233	834	704	369	322	258	261	310	251	285	401	158	CRC	144	653	2.0543458	1.5442574	8
232	160	556	86	83	336	427	238	317	213	233	746	570	309	318	262	256	270	227	244	314	157	CRC	144	656	1.8943695	2.8475192	8
316	191	648	233	207	418	225	252	272	322	245	925	758	330	382	346	208	250	431	268	233	158	CRC	144	656	-3.1852813	1.8857489	0
287	190	581	84	80	352	208	231	263	613	193	780	699	302	332	626	0	952	341	193	284	172	CRC	144	658	4.857597	1.8512841	10
319	193	678	199	119	524	615	240	498	325	224	880	702	535	412	345	217	419	224	226	429	159	CRC	144	658	2.3394356	-2.0486774	5
277	174	568	101	95	356	241	239	516	253	227	823	540	446	341	304	228	377	248	244	446	175	CRC	144	659	2.554577	-2.4510698	5
188	121	539	73	71	325	246	234	298	226	244	783	639	414	281	244	242	273	449	243	324	154	CRC	144	660	-1.2338978	-1.8885217	0
248	185	538	61	61	315	605	240	308	233	215	854	681	266	295	242	251	293	291	222	543	157	CRC	144	661	2.0900583	1.5621444	8
115	70	570	117	83	449	475	229	453	274	232	751	519	558	336	332	198	273	213	233	523	162	CRC	144	661	2.8321114	-3.0231166	5
703	477	717	346	282	474	294	236	326	381	231	537	434	431	545	512	168	491	264	217	285	149	CRC	144	662	9.817984	3.5047288	12
205	148	533	182	173	390	217	245	255	306	342	743	489	290	332	319	188	260	371	269	229	162	CRC	144	667	-3.8435276	3.622706	0
235	150	635	209	152	462	463	235	436	319	227	859	694	607	418	361	194	386	234	226	391	162	CRC	144	668	2.1700075	-1.93633	5
213	161	520	55	55	308	297	237	283	212	244	650	459	425	303	270	239	260	247	243	356	150	CRC	144	669	2.4754994	-1.8379966	5
156	121	521	128	119	375	234	266	367	294	222	732	545	292	333	315	201	277	324	236	244	156	CRC	144	673	1.0850939	5.403629	7
278	206	594	126	117	376	265	240	599	247	255	834	627	419	350	284	227	405	382	273	548	164	CRC	144	676	1.3009449	0.20059247	4
310	195	656	183	158	418	348	233	351	278	290	758	573	609	376	378	209	453	290	279	247	155	CRC	144	676	1.6853044	-2.199943	5
180	122	540	103	98	353	399	237	351	289	225	816	675	340	313	271	221	608	456	226	494	153	CRC	144	676	4.01631	1.9923054	10
231	153	592	139	130	376	218	244	251	138	257	821	755	305	331	235	311	274	424	270	234	138	CRC	144	677	-3.350961	1.9974678	0
232	151	561	79	76	339	656	236	427	249	236	766	523	291	350	266	255	350	225	269	538	156	CRC	144	678	2.5898457	1.8589942	8
192	143	506	53	54	312	265	237	244	155	223	726	573	252	278	219	295	246	259	484	327	164	CRC	144	680	-0.8299559	3.2121503	1
196	113	608	183	161	419	390	240	331	145	258	818	698	318	397	335	295	292	548	381	288	164	CRC	144	681	-2.6645944	0.72142774	0
189	118	673	190	137	486	345	265	309	287	219	872	677	508	398	337	222	369	258	240	431	144	CRC	144	682	1.6430193	-1.7361237	5
243	166	582	102	90	375	675	236	462	285	217	862	633	509	353	307	197	277	214	236	475	152	CRC	144	683	2.4652362	-2.2366815	5
250	176	553	103	103	343	238	236	245	213	232	819	709	327	315	351	244	274	230	302	243	155	CRC	144	684	-1.7349013	4.4455147	3
130	77	527	102	97	357	215	235	245	261	259	861	690	281	285	221	257	239	393	216	240	163	CRC	144	684	-3.6387522	3.344379	0
234	159	569	99	95	357	461	243	269	198	246	817	593	312	322	345	251	305	348	235	280	169	CRC	144	686	1.5595639	2.6322982	8
369	229	610	151	136	408	286	246	394	275	221	863	699	308	368	300	241	353	324	511	485	161	CRC	144	688	-0.1132376	1.7029477	1
175	138	493	131	129	366	233	241	258	235	235	732	397	338	309	323	232	252	254	252	243	154	CRC	144	689	2.0177445	7.0534897	6
301	210	578	85	79	357	307	253	625	235	238	817	439	582	362	329	218	297	263	236	414	154	CRC	144	689	3.3386807	-3.425322	11
214	147	556	85	80	342	339	238	278	193	245	766	633	281	320	306	252	266	510	260	375	158	CRC	144	690	-2.5331311	0.6002777	0
244	142	596	200	181	409	520	232	386	322	232	828	670	449	457	415	221	320	306	242	337	154	CRC	144	695	1.5978768	0.78989804	5
148	93	532	111	104	357	223	234	293	195	249	750	661	328	291	284	259	359	402	315	267	163	CRC	144	696	-3.070968	1.6881258	0
290	215	597	166	144	419	497	238	310	297	225	896	691	366	395	348	226	331	240	226	306	151	CRC	144	697	1.767937	1.5690318	8
277	151	629	206	182	417	516	236	376	210	247	773	588	527	374	357	250	367	216	266	471	161	CRC	144	699	2.4136405	-2.2493043	5
138	107	534	136	102	432	248	234	255	301	238	801	597	290	299	317	186	247	294	278	245	155	CRC	144	699	-1.6579868	5.333655	3
216	132	569	81	76	339	292	230	251	167	243	771	585	290	303	297	282	413	266	313	310	156	CRC	144	699	3.4628632	3.841253	10
331	212	611	131	116	393	251	233	503	140	233	832	631	298	363	295	326	412	487	414	638	159	CRC	144	700	-1.6132565	0.37068847	0
429	291	619	172	150	417	603	244	461	259	235	861	649	577	383	318	240	350	251	254	579	160	CRC	144	700	2.4054813	-2.1440804	5
267	162	577	138	127	380	285	233	525	302	241	841	656	650	365	312	362	362	250	261	479	149	CRC	144	703	2.2417483	-2.8599892	5
286	186	578	95	88	358	252	233	250	244	235	786	525	298	302	263	244	255	240	250	260	159	CRC	144	703	-0.1338541	6.7731066	6
163	115	563	159	142	401	269	234	253	155	258	834	716	280	333	331	254	263	270	343	260	164	CRC	144	704	-1.5511291	3.8198795	1
114	61	555	97	86	375	482	238	333	294	238	890	670	513	328	271	234	574	280	218	333	164	CRC	144	706	1.191619	-4.23101	2
156	101	523	74	74	323	212	241	249	278	226	736	603	355	308	243	224	305	421	288	259	163	CRC	144	706	-3.316153	2.3126264	0
228	156	550	90	88	344	197	242	489	90	266	809	645	278	315	363	316	297	544	384	544	152	CRC	144	706	-1.8709751	0.36699718	0
273	196	550	69	67	325	283	235	318	114	270	772	634	261	304	271	316	333	221	513	451	166	CRC	144	707	-0.47061595	2.2428284	1
171	125	514	75	71	339	400	236	267	213	227	847	519	417	297	228	291	554	343	229	322	166	CRC	144	708	1.0362906	-4.1035476	10
262	158	580	147	138	383	439	249	255	248	477	885	815	459	363	339	473	377	422	282	407	152	CRC	144	713	-0.33771232	0.21429193	4
233	174	532	117	115	357	223	235	294	261	218	726	581	280	328	304	226	241	348	240	343	157	CRC	144	714	-2.378998	3.547437	0
184	134	513	84	81	341	468	232	240	195	250	832	594	281	299	288	271	256	257	250	241	162	CRC	144	718	1.6767715	2.9800398	8
171	120	513	78	78	326	235	233	246	228	243	663	486	254	283	262	237	257	252	239	294	154	CRC	144	721	0.98545253	6.7737956	6
144	94	539	87	74	374	417	232	291	198	238	784	598	293	314	297	249	311	303	265	388	149	CRC	144	722	1.3749579	2.6727903	8
214	120	610	108	78	445	568	234	414	268	224	765	551	554	346	343	216	503	219	239	484	150	CRC	144	724	1.6911646	-3.848137	5
183	116	571	120	108	382	385	236	443	289	226	849	721	530	340	317	223	611	250	251	445	156	CRC	144	725	1.0161722	-4.5091276	2
157	111	505	118	116	363	256	260	302	215	232	763	648	326	397	349	255	274	257	254	244	156	CRC	144	726	-1.3381974	5.229815	3
228	140	565	88	84	346	242	244	255	114	223	798	592	287	326	292	318	342	315	477	305	167	CRC	144	727	-1.3290935	2.4255445	1
205	136	554	97	90	357	331	235	368	291	212	810	638	297	349	281	223	305	345	250	571	157	CRC	144	727	0.7923296	1.462856	4
250	161	565	102	97	357	280	238	255	284	622	869	706	343	348	317	213	297	221	249	238	163	CRC	144	727	-4.668739	-3.716001	0
171	106	567	97	92	352	484	239	492	305	200	824	672	435	338	344	149	339	384	302	520	164	CRC	144	729	1.1596254	-0.10863882	4
206	143	601	149	132	394	612	236	367	239	234	756	534	492	349	295	239	386	251	270	479	159	CRC	144	733	2.3400495	-2.335542	5
208	143	540	72	69	330	550	224	337	239	232	783	481	522	300	288	239	375	232	244	448	159	CRC	144	736	2.5215445	-2.35371	5
141	98	536	96	88	355	522	241	271	188	228	854	673	279	332	309	263	262	235	339	384	171	CRC	144	737	1.6954637	2.0412138	8
176	111	550	113	99	404	511	307	415	269	244	814	687	582	349	367	200	342	258	227	477	151	CRC	144	737	2.1821017	-2.0472069	5
297	186	595	188	165	408	327	238	454	190	237	842	712	676	348	379	259	731	441	273	459	164	CRC	144	740	0.6246024	-5.046898	2
434	251	660	182	144	446	543	244	476	322	231	868	689	697	417	355	200	340	246	234	544	153	CRC	144	743	2.3133426	-2.1652482	5
361	207	665	199	135	472	584	256	432	279	226	855	690	325	395	218	263	403	429	408	586	160	CRC	144	744	1.4933239	1.3419901	8
213	151	580	112	103	373	235	226	297	274	232	811	637	393	320	292	221	274	258	226	307	162	CRC	144	745	1.9583793	-0.95718884	5
251	164	565	99	95	349	400	238	401	278	224	796	650	283	327	313	195	273	296	346	406	168	CRC	144	745	1.4794264	1.88093	8
178	123	604	140	121	405	276	232	312	328	225	696	664	502	361	323	188	292	301	217	353	158	CRC	144	745	0.9776526	-1.1687247	5
454	278	625	184	157	420	587	238	340	267	239	870	794	403	407	344	212	300	211	263	353	155	CRC	144	746	1.9438361	1.4673154	8
321	244	540	91	89	340	583	241	291	256	214	819	666	278	315	224	254	292	368	318	488	158	CRC	144	746	2.1715982	1.7202007	8
127	84	526	130	117	391	354	236	253	255	232	812	673	260	307	255	242	240	376	258	266	154	CRC	144	746	-3.3874695	3.6707003	0
423	260	718	520	365	537	311	245	342	417	236	538	461	434	558	549	139	344	218	228	243	161	CRC	144	747	9.704222	3.2291758	12
283	181	571	112	109	359	237	242	405	222	238	843	714	288	336	321	228	302	394	280	549	151	CRC	144	747	-0.2166944	0.9116607	4
323	245	568	97	88	368	572	293	378	249	225	782	649	561	343	340	214	274	245	260	407	156	CRC	144	748	2.2303014	-2.2146509	5
194	130	542	77	74	337	245	235	289	241	241	731	568	271	299	283	241	307	320	332	469	156	CRC	144	749	0.51383287	3.2798557	1
234	151	593	164	154	394	202	228	252	288	215	804	759	286	344	315	220	259	359	372	253	165	CRC	144	750	-2.375919	2.9007785	0
366	247	618	140	125	402	561	238	275	217	224	822	650	396	372	259	293	467	278	338	462	162	CRC	144	750	2.2983298	1.709383	8
169	140	489	53	51	308	235	232	292	247	229	770	470	303	285	285	223	381	247	232	325	153	CRC	144	750	3.4422908	4.568392	6
179	136	542	108	101	364	324	233	265	331	215	753	568	310	332	293	175	264	262	259	525	159	CRC	144	753	1.0854994	3.8279753	4
133	80	540	57	37	469	531	238	265	270	229	836	672	322	329	340	195	284	259	228	379	161	CRC	144	753	1.8356047	1.5475171	8
156	104	545	139	133	379	233	233	235	225	245	714	547	262	321	293	252	244	302	234	228	159	CRC	144	753	-1.015802	7.013218	3
419	281	597	94	88	357	418	252	287	177	226	805	597	284	338	321	287	315	235	492	598	159	CRC	144	753	0.6349859	2.2285898	1
236	183	528	66	66	316	237	236	323	206	190	734	607	259	308	267	244	309	456	362	562	152	CRC	144	755	-1.1194522	0.800584	0
338	228	582	88	81	357	247	239	274	183	230	781	658	353	316	269	277	261	420	309	253	158	CRC	144	755	-3.4469244	2.2521477	0
201	148	524	79	72	352	552	238	326	259	214	831	678	283	303	228	239	285	230	242	521	159	CRC	144	755	2.0355444	1.5895936	8
255	157	591	150	139	382	245	240	258	296	229	828	694	312	371	309	215	253	291	265	244	149	CRC	144	756	-2.2606246	3.9161313	3
174	113	541	120	112	374	511	234	329	205	225	742	604	283	317	271	252	282	374	541	526	154	CRC	144	758	0.9300589	2.143823	8
359	247	606	155	137	404	185	242	288	130	215	852	730	302	360	258	340	339	596	382	543	155	CRC	144	758	-2.8563483	0.15896912	0
208	125	592	193	160	436	455	242	263	288	238	832	596	393	380	368	199	291	242	242	286	162	CRC	144	759	1.7598215	1.947772	8
216	156	551	89	86	343	264	238	339	330	187	763	629	264	308	273	187	258	230	456	415	150	CRC	144	759	0.21551393	2.921813	1
832	538	709	497	390	502	288	245	372	408	248	538	510	462	597	588	192	400	267	236	246	148	CRC	144	760	9.756499	3.1274865	12
208	153	527	67	64	334	318	234	287	206	234	724	583	275	294	302	252	300	247	268	503	151	CRC	144	760	0.9966363	3.2700946	7
96	49	568	116	94	407	417	238	474	268	225	747	416	510	328	277	230	332	253	221	556	151	CRC	144	761	3.5471683	-3.4031062	11
151	98	525	72	69	329	406	235	243	273	228	810	567	262	280	277	218	239	237	225	245	152	CRC	144	763	1.6541367	3.2946775	8
127	79	543	91	83	355	209	242	244	189	230	839	603	272	299	271	284	255	349	258	260	161	CRC	144	764	-3.4788013	3.5707421	0
258	175	562	131	126	369	273	231	260	229	237	780	738	275	320	255	270	474	419	362	331	149	CRC	144	764	-1.3662444	-0.55738884	10
235	170	556	110	99	379	482	236	300	233	221	776	700	287	333	283	269	262	351	289	288	156	CRC	144	765	1.3817214	2.2297797	8
137	80	545	74	70	340	238	235	250	279	743	823	652	319	319	291	203	256	352	291	230	151	CRC	144	766	-4.692613	-3.840491	0
337	234	642	178	148	435	572	244	446	245	249	864	709	500	421	304	235	343	281	330	450	161	CRC	144	768	2.133459	-1.8859494	5
125	97	510	91	84	363	328	247	283	302	227	754	556	487	305	264	210	268	290	298	361	164	CRC	144	771	0.989745	-1.9854227	5
397	220	782	516	344	545	433	248	377	378	236	540	459	483	567	539	170	478	239	246	348	163	CRC	144	771	9.894447	3.4785593	12
127	84	542	86	79	357	194	238	231	80	260	823	650	263	308	289	340	243	557	272	236	153	CRC	144	771	-4.3415647	-0.35989064	0
249	165	544	96	94	343	216	234	243	246	211	778	749	495	320	335	242	305	503	264	345	150	CRC	144	771	-1.2132442	-2.5584567	2
246	199	561	99	78	405	491	239	248	245	232	794	631	325	327	301	233	261	222	240	264	169	CRC	144	772	1.8066921	2.459762	8
248	183	539	73	72	331	380	235	252	119	242	824	564	427	297	281	319	384	265	301	330	152	CRC	144	774	1.7893462	-1.3780038	5
120	75	529	84	74	362	537	231	382	296	232	806	662	362	320	315	201	287	205	239	454	165	CRC	144	775	2.0354695	1.2987934	8
308	198	578	131	123	379	333	234	268	242	238	826	605	356	339	301	241	346	239	250	256	159	CRC	144	776	2.104862	-1.1056072	3
192	124	550	101	97	352	189	232	267	90	235	799	584	299	299	303	353	801	553	293	268	171	CRC	144	778	-1.3840616	-1.2933892	10
335	238	568	91	89	342	334	236	406	305	230	712	660	364	332	279	207	269	328	230	513	157	CRC	144	780	0.8342019	1.0433111	4
179	117	563	96	85	374	464	234	301	267	226	782	513	399	338	284	227	258	229	231	323	162	CRC	144	780	2.3415053	-1.2112327	8
411	245	624	170	154	393	483	243	465	301	218	918	791	441	386	291	190	353	509	343	587	157	CRC	144	781	0.170808	-0.10921122	4
537	352	686	208	143	477	293	235	509	207	256	894	714	595	394	369	248	391	260	316	494	157	CRC	144	782	1.8718454	-1.6282593	5
180	118	544	116	109	368	546	244	373	286	227	855	627	333	330	273	220	313	324	260	446	163	CRC	144	783	2.0589116	1.4550933	8
243	175	544	81	77	340	553	242	291	226	226	809	673	272	316	309	232	260	230	274	520	162	CRC	144	784	2.0508747	1.6454289	8
298	227	564	119	109	374	256	238	257	230	236	842	558	294	314	250	275	242	230	313	326	148	CRC	144	785	-0.0674851	5.2000446	1
358	229	599	131	118	381	550	239	298	320	252	864	717	541	391	396	184	378	288	239	488	152	CRC	144	786	2.2270072	-2.0276823	5
263	147	647	221	151	473	653	232	415	189	234	900	766	643	396	265	299	548	492	432	501	143	CRC	144	788	0.57248896	-4.585019	5
114	73	524	87	80	352	261	234	250	206	231	751	542	282	299	310	227	250	209	467	373	161	CRC	144	789	-0.06331732	3.5585449	1
156	120	521	56	47	350	504	234	253	263	224	833	642	271	277	277	225	507	251	287	306	156	CRC	144	791	3.909366	2.4418018	10
665	408	718	623	437	564	346	246	416	443	250	543	525	490	607	612	146	470	277	244	271	158	CRC	144	791	10.147349	3.0741553	12
143	103	525	106	100	362	276	235	246	139	234	795	651	272	321	271	284	293	453	410	327	141	CRC	144	792	-2.657628	1.3729157	0
243	169	589	152	137	396	186	241	359	152	219	818	738	669	372	308	275	635	497	368	416	150	CRC	144	792	-0.16478205	-5.203027	2
358	266	566	200	183	431	248	283	455	336	228	792	550	321	355	354	176	289	249	208	291	156	CRC	144	793	1.4640024	4.982125	7
172	115	542	97	92	349	247	237	359	256	221	808	621	469	354	275	236	618	373	250	433	158	CRC	144	795	0.57518125	-4.588227	2
239	158	588	123	113	379	521	229	273	270	208	863	616	305	322	251	239	315	487	396	406	162	CRC	144	796	-1.3498952	0.26479486	8
220	165	528	73	72	329	251	241	300	212	251	791	567	339	310	267	258	291	215	243	315	166	CRC	144	796	0.10311244	5.434648	3
144	84	533	95	89	355	170	232	239	224	197	829	692	284	292	284	237	271	618	232	248	158	CRC	144	796	-4.305734	0.11800042	0
274	179	592	143	127	387	508	237	316	219	224	789	653	611	375	373	247	316	356	289	458	154	CRC	144	798	2.003114	-2.4012976	5
306	261	567	104	88	409	395	234	251	181	237	792	649	270	292	302	262	256	195	488	292	162	CRC	144	798	-0.56905454	3.2210703	1
295	232	539	54	53	306	313	242	271	239	223	777	652	265	297	286	226	249	220	286	357	142	CRC	144	799	-0.27146712	4.393348	1
149	102	552	135	121	384	376	237	277	275	294	838	646	304	352	322	222	267	254	228	327	149	CRC	144	801	0.896789	2.9482043	8
212	151	541	66	63	329	514	246	315	301	216	765	494	294	304	260	194	538	250	215	494	153	CRC	144	804	2.7833462	1.9295119	8
312	198	658	260	155	518	669	258	499	197	237	924	804	590	379	291	259	716	468	468	629	158	CRC	144	804	0.51772654	-4.7927566	2
471	280	634	167	143	413	717	268	277	207	236	850	681	702	376	391	204	327	258	316	593	151	CRC	144	804	2.2676737	-2.3014345	5
320	251	580	122	115	376	168	234	250	237	249	869	732	323	364	296	235	232	541	255	271	162	CRC	144	805	-3.5830202	1.0010104	0
114	68	590	90	79	434	17	245	259	0	233	793	662	255	309	211	447	289	690	497	285	154	CRC	144	805	-4.6686187	-1.070408	0
769	516	876	569	344	812	333	254	389	424	236	554	503	458	594	555	126	386	254	214	254	149	CRC	144	806	9.927994	3.1216886	12
271	206	552	95	89	364	453	232	277	371	201	777	599	273	294	272	156	258	294	313	370	166	CRC	144	806	1.6518308	2.5143435	8
227	145	593	125	112	383	260	232	312	175	217	827	613	621	349	345	281	557	389	292	373	158	CRC	144	808	0.19946152	-4.592879	2
118	94	485	103	92	368	257	239	326	251	224	713	481	316	360	358	208	406	229	240	525	160	CRC	144	814	1.9576036	4.345064	7
259	186	554	94	90	351	251	234	394	220	230	760	605	278	314	281	268	330	362	288	476	160	CRC	144	816	0.5930892	2.063459	4
101	59	568	94	72	474	366	274	321	155	215	797	598	453	315	289	266	672	361	316	456	158	CRC	144	816	0.8009261	-4.5041413	2
343	217	603	266	229	445	217	254	275	224	231	819	672	303	390	362	229	259	486	367	538	157	CRC	144	819	-1.2760537	0.65003586	0
166	111	539	114	109	365	693	235	311	140	237	871	726	280	330	203	349	672	384	326	390	174	CRC	144	820	3.8894823	1.7680372	10
197	130	576	129	114	390	637	242	368	198	243	860	647	688	366	275	265	312	285	265	408	156	CRC	144	820	2.169102	-2.4945953	5
282	195	605	131	114	406	445	234	396	206	222	850	690	570	338	228	286	433	232	411	547	158	CRC	144	821	1.9988406	-1.4698634	5
312	197	648	276	237	476	376	240	484	225	245	910	753	353	404	339	310	452	302	270	585	146	CRC	144	824	1.5080937	0.5016662	4
354	235	615	113	103	377	405	239	377	246	227	813	670	472	365	329	237	311	239	284	451	159	CRC	144	825	1.9807814	-1.5984154	5
229	150	560	78	74	339	360	240	306	242	213	792	628	400	307	295	231	330	298	340	450	153	CRC	144	825	1.6849142	-1.4548346	5
137	100	524	88	84	343	528	235	286	250	236	762	675	277	319	294	227	273	219	315	263	160	CRC	144	827	1.7966354	2.3847249	8
126	86	532	106	79	410	552	237	386	240	229	809	586	710	339	258	251	376	301	234	547	165	CRC	144	828	2.2448752	-2.9280324	5
161	112	536	116	109	368	405	248	269	0	243	832	824	328	336	280	461	465	577	381	298	151	CRC	144	829	-2.6780152	0.57619244	0
188	135	552	102	93	374	644	237	355	267	233	857	679	373	349	318	216	264	281	230	321	165	CRC	144	831	2.003016	1.485933	8
239	149	597	167	153	397	512	246	359	104	247	832	721	308	370	334	342	281	357	394	410	163	CRC	144	831	1.2904711	1.7394059	8
260	189	556	95	92	344	465	235	288	283	246	879	775	295	319	294	198	433	350	267	359	161	CRC	144	832	1.7058952	1.6982028	8
145	99	516	78	76	328	429	230	336	295	217	704	440	319	343	339	218	313	242	224	497	164	CRC	144	833	2.539066	2.1305811	8
304	224	572	130	121	377	256	233	400	233	247	675	512	301	362	286	262	321	365	234	325	161	CRC	144	834	1.6962099	4.886252	7
225	176	542	88	78	367	470	233	270	196	215	781	696	290	324	213	297	311	254	446	493	168	CRC	144	836	1.1302124	2.1631682	8
205	129	557	131	125	367	351	243	459	153	260	836	752	680	370	315	296	392	504	446	517	160	CRC	144	836	0.49840486	-3.5287902	2
255	162	571	105	100	352	442	232	529	189	236	700	446	627	312	315	266	332	235	263	635	168	CRC	144	838	3.165288	-3.539556	11
388	235	636	157	101	455	333	240	397	150	272	861	701	350	347	328	292	678	574	313	506	163	CRC	144	838	3.6551812	1.5630922	10
241	156	581	96	90	356	289	232	279	254	218	780	668	578	326	266	230	350	288	360	552	151	CRC	144	838	1.3039451	-2.2428827	5
200	130	554	111	102	370	323	240	323	283	252	813	684	352	332	249	220	510	363	201	348	165	CRC	144	839	4.065502	2.5798345	10
184	146	505	168	157	391	244	234	262	288	227	599	361	284	297	283	222	250	234	217	256	160	CRC	144	841	2.3084133	7.2532296	6
170	104	551	198	186	394	176	241	304	66	246	805	672	500	327	188	367	583	615	280	265	163	CRC	144	841	-1.1957343	-5.0795565	2
74	50	512	102	93	365	324	238	252	199	237	773	557	302	305	260	253	245	236	359	260	156	CRC	144	842	-0.16583182	4.458065	1
82	57	499	94	81	380	287	238	247	179	247	783	558	298	327	281	277	290	473	318	270	157	CRC	144	843	-3.4516973	1.1287676	0
305	198	581	99	94	357	332	235	401	172	234	824	698	302	337	256	292	295	222	449	577	156	CRC	144	843	0.15427259	1.8620871	1
262	173	687	312	250	477	76	254	278	76	267	905	805	364	451	262	384	245	669	459	294	162	CRC	144	843	-3.719099	-0.07810361	0
240	175	564	132	124	373	317	238	334	147	271	842	659	589	371	388	276	345	557	286	583	154	CRC	144	844	-0.44225797	-4.249859	2
344	222	593	108	99	370	276	238	659	225	235	821	690	383	346	294	264	338	244	314	549	155	CRC	144	845	1.8420404	0.46502087	4
201	142	526	57	54	313	632	237	302	285	200	796	578	268	298	266	220	495	272	375	431	163	CRC	144	845	3.4920876	2.1325543	8
197	141	528	57	55	318	243	234	240	287	243	704	583	282	291	262	202	287	327	276	273	155	CRC	144	846	-3.359808	3.878554	0
126	108	463	57	57	307	237	232	241	278	227	707	600	248	281	266	207	231	230	220	229	162	CRC	144	847	-1.5058378	6.616503	3
213	134	579	116	106	372	222	230	239	225	230	802	727	295	308	264	255	254	381	238	231	158	CRC	144	847	-3.229912	3.136333	0
130	100	511	158	146	394	308	229	635	413	244	602	552	565	610	541	173	247	203	212	242	145	CRC	144	850	9.986997	2.4828303	12
162	99	557	99	91	356	280	237	394	246	221	806	628	621	310	308	243	293	224	264	580	155	CRC	144	851	1.8015743	-2.0171905	5
340	223	596	167	154	389	636	240	302	174	244	921	727	414	411	288	314	307	276	260	363	152	CRC	144	853	1.9651585	1.4829627	8
270	182	571	98	93	352	341	253	320	229	208	851	718	484	326	290	213	284	368	360	440	159	CRC	144	854	0.5974208	-1.5038066	5
229	126	646	248	220	435	178	236	269	254	211	811	659	344	413	360	232	265	559	276	226	170	CRC	144	854	-3.5098839	1.320903	0
173	117	564	131	124	376	480	240	391	331	222	816	717	566	339	274	167	370	549	284	423	161	CRC	144	855	0.11826196	-3.3082082	2
303	196	588	104	95	402	262	237	390	295	221	810	697	535	366	315	205	274	230	293	461	164	CRC	144	855	1.4022923	-1.1861304	5
169	121	510	93	90	343	216	235	252	281	262	774	642	315	296	219	206	247	587	252	237	152	CRC	144	856	-4.4753003	0.3199637	0
443	304	622	179	163	401	168	244	356	184	275	885	773	602	382	247	305	630	685	327	348	163	CRC	144	858	-0.61187774	-5.219123	2
201	118	599	156	144	393	216	233	246	304	225	799	675	279	348	312	189	232	353	218	235	169	CRC	144	859	-3.166031	3.526423	0
291	195	574	105	99	357	375	237	292	288	243	818	528	507	348	322	213	289	222	226	440	158	CRC	144	860	2.295246	-1.7869979	5
248	163	570	122	111	379	453	258	268	284	235	844	710	340	361	317	205	327	276	257	419	149	CRC	144	861	1.5911262	1.5655777	8
238	192	544	62	60	327	505	233	330	285	229	771	434	282	320	316	210	395	247	215	485	152	CRC	144	861	2.5822372	2.062727	8
215	155	543	92	89	344	220	242	334	27	258	802	705	257	311	310	404	272	500	538	353	162	CRC	144	864	-2.6820192	0.6951459	0
196	131	564	139	131	377	434	235	259	211	244	774	620	292	322	257	272	274	265	292	261	150	CRC	144	865	1.4152445	2.9234214	8
178	133	555	173	154	406	560	236	366	152	211	810	729	476	365	253	328	792	463	400	416	165	CRC	144	865	0.52127653	-4.426722	2
256	156	596	161	142	406	413	235	264	336	225	875	712	320	396	335	180	388	221	240	237	152	CRC	144	865	0.53357875	1.8610828	4
223	154	646	257	213	455	275	235	330	201	220	831	673	547	463	364	250	661	421	533	366	152	CRC	144	866	0.3516509	-4.7312355	2
313	222	564	74	73	326	221	230	335	292	205	736	562	577	349	302	203	409	427	223	520	156	CRC	144	866	0.632876	-3.6214979	5
203	123	571	182	165	402	242	239	292	334	231	812	739	313	381	289	201	608	437	337	294	158	CRC	144	867	-1.0282198	-0.7879345	10
176	137	502	108	105	352	209	252	319	333	628	814	501	400	484	406	194	286	353	250	252	160	CRC	144	868	-4.6979856	-3.9574842	0
216	130	578	124	116	369	242	233	437	295	240	827	630	484	346	312	200	703	315	216	451	157	CRC	144	869	0.6539511	-4.781581	2
166	101	545	133	126	369	80	234	261	334	225	774	691	294	329	266	179	259	705	231	262	159	CRC	144	869	-4.142314	-0.529194	0
138	86	537	116	87	416	568	231	359	316	216	842	657	665	361	271	211	637	325	213	434	161	CRC	144	870	1.2221695	-4.2813454	2
310	183	609	85	79	351	272	229	347	268	227	776	639	432	355	313	232	293	284	240	501	161	CRC	144	871	1.3907063	-1.5277811	5
155	91	538	76	71	341	315	233	376	172	245	801	604	465	333	294	288	346	256	258	475	160	CRC	144	872	1.9423475	-2.0940125	5
225	182	505	51	52	293	254	235	275	175	243	684	441	262	294	281	277	286	233	289	462	157	CRC	144	873	1.9613285	5.1664395	7
128	85	515	111	106	362	200	233	313	131	210	810	629	344	292	227	294	551	641	298	278	145	CRC	144	874	-1.7803108	-1.4647934	2
280	192	577	96	85	367	611	236	415	258	231	795	511	556	356	298	237	546	234	231	501	153	CRC	144	875	1.7311058	-3.8654778	5
115	77	546	153	144	381	256	239	264	289	239	734	654	285	345	317	211	251	381	305	257	158	CRC	144	876	-3.1588948	3.136687	0
298	224	554	84	79	342	363	235	282	230	237	782	670	283	292	215	267	296	329	358	266	171	CRC	144	876	0.68381	2.8768637	1
178	109	550	99	92	361	275	232	289	125	291	831	718	279	296	116	353	339	686	470	270	155	CRC	144	876	-3.450387	-0.03611941	0
122	78	533	86	77	373	668	232	388	105	251	790	699	276	328	298	307	373	280	429	533	160	CRC	144	876	1.3370004	1.8776685	8
412	270	612	127	109	486	442	236	371	214	210	804	633	537	352	292	266	284	222	383	481	146	CRC	144	876	1.9940305	-1.6091144	5
228	151	555	82	80	335	466	228	378	148	251	751	620	268	307	189	316	268	426	342	494	157	CRC	144	877	-0.8668138	0.9626773	8
230	152	563	91	86	353	301	228	321	286	231	766	651	531	308	282	188	284	308	239	615	156	CRC	144	879	1.4520974	-1.9796753	5
381	248	605	137	125	382	427	237	461	289	221	789	686	593	348	296	233	335	228	234	479	168	CRC	144	879	2.173008	-1.9358627	5
248	158	565	138	133	375	439	231	419	304	219	788	492	597	329	295	213	305	244	214	369	151	CRC	144	881	2.4750845	-3.0395222	5
221	141	570	104	98	356	289	238	284	222	218	744	603	271	311	206	257	261	430	471	321	145	CRC	144	881	-2.08899	1.8769804	1
136	82	525	123	120	364	196	237	260	227	238	768	666	274	331	345	220	249	498	295	259	156	CRC	144	883	-3.6506455	1.5441178	0
239	150	565	80	77	341	525	234	503	221	251	731	542	505	302	297	250	281	255	298	576	142	CRC	144	883	2.7655945	-2.8345172	5
349	211	657	196	167	430	348	249	624	207	252	865	656	736	428	329	272	441	267	265	581	149	CRC	144	883	2.328054	-3.2764776	5
219	160	527	81	79	329	0	256	284	0	243	765	1023	228	301	226	632	581	599	522	536	165	CRC	144	884	-2.0778315	0.4008545	0
200	139	567	104	98	362	456	231	577	319	210	809	579	317	384	317	194	279	244	215	522	157	CRC	144	884	2.0572467	1.1684936	4
751	517	753	564	410	567	258	250	412	434	247	546	512	480	619	614	223	398	297	247	271	143	CRC	144	885	9.949675	3.012904	12
157	97	553	108	99	369	205	243	294	291	216	825	670	432	321	327	196	479	467	251	318	153	CRC	144	885	-1.1271605	-1.6308695	10
192	128	545	106	101	358	360	229	276	272	256	743	543	267	326	299	206	430	471	405	355	160	CRC	144	886	-1.6982877	0.45160675	0
439	308	595	89	84	348	435	238	354	223	219	831	665	470	324	368	250	549	243	286	450	149	CRC	144	887	1.1582191	-4.186209	5
142	97	521	89	84	345	215	241	285	195	219	810	693	411	300	288	275	251	444	237	277	166	CRC	144	889	-0.9323601	-1.7323698	0
162	83	643	167	130	449	398	238	273	237	218	828	626	589	364	343	233	422	255	238	414	145	CRC	144	889	1.9139369	-2.4756112	5
129	80	522	97	90	356	348	237	282	312	223	818	567	460	310	324	176	326	236	288	288	155	CRC	144	890	1.9445564	-1.5203754	5
249	162	579	133	122	384	639	281	281	202	238	835	629	514	394	357	257	337	311	283	325	166	CRC	144	890	2.2356794	-2.1749406	5
463	293	716	266	166	522	569	250	344	0	280	928	795	416	421	378	423	637	597	566	456	154	CRC	144	890	3.3854377	1.4190816	0
220	156	593	195	172	409	245	250	372	216	231	883	709	591	378	265	260	551	646	385	509	155	CRC	144	891	-0.21236564	-5.0442266	2
228	150	542	113	107	365	229	233	323	322	215	838	744	292	332	309	186	317	440	414	545	156	CRC	144	892	-0.35166	0.8052563	4
406	279	595	108	101	363	318	244	347	115	231	782	590	281	345	320	328	358	231	491	563	158	CRC	144	893	-0.091336876	2.0526445	1
323	222	594	121	111	375	493	235	374	216	217	871	663	477	379	334	243	626	439	258	363	167	CRC	144	894	0.634706	-4.423309	2
247	163	567	93	85	357	274	240	441	213	228	837	558	551	330	268	254	385	226	255	480	156	CRC	144	895	2.2172303	-2.903795	5
234	175	528	99	99	342	217	231	264	322	204	724	675	271	316	258	175	288	559	278	490	158	CRC	144	896	-2.3440635	0.29142302	0
136	83	539	120	108	382	513	234	482	241	236	805	601	294	364	344	243	444	281	258	430	167	CRC	144	898	2.252626	1.5024108	8
255	163	565	150	142	377	533	243	270	146	235	865	720	375	366	338	285	298	342	352	497	151	CRC	144	901	1.5902947	1.5035306	8
157	100	533	84	82	342	385	240	260	62	245	774	616	270	304	305	358	348	324	482	328	165	CRC	144	901	-1.1342444	2.0572014	1
697	436	664	266	230	434	528	239	497	267	232	879	707	605	481	436	253	399	267	236	447	158	CRC	144	904	2.2398367	-1.966339	5
129	87	512	117	111	365	455	237	320	118	234	786	665	278	306	339	281	611	499	343	329	149	CRC	144	904	3.6238723	1.7478907	10
280	173	595	136	123	400	434	252	288	175	239	881	745	292	363	308	304	289	419	387	503	159	CRC	144	905	-0.74961424	1.1780407	1
132	86	513	92	87	357	272	234	250	322	227	722	562	301	305	293	173	259	251	287	231	160	CRC	144	906	-1.1395216	6.354588	3
195	144	533	101	94	369	441	233	337	278	217	782	630	500	305	231	231	313	398	224	401	156	CRC	144	907	0.5447805	-2.6569622	5
165	87	619	148	124	423	531	241	314	263	224	835	604	560	366	329	227	379	233	251	417	155	CRC	144	908	2.2557058	-2.3610058	5
234	168	592	140	127	384	199	241	247	209	250	828	702	297	354	300	261	235	547	305	323	156	CRC	144	908	-3.6500583	0.7563638	0
242	137	615	208	178	436	537	262	288	168	245	909	753	561	424	385	311	289	241	262	369	152	CRC	144	908	2.1478534	-1.9586371	5
225	156	543	160	137	424	659	249	387	165	238	839	745	679	345	308	268	716	454	269	549	159	CRC	144	908	0.5816926	-4.7784553	2
188	121	556	114	103	375	687	237	314	313	222	839	702	309	374	337	196	336	260	230	440	147	CRC	144	909	2.0684452	1.4346447	8
190	108	627	240	182	486	396	235	424	273	237	820	639	627	374	349	245	364	246	282	312	141	CRC	144	909	1.9582828	-2.2290733	5
225	153	580	82	78	336	422	227	315	259	220	722	533	589	318	253	205	624	376	231	338	160	CRC	144	911	1.107897	-4.3392906	2
295	217	580	69	49	390	452	232	308	197	239	774	522	275	315	321	253	252	235	247	301	163	CRC	144	911	1.9211686	3.0106413	8
290	205	564	92	87	344	406	252	313	218	222	763	650	387	341	300	263	298	306	287	427	144	CRC	144	912	1.9003102	-1.1886213	8
361	239	592	118	113	364	268	229	298	242	243	796	586	285	317	340	217	310	232	382	541	160	CRC	144	912	0.5992124	2.6697006	1
207	142	575	123	112	384	239	245	276	288	230	802	733	280	340	311	191	261	323	254	374	165	CRC	144	912	-1.2917432	2.0542386	4
319	212	588	143	131	382	261	236	319	289	207	861	744	309	338	351	188	359	352	303	516	169	CRC	144	913	0.22526728	0.66932714	4
208	148	523	78	77	329	230	236	250	248	236	784	692	276	317	335	227	246	436	263	273	154	CRC	144	914	-3.5708127	1.931377	0
320	181	633	204	174	427	299	235	374	295	211	843	659	567	369	298	218	404	432	228	308	160	CRC	144	914	1.0362164	-2.909876	5
161	125	497	90	84	355	257	235	281	237	230	800	549	285	295	296	246	453	243	239	295	151	CRC	144	917	3.7980828	3.9443011	10
268	182	561	69	69	319	476	232	407	246	239	727	521	302	311	328	217	360	277	237	365	170	CRC	144	917	2.2378519	1.8769221	8
259	175	610	158	138	409	614	244	313	29	304	835	695	292	382	294	405	350	269	500	383	159	CRC	144	919	0.3227041	1.9901053	8
333	202	623	163	152	391	130	251	265	38	272	849	780	319	378	310	410	282	642	385	229	155	CRC	144	920	-3.81872	-0.029627759	0
433	272	635	185	159	416	251	251	399	81	246	879	724	578	431	373	358	351	426	527	551	159	CRC	144	922	0.34117186	-2.7372372	5
177	132	526	128	117	382	523	230	351	223	216	803	692	304	323	226	226	770	535	319	414	160	CRC	144	923	3.7634106	1.5669206	10
174	114	569	158	146	390	347	236	258	164	245	816	692	321	341	283	293	476	306	260	255	147	CRC	144	924	3.86744	3.1909072	10
195	137	586	187	164	413	631	252	397	219	244	864	723	488	359	103	337	376	399	239	472	164	CRC	144	925	2.0021417	-2.1304553	5
129	89	538	110	100	373	250	234	302	177	246	777	635	276	321	299	281	295	275	267	308	171	CRC	144	925	-0.8405203	4.91388	3
202	137	539	93	89	349	210	244	249	178	248	780	688	257	316	341	263	254	487	394	332	164	CRC	144	925	-2.8856187	1.2272162	0
170	140	485	26	26	259	242	232	238	183	229	645	453	258	250	249	255	237	331	257	246	164	CRC	144	926	0.7459269	7.305932	6
621	396	834	597	392	636	418	240	413	494	230	614	529	527	623	601	87	626	266	199	311	170	CRC	144	929	10.147105	3.1575458	12
133	78	562	140	129	383	210	227	255	309	817	826	659	361	358	361	150	264	394	258	232	155	CRC	144	929	-4.6231813	-3.8031185	0
336	234	570	89	85	342	260	237	513	310	220	780	630	551	350	324	203	324	271	228	492	163	CRC	144	930	2.2458787	-2.2557876	5
229	147	555	143	137	367	234	241	252	287	215	633	274	270	314	265	206	249	330	219	237	238	Colon	141	16	2.5827737	7.304332	6
231	159	578	76	72	335	206	237	246	0	286	557	592	232	275	202	515	234	225	604	201	246	Colon	141	16	-1.3905281	2.3428502	1
279	146	683	371	279	632	193	242	309	254	234	591	446	336	459	403	235	275	495	247	216	237	Colon	141	20	-2.8276114	-1.6515836	0
539	345	912	484	586	938	231	233	238	190	237	545	206	186	208	258	266	234	221	253	240	233	Colon	141	21	4.5726013	8.584775	6
237	168	581	79	56	440	217	239	234	226	214	615	406	245	433	246	236	223	375	308	242	228	Colon	141	24	1.4490579	7.0341067	0
243	129	622	157	139	407	273	233	282	207	248	531	283	279	330	304	242	288	220	321	347	244	Colon	141	27	2.9093554	6.897296	6
156	131	514	88	77	367	237	236	295	178	235	588	425	258	294	289	261	261	259	298	261	234	Colon	141	28	1.6733973	6.7706213	6
513	339	767	167	187	607	234	238	230	225	231	554	221	241	211	255	235	234	227	238	237	250	Colon	141	38	3.771532	7.9153895	6
584	384	787	41	70	334	229	233	232	265	236	565	201	159	231	256	229	232	234	220	242	227	Colon	141	64	4.6558805	8.660492	6
520	364	699	96	203	515	197	231	225	221	225	598	219	217	177	209	230	70	242	239	237	234	Colon	141	67	4.560841	8.587754	6
203	122	621	189	171	408	0	238	246	0	303	616	555	253	327	52	538	243	731	423	232	236	Colon	141	67	-4.7242556	-1.1254267	0
408	286	503	210	76	747	655	238	686	0	363	895	0	880	0	0	547	884	0	417	263	236	Colon	141	96	4.638856	6.500098	11
545	358	748	341	645	335	218	237	232	168	241	615	219	188	189	223	265	233	248	247	217	233	Colon	141	100	4.5966988	8.606317	6
482	284	728	257	160	530	200	236	376	208	415	768	359	367	497	366	291	361	614	317	282	236	Colon	141	103	-3.823146	-3.2155175	0
603	383	756	678	502	581	237	239	363	467	245	565	543	465	598	598	119	375	269	212	261	229	Colon	141	109	9.899298	2.9198203	12
335	183	634	180	160	407	240	236	336	290	244	915	445	343	469	373	227	326	261	270	230	228	Colon	141	109	9.112212	3.4260743	12
155	123	504	77	68	373	271	229	249	226	235	735	271	268	321	280	250	405	248	248	242	242	Colon	141	109	3.2346685	6.9288273	6
212	156	526	52	50	312	209	242	333	232	225	766	666	262	265	208	238	286	498	288	374	248	Colon	141	124	-2.755505	0.49812755	0
157	109	513	63	61	313	228	239	273	179	236	904	656	280	280	232	299	258	398	273	262	228	Colon	141	124	-3.3437066	2.7450662	0
218	165	581	176	155	405	81	239	263	63	256	893	728	394	346	233	393	307	660	263	276	227	Colon	141	132	-4.5484996	-0.9690805	0
775	480	664	584	426	539	540	262	904	492	261	735	669	757	757	715	341	420	301	297	251	235	Colon	141	132	10.063925	2.428993	12
156	104	526	81	77	340	257	236	284	214	231	721	619	269	303	311	232	272	333	276	300	232	Colon	141	134	-2.1325305	3.823549	0
351	223	592	104	100	351	105	240	291	114	240	790	737	276	315	315	295	316	669	323	440	241	Colon	141	136	-3.2186563	0.038735636	0
379	260	594	323	243	484	263	259	284	293	244	811	299	319	388	353	214	292	226	281	234	224	Colon	141	141	3.3976285	7.176238	6
156	103	563	114	102	381	255	235	259	270	237	719	277	288	334	311	231	409	251	240	236	235	Colon	141	145	3.2566307	6.9531155	6
342	217	662	205	159	461	382	241	271	400	704	894	377	457	499	459	132	412	226	279	256	240	Colon	141	150	-4.913598	-4.1115384	12
222	140	567	95	91	345	241	235	281	333	222	585	279	276	313	273	178	253	232	214	257	231	Colon	141	150	2.862227	7.369404	6
484	335	625	477	387	486	263	238	317	353	256	560	462	412	535	526	203	345	243	237	234	233	Colon	141	156	9.455625	3.3368082	12
119	91	469	58	59	299	223	237	258	257	222	672	600	249	260	266	220	253	252	285	251	240	Colon	141	164	-1.4615766	6.137134	3
193	119	590	271	219	443	312	232	265	287	291	842	315	316	351	349	296	426	216	280	261	234	Colon	141	169	3.2280254	6.9826703	6
210	147	541	77	71	354	212	233	249	325	210	793	606	263	294	226	198	249	513	482	284	229	Colon	141	179	-2.612172	1.0657053	0
100	87	432	70	69	326	228	232	255	287	237	540	349	336	389	329	231	246	238	221	237	236	Colon	141	181	3.3637683	7.362541	6
231	164	531	58	56	317	217	231	302	274	247	800	655	267	286	306	204	361	546	203	370	248	Colon	141	184	-2.3998377	0.5124087	0
172	106	552	95	90	353	234	237	264	92	249	754	666	294	307	227	351	246	592	284	261	237	Colon	141	189	-4.280288	-0.28805742	0
241	183	532	72	69	335	146	241	251	64	259	711	631	252	285	268	359	248	606	261	252	240	Colon	141	192	-4.4943137	-0.59688663	0
188	155	498	205	161	470	261	234	680	401	223	520	484	500	565	495	170	262	234	208	239	231	Colon	141	193	9.986419	2.5001116	12
526	335	777	626	408	779	242	249	420	484	246	554	562	511	644	655	136	402	278	235	271	243	Colon	141	210	10.045613	2.800725	12
419	242	639	159	146	390	273	235	446	260	240	567	438	305	358	316	228	590	248	264	274	242	Colon	141	212	4.8148675	3.0426245	10
201	129	598	133	115	397	185	228	253	457	250	519	744	286	311	102	56	253	780	500	249	231	Colon	141	234	-2.618852	-0.60042137	0
171	112	615	189	169	411	73	234	264	201	615	851	308	305	381	356	263	295	608	255	249	245	Colon	141	236	-4.3624163	-3.578033	0
136	88	555	140	98	460	232	235	263	327	725	828	306	296	354	352	168	253	227	250	227	236	Colon	141	282	-4.9437037	-4.132807	6
275	163	597	95	91	354	249	231	276	251	240	647	335	280	329	294	240	248	329	241	230	232	Colon	141	284	2.3066697	7.1222568	6
199	132	545	73	70	326	169	231	281	289	220	728	634	280	299	294	238	371	583	319	495	230	Colon	141	288	-2.61173	0.054249365	0
199	143	522	61	62	308	158	228	304	159	246	694	570	249	298	240	314	295	508	244	394	229	Colon	141	295	-3.1286516	0.378927	0
110	83	500	76	71	338	258	235	250	226	530	829	281	273	292	288	253	329	232	241	248	237	Colon	141	296	-4.9996	-4.170566	6
828	522	689	448	375	473	279	264	395	495	245	583	559	492	617	623	163	463	273	237	374	246	Colon	141	301	10.188793	2.9917865	12
321	205	632	365	252	504	236	230	349	417	234	518	468	444	574	579	210	327	259	238	254	227	Colon	141	341	9.604207	3.2670293	12
637	397	692	331	289	448	345	246	374	429	250	551	492	434	571	557	170	452	267	215	269	239	Colon	141	344	10.014253	3.3883288	12
244	126	658	170	148	416	272	234	338	284	225	615	338	304	363	316	206	287	229	234	396	239	Colon	141	346	3.9931657	-2.1392922	6
231	136	612	154	141	382	241	242	340	147	262	917	756	483	308	268	330	337	630	319	300	235	Colon	141	363	-2.2391567	-3.3010638	2
223	180	498	98	95	347	254	233	353	255	209	755	651	272	301	231	236	272	478	260	598	226	Colon	141	364	-1.1474324	0.627122	4
121	95	569	146	88	473	220	233	258	324	246	553	290	930	536	571	309	268	244	220	259	238	Colon	141	374	10.604959	0.6389676	11
217	132	576	93	89	355	254	235	250	312	243	555	534	269	316	268	197	269	376	324	234	237	Colon	141	375	-3.7165217	3.1916437	0
127	96	505	80	72	353	223	234	244	215	494	785	286	263	300	226	280	276	398	254	230	233	Colon	141	382	-4.684021	-3.9168155	6
99	70	496	104	96	366	94	236	311	76	238	766	729	276	302	277	326	349	650	268	536	238	Colon	141	382	-3.1316082	0.017011715	0
122	86	489	75	72	330	222	244	295	265	244	720	581	271	285	262	225	256	344	339	307	234	Colon	141	393	-2.2313478	2.8399322	1
186	125	580	128	107	400	246	229	261	387	193	598	281	274	321	274	110	279	305	484	255	237	Colon	141	395	0.67278725	4.7110057	1
268	169	633	177	154	418	286	241	273	186	252	853	409	305	327	326	281	304	225	306	239	242	Colon	141	402	2.0402675	6.887777	6
498	317	793	619	402	567	363	239	390	462	246	605	518	507	609	594	135	463	255	209	302	236	Colon	141	406	10.153114	3.0757818	12
201	163	497	63	69	285	259	235	303	105	210	711	582	253	282	317	305	282	506	277	448	237	Colon	141	421	-2.8083718	0.40205356	0
224	160	540	74	73	338	29	238	301	162	198	763	711	272	289	360	283	401	681	396	496	236	Colon	141	429	-3.0241811	0.056565415	0
191	132	538	98	100	334	181	235	321	140	215	748	661	273	303	287	297	329	628	345	500	240	Colon	141	441	-2.9361076	0.061667766	0
219	136	568	92	84	361	188	232	289	279	227	741	647	282	313	233	238	287	578	301	364	223	Colon	141	452	-3.0054436	0.29830244	0
337	216	600	106	101	356	243	231	377	383	212	683	441	265	311	246	140	299	302	509	306	246	Colon	141	455	0.501065	4.2372394	1
228	145	566	96	88	365	231	235	246	193	218	727	652	266	304	264	261	252	548	287	242	235	Colon	141	460	-4.292914	0.62909263	0
213	155	531	78	69	470	212	236	342	41	256	755	622	381	293	246	390	378	580	461	473	235	Colon	141	462	-2.8883755	-0.115123294	0
203	107	678	282	233	457	262	245	282	267	236	753	343	309	375	354	242	307	245	238	252	248	Colon	141	462	3.3076034	7.2042336	6
341	227	604	122	115	366	120	238	351	341	199	855	764	372	344	397	153	349	665	259	417	241	Colon	141	483	-2.6072226	-0.124179535	0
122	87	468	72	73	317	250	233	252	270	229	725	274	259	298	274	221	269	234	226	247	227	Colon	141	486	2.9857402	7.3874564	6
215	128	597	190	169	412	235	248	422	168	241	886	710	671	341	280	295	376	592	260	525	240	Colon	141	507	-0.7122551	-4.0840654	2
598	376	788	589	416	558	391	241	396	528	202	555	507	516	605	600	62	616	302	173	351	244	Colon	141	527	10.199459	3.1730297	12
339	221	594	95	94	338	136	239	288	152	224	770	694	274	309	301	276	371	637	329	463	228	Colon	141	551	-3.0063705	0.059326734	0
231	184	541	65	56	342	245	229	248	165	259	680	304	264	330	287	270	269	401	372	262	235	Colon	141	574	-2.775808	-1.1919421	0
198	168	508	82	82	330	216	232	313	272	215	573	672	262	289	266	217	266	630	265	246	246	Colon	141	577	-4.406201	0.2925965	0
683	439	730	502	378	516	257	251	370	452	232	543	478	472	588	581	134	424	260	221	277	241	Colon	141	581	9.950236	3.127093	12
93	67	502	116	88	418	291	233	538	439	240	617	575	565	620	563	126	231	193	208	239	234	Colon	141	585	9.980412	2.4933195	12
317	227	578	116	105	377	257	234	270	304	235	764	332	280	310	257	190	259	286	227	235	233	Colon	141	594	2.383239	7.328965	6
127	83	605	151	104	473	254	235	273	290	247	564	308	898	521	560	265	277	244	237	237	244	Colon	141	595	10.62336	0.6206831	11
235	169	570	126	114	405	196	235	248	191	213	724	685	270	317	247	255	242	645	434	238	232	Colon	141	606	-3.781771	-0.038155556	0
133	90	530	92	85	352	295	230	262	232	237	775	267	279	330	292	259	400	232	268	245	232	Colon	141	616	3.248278	6.9724517	6
306	215	579	116	108	374	273	230	259	279	238	730	580	282	302	304	205	303	234	238	246	238	Colon	141	622	-0.9743359	6.2075186	3
189	121	541	131	117	389	240	230	365	313	206	805	578	675	339	320	182	388	502	260	523	237	Colon	141	627	0.4166367	-3.8031087	2
262	183	564	101	99	354	181	240	253	208	240	827	737	265	290	250	277	254	465	380	259	226	Colon	141	627	-3.2398357	1.476092	0
158	107	516	106	105	344	234	237	297	174	238	689	636	268	314	270	276	330	376	312	373	227	Colon	141	631	-1.7830184	1.695173	1
388	299	687	499	335	565	263	240	367	435	253	537	505	437	579	578	199	370	258	221	251	231	Colon	141	636	9.73046	3.1552563	12
217	152	530	66	63	331	244	234	297	270	226	721	567	260	269	267	202	258	316	377	475	227	Colon	141	669	0.54487133	3.2109535	1
182	119	623	107	100	364	178	245	360	204	244	784	698	294	314	333	261	303	533	301	599	241	Colon	141	670	-1.3547701	0.5433766	0
560	349	712	624	516	530	263	272	401	465	257	622	541	578	598	592	176	508	284	246	261	229	Colon	141	671	10.101047	2.9408422	12
431	324	607	472	396	487	246	237	367	457	221	559	517	462	588	618	149	364	282	224	253	236	Colon	141	673	9.89731	2.9769232	12
289	227	515	256	258	381	145	224	504	570	233	614	589	749	732	680	0	392	258	168	234	228	Colon	141	673	10.061877	2.6355033	12
130	84	514	89	82	364	197	232	320	201	222	763	632	273	293	292	250	297	552	357	418	237	Colon	141	679	-2.4944992	0.25835124	0
319	200	645	263	237	424	303	264	308	266	252	862	332	340	404	381	217	326	235	244	260	233	Colon	141	682	3.3942971	7.1701655	6
250	207	528	193	174	406	296	234	639	431	215	628	533	589	627	553	129	276	233	211	242	245	Colon	141	683	9.965266	2.4296653	12
222	152	552	80	78	337	173	239	320	270	221	807	674	276	301	253	214	387	630	259	404	227	Colon	141	715	-2.9913256	-0.13070348	0
203	151	526	100	96	352	242	230	256	220	226	549	536	259	314	288	242	338	341	274	251	240	Colon	141	722	-3.0988204	3.831845	0
171	123	607	229	170	466	282	244	271	281	230	847	505	338	400	365	229	378	235	248	311	251	Colon	141	726	0.28438008	5.8779006	12
255	188	526	78	80	317	176	231	356	117	284	725	724	261	302	349	294	317	531	350	335	231	Colon	141	732	-2.8714664	0.68093866	0
345	248	552	104	99	342	189	236	263	66	221	728	704	266	318	321	354	257	507	477	278	232	Colon	141	749	-3.0151753	0.78677845	0
326	215	649	145	126	404	274	251	288	278	230	850	354	329	400	342	230	381	244	253	254	243	Colon	141	774	3.3187153	7.0859914	6
215	164	524	108	104	366	219	238	253	264	227	668	401	267	312	255	230	273	264	239	254	240	Colon	141	774	1.8446871	7.3214216	6
213	142	551	71	69	329	236	238	359	177	235	790	618	270	291	177	269	266	628	354	363	254	Colon	141	776	-3.2545385	-0.36982304	0
561	357	713	234	135	504	232	248	447	133	274	914	787	406	403	338	328	360	603	425	528	239	Colon	141	782	-2.275901	0.1813208	0
141	100	530	87	78	365	254	229	283	299	227	676	274	272	322	288	212	291	238	219	303	242	Colon	141	791	2.979433	7.2990723	6
171	113	537	155	142	383	248	234	255	294	297	819	286	293	321	314	189	379	229	230	242	237	Colon	141	793	3.2079406	7.107692	6
271	198	530	65	63	323	235	234	293	206	242	541	541	260	265	264	251	260	234	318	345	231	Colon	141	817	0.43979797	5.163341	1
168	88	606	140	119	406	254	236	263	239	243	759	309	292	352	319	243	278	238	295	264	230	Colon	141	835	3.1784267	7.1650667	6
423	303	608	132	121	390	274	233	264	250	238	551	622	281	331	252	253	517	291	491	314	239	Colon	141	844	3.679631	2.6333864	10
141	102	544	166	149	405	268	237	260	228	644	880	294	306	354	347	257	331	239	307	229	233	Colon	141	848	-4.9783354	-4.163178	6
194	122	569	81	75	351	288	232	251	235	559	795	275	280	305	295	241	320	253	250	232	230	Colon	141	849	-4.9738383	-4.1516395	6
335	250	589	303	252	474	340	245	752	389	261	616	542	624	653	596	225	316	257	244	242	234	Colon	141	860	10.01541	2.4546616	12
257	195	538	58	59	316	227	233	282	221	233	774	688	262	280	164	259	281	533	234	378	247	Colon	141	866	-3.0812273	0.54120404	0
179	137	525	98	90	365	185	236	253	91	235	726	606	268	273	209	335	269	572	322	321	229	Colon	141	876	-4.1664624	-0.321106	0
252	154	599	103	92	375	290	233	254	253	492	705	276	291	335	294	231	368	311	250	237	228	Colon	141	882	-4.9500666	-4.130288	6
140	101	488	89	90	329	260	234	264	246	227	681	518	271	318	299	224	334	305	378	431	252	Colon	141	914	0.7426179	3.5478053	1
123	82	531	115	105	377	197	243	254	54	553	879	282	292	331	331	372	318	528	345	233	230	Colon	141	928	-4.5464196	-3.7680001	0
452	292	661	390	324	469	237	234	300	352	215	653	336	300	389	404	148	281	239	260	247	321	CRC	141	26	3.5757532	7.171879	6
536	347	858	498	646	397	229	236	237	204	232	681	221	374	197	235	254	232	232	244	232	319	CRC	141	26	3.6117055	7.285185	6
229	160	544	69	66	325	233	228	243	261	214	745	654	269	286	260	196	242	250	410	234	327	CRC	141	33	-1.3204569	4.084258	1
298	192	581	157	148	391	260	239	304	136	234	783	600	267	322	296	297	271	218	485	347	318	CRC	141	33	-0.6334614	2.9122934	1
249	170	555	87	85	336	189	237	354	192	250	713	689	281	321	358	280	351	562	421	453	308	CRC	141	35	-2.5452545	0.25073427	0
575	366	790	256	166	898	228	232	231	238	224	571	226	161	220	247	235	247	231	234	244	312	CRC	141	36	4.632826	8.638052	6
535	348	781	432	647	406	218	232	241	244	228	622	224	268	222	263	220	234	246	226	235	323	CRC	141	40	3.4972162	7.61557	6
540	353	793	404	652	352	224	238	240	223	232	657	220	306	225	299	231	237	228	242	242	314	CRC	141	47	3.4527316	7.479765	6
508	436	498	390	181	771	250	233	285	291	211	562	389	522	171	252	195	0	286	230	234	309	CRC	141	64	2.823108	-2.2537768	5
567	368	793	52	104	344	238	229	233	239	223	580	214	172	245	260	237	233	230	237	241	318	CRC	141	68	4.6079597	8.617987	6
528	346	776	97	207	431	233	232	231	166	239	566	205	154	214	222	278	239	231	256	246	297	CRC	141	80	4.6117597	8.618624	6
293	256	481	276	73	740	337	228	230	177	241	556	54	488	189	177	265	652	145	240	243	333	CRC	141	87	4.4632454	6.528257	6
133	87	527	96	68	418	243	231	353	245	225	786	492	273	306	268	240	276	253	268	445	328	CRC	141	88	2.1220167	4.5944023	7
228	152	552	93	88	348	273	228	343	198	237	713	587	276	319	341	237	373	492	337	310	320	CRC	141	88	-2.7938313	0.8990179	0
388	264	596	98	91	355	271	240	308	156	221	852	749	279	325	292	295	384	281	444	354	313	CRC	141	88	-0.7011832	2.3810825	1
372	236	605	93	86	358	252	236	273	266	221	751	630	264	300	292	203	265	237	426	309	321	CRC	141	88	-0.6362683	3.8364801	1
446	264	635	121	107	390	255	223	324	260	231	784	674	428	334	315	231	285	258	228	409	311	CRC	141	88	1.4162879	-1.286333	5
223	154	550	84	78	352	229	237	273	376	189	767	653	266	287	196	149	258	507	381	258	319	CRC	141	88	-3.713397	1.1353476	0
186	110	560	100	87	379	257	230	284	207	244	780	693	269	296	262	265	270	279	356	340	304	CRC	141	88	-1.2463173	3.1374784	1
167	94	579	122	113	373	362	234	251	251	232	814	643	282	322	254	243	243	369	241	239	311	CRC	141	88	-3.433583	3.678039	0
219	146	543	64	60	328	247	229	273	252	232	827	687	271	289	323	221	320	389	298	359	316	CRC	141	88	-1.5167614	1.6534042	0
220	166	528	44	43	299	259	235	296	272	238	746	702	255	271	225	224	258	228	422	321	325	CRC	141	89	-0.6635708	3.5418017	1
211	142	544	85	83	337	248	234	269	260	222	781	691	265	281	314	189	269	210	511	254	310	CRC	141	89	-0.9542943	3.4132826	1
208	143	539	70	67	339	283	235	265	210	246	768	636	249	286	274	261	250	302	350	271	306	CRC	141	89	-2.1359007	3.7293928	1
223	158	541	60	58	312	273	232	269	279	224	769	701	266	294	246	197	259	425	336	281	323	CRC	141	89	-3.196529	2.3107069	0
253	193	529	51	50	310	247	233	287	190	227	782	522	263	285	295	258	261	225	281	320	321	CRC	141	90	0.33355066	5.940921	6
214	145	543	67	65	324	214	233	341	314	217	736	706	272	302	243	207	268	346	383	348	312	CRC	141	91	-0.9210829	2.006452	1
191	121	583	179	164	401	259	233	285	251	224	742	319	300	446	334	220	318	405	304	269	319	CRC	141	92	1.9913359	7.0821447	0
236	173	531	66	64	324	246	232	371	261	236	709	469	269	294	260	239	323	262	235	477	307	CRC	141	92	2.3356128	4.4788356	7
282	212	553	63	59	324	244	232	277	235	232	751	633	265	307	278	243	259	242	297	431	314	CRC	141	93	0.41064453	3.8323188	1
321	211	620	150	134	394	508	235	266	273	243	754	571	296	349	308	212	274	250	538	351	315	CRC	141	93	1.1809599	2.4710763	8
206	141	532	71	69	327	251	233	287	230	234	744	585	262	290	269	249	260	219	268	382	313	CRC	141	93	0.41518277	4.850218	7
104	66	493	82	75	352	216	234	278	325	212	719	501	255	266	246	166	307	264	418	326	323	CRC	141	93	0.24381267	4.392608	1
182	127	537	70	67	325	247	235	253	183	238	826	550	261	294	286	271	257	231	357	260	311	CRC	141	94	-0.5246763	4.5618067	1
231	189	505	40	41	283	253	233	241	276	229	784	684	270	273	243	217	256	224	252	353	317	CRC	141	94	-0.8334876	4.6531415	3
201	135	529	77	76	329	263	235	438	194	250	709	612	274	300	278	262	281	228	384	480	319	CRC	141	95	0.3954587	2.5137703	1
227	147	562	76	75	325	374	236	279	205	246	726	593	264	309	315	237	304	334	282	317	302	CRC	141	95	1.3142021	2.9370162	8
228	152	551	68	67	327	429	237	410	423	193	731	677	287	304	260	133	333	394	505	492	316	CRC	141	95	0.45710263	1.9548229	1
196	135	533	67	66	314	222	235	291	235	236	712	681	255	282	249	255	281	308	275	282	316	CRC	141	95	-1.9652421	3.9521105	3
204	131	541	100	96	353	294	233	320	344	220	761	617	275	324	313	160	271	300	517	303	313	CRC	141	96	-0.46710643	3.1214995	1
201	129	544	90	86	346	240	234	298	241	239	776	520	273	299	266	241	329	303	229	443	324	CRC	141	96	1.0876827	4.4106874	7
204	144	530	75	73	330	244	235	330	314	209	785	622	258	294	258	204	323	350	411	368	312	CRC	141	97	-0.7777197	2.482933	1
221	168	523	60	60	311	260	242	242	113	253	768	624	260	287	273	310	237	308	516	248	326	CRC	141	98	-1.3081884	2.8427548	1
198	145	516	64	62	319	440	229	270	344	207	730	618	264	278	234	150	258	229	385	296	312	CRC	141	98	1.7740006	2.573189	8
226	176	515	76	76	323	247	227	247	395	192	770	680	260	270	240	114	263	238	403	274	315	CRC	141	99	-1.1136903	3.9403582	1
270	191	563	94	87	356	527	232	308	290	225	714	620	268	304	283	194	285	240	281	359	321	CRC	141	99	2.055209	1.9625407	8
203	162	500	55	56	302	222	236	240	246	226	711	511	243	272	278	213	252	277	401	242	321	CRC	141	100	-0.36757964	4.9095364	1
165	136	474	32	33	271	248	231	258	280	229	621	460	263	275	269	209	270	234	217	380	324	CRC	141	101	1.6120255	6.2788734	6
226	147	564	100	95	358	191	231	258	322	244	770	609	261	302	256	178	262	595	230	270	317	CRC	141	108	-4.44999	-0.02328853	0
243	179	538	63	61	325	178	236	251	168	225	732	616	264	302	283	298	297	561	384	331	313	CRC	141	108	-3.4439776	0.31679317	0
129	95	488	77	75	336	237	233	247	242	235	776	729	258	300	299	232	285	329	233	276	308	CRC	141	109	-2.9339447	3.6694403	0
161	109	516	97	92	354	280	233	256	282	248	845	691	261	273	264	237	249	353	235	257	316	CRC	141	109	-3.30976	4.211106	0
236	140	616	152	133	401	248	246	653	199	225	868	793	639	344	367	274	406	407	269	414	310	CRC	141	109	1.8024806	-2.6538327	5
211	145	542	78	73	343	259	231	270	154	227	793	686	264	300	261	295	282	338	322	448	314	CRC	141	109	-0.83763427	1.953321	1
202	142	551	79	73	345	240	231	301	182	231	784	689	259	304	246	271	260	357	352	318	296	CRC	141	109	-2.2429278	2.3064108	1
714	443	832	671	355	756	290	235	366	428	224	551	516	453	592	551	135	380	246	219	246	314	CRC	141	109	9.891755	3.0566833	12
201	142	531	68	65	331	14	237	231	0	229	814	974	235	275	413	527	397	500	502	291	321	CRC	141	109	-2.30435	0.43623105	0
175	117	529	91	83	364	275	237	260	273	228	746	694	269	310	272	197	264	238	414	295	312	CRC	141	109	-0.9282003	3.7982953	1
222	144	554	72	68	338	221	229	285	265	235	652	659	263	297	284	207	261	360	367	274	318	CRC	141	109	-2.3865612	2.864328	1
154	114	514	165	159	385	233	244	239	295	222	630	421	280	299	284	191	267	231	239	365	320	CRC	141	109	1.665656	6.287974	6
159	107	539	94	86	363	281	232	287	153	242	776	599	279	300	328	294	436	430	407	472	318	CRC	141	109	-1.721355	0.9583177	1
348	244	590	111	97	394	232	239	268	83	213	758	693	277	325	325	336	292	576	409	384	320	CRC	141	109	-2.9308443	0.5787196	0
374	238	603	119	108	377	255	232	257	331	222	812	646	282	330	349	175	401	424	318	290	312	CRC	141	109	-1.7468307	1.004944	0
141	97	541	92	79	384	257	232	269	244	237	688	613	271	306	310	237	276	254	303	283	316	CRC	141	109	-0.7976708	5.1616654	3
189	117	565	80	77	340	219	236	259	182	252	714	573	258	297	313	264	260	406	261	239	313	CRC	141	109	-3.813189	2.7522354	0
262	205	545	98	96	345	421	235	296	282	244	775	545	270	294	303	194	260	226	314	294	331	CRC	141	109	1.5786569	3.156891	8
284	176	589	110	98	377	288	240	263	231	242	808	714	287	314	328	218	342	486	282	267	324	CRC	141	109	-3.622803	1.4694767	0
252	149	599	133	117	396	263	249	545	210	227	808	680	399	352	365	250	329	329	342	464	317	CRC	141	109	1.0212454	0.5347746	4
257	160	572	113	106	364	238	233	265	201	243	838	758	289	318	259	270	341	461	356	269	310	CRC	141	109	-3.2121239	1.5168362	0
256	186	539	72	70	329	246	232	259	241	219	736	578	257	281	266	231	255	257	251	261	319	CRC	141	109	-0.9224347	6.4401336	3
557	368	722	326	257	479	329	231	354	472	211	517	470	445	565	554	103	506	273	193	269	304	CRC	141	110	9.96897	3.3017392	12
256	187	541	66	63	322	217	231	311	306	212	731	640	271	302	226	208	343	354	242	402	310	CRC	141	110	-0.47288522	1.4768069	4
287	219	542	74	72	322	400	236	323	244	231	842	588	265	276	274	211	253	230	336	345	314	CRC	141	110	1.3821586	3.0068944	8
230	163	537	55	54	309	245	232	336	124	239	686	555	254	288	291	316	266	242	388	434	322	CRC	141	110	0.37948993	3.2694094	1
217	146	539	72	69	336	281	239	305	188	262	780	694	272	294	238	243	315	219	548	484	316	CRC	141	110	-0.15550683	2.3740509	1
197	128	542	83	78	344	523	240	318	165	220	863	726	283	326	324	261	335	261	415	431	304	CRC	141	110	1.3446227	1.9402032	8
259	190	540	64	64	317	215	233	314	282	208	721	531	276	315	305	216	299	372	358	373	310	CRC	141	110	-0.99812746	2.338404	1
265	187	559	71	66	343	294	226	316	249	243	799	634	274	304	254	220	248	211	447	329	305	CRC	141	110	-0.26190403	3.4454746	1
200	141	527	64	62	319	264	232	256	183	251	775	698	257	279	246	267	301	270	462	256	315	CRC	141	110	-1.2854946	2.9627051	1
252	190	532	63	63	318	259	238	307	215	247	716	543	258	286	259	264	269	245	381	369	304	CRC	141	110	0.35084933	3.9579625	1
238	172	539	64	60	329	267	233	293	191	239	784	708	263	285	214	273	260	265	410	303	311	CRC	141	110	-1.188869	3.2268548	1
259	158	597	121	111	378	232	228	246	189	238	705	583	267	318	294	274	256	236	264	274	311	CRC	141	110	-0.74949884	6.151612	3
228	166	531	59	57	311	223	236	246	218	219	711	664	280	301	251	271	254	237	378	272	318	CRC	141	110	-1.3127027	4.2072687	1
252	173	565	73	68	345	418	242	338	62	250	785	706	271	306	282	363	308	245	513	384	309	CRC	141	110	-0.4395055	2.0273101	1
631	400	772	568	401	541	305	242	422	510	230	540	535	481	625	612	110	434	278	210	272	296	CRC	141	111	10.086484	2.9634502	12
288	219	543	79	77	340	362	240	315	208	236	840	368	325	311	314	258	256	239	277	355	317	CRC	141	111	2.370264	5.9691114	6
142	97	520	84	78	352	230	229	263	245	209	786	675	264	302	265	238	255	468	280	255	310	CRC	141	111	-3.7450979	1.9168417	0
234	162	544	79	78	335	232	234	306	270	217	770	651	263	304	289	201	270	288	300	305	310	CRC	141	111	-1.3673047	4.0352154	3
121	92	484	42	41	286	236	256	315	203	237	730	374	425	284	255	269	254	231	275	347	310	CRC	141	111	2.8350856	-2.215162	5
218	143	564	91	87	351	470	229	403	357	227	815	714	494	301	273	167	351	341	471	454	313	CRC	141	111	1.4823072	-1.3645461	5
139	86	550	72	66	341	253	239	299	189	242	749	678	263	303	324	259	359	535	275	299	323	CRC	141	111	-3.3746269	0.99457544	0
336	225	571	97	93	342	305	235	272	209	230	822	744	269	311	279	259	356	233	401	343	313	CRC	141	111	-0.8503075	2.7262793	1
213	150	532	64	62	315	218	233	282	207	230	782	682	259	299	231	290	268	488	303	387	312	CRC	141	111	-2.9575422	0.59118855	0
421	267	612	117	108	366	342	241	278	103	235	808	694	274	345	355	327	284	473	417	303	313	CRC	141	111	-2.569395	1.1895078	0
232	172	523	66	66	318	286	232	283	275	231	595	415	274	284	301	200	275	234	266	475	324	CRC	141	111	2.1214972	5.2076726	7
230	160	562	83	80	342	242	236	285	38	240	822	718	253	301	287	392	268	310	556	340	312	CRC	141	111	-1.4370756	1.938914	1
250	190	525	62	63	314	273	234	251	211	238	802	456	256	288	230	259	249	224	289	254	324	CRC	141	112	1.0344924	7.1321335	6
187	124	543	94	90	354	547	237	401	197	233	777	603	268	306	265	273	290	232	391	341	321	CRC	141	112	1.6750243	2.3428922	8
287	181	582	78	74	341	297	239	357	73	293	796	650	286	307	344	342	300	381	612	463	308	CRC	141	112	-1.7160419	1.3859414	1
266	202	527	58	57	315	256	231	273	341	220	715	468	256	282	263	161	252	237	361	258	308	CRC	141	112	0.37499195	5.559499	1
235	188	512	51	51	307	228	229	254	257	238	714	622	252	260	264	204	269	356	287	389	313	CRC	141	112	-2.2755377	3.0259347	1
279	223	529	74	74	316	293	238	296	293	225	829	616	279	293	281	188	238	221	260	276	318	CRC	141	112	-1.1589055	5.549727	3
210	146	533	69	67	324	244	236	240	261	234	791	507	260	287	317	192	240	225	329	232	322	CRC	141	113	0.016326407	6.0568957	6
196	149	522	55	53	319	231	239	619	235	235	713	395	252	276	300	229	323	249	244	518	328	CRC	141	113	2.8828924	4.5977263	7
282	179	585	116	106	377	255	237	259	243	243	772	731	283	313	343	236	276	210	488	381	306	CRC	141	113	-0.5854322	2.7378805	1
259	203	526	60	60	306	314	232	261	342	228	785	666	257	285	299	138	246	214	402	325	315	CRC	141	113	-0.9084927	4.0924897	1
228	166	538	74	70	336	216	233	259	265	211	767	642	278	284	253	242	243	334	467	282	313	CRC	141	114	-1.5108773	3.2573712	1
239	153	561	81	75	353	320	249	349	144	254	739	642	277	306	289	281	367	208	390	372	314	CRC	141	114	0.17799892	3.0985897	1
232	163	542	87	86	338	308	233	261	268	219	832	635	270	299	272	200	251	222	507	237	321	CRC	141	114	-0.7110232	3.545671	1
228	175	523	46	46	297	269	237	252	328	221	731	634	255	281	215	198	261	236	443	278	316	CRC	141	114	-0.7191841	3.7977679	1
257	163	563	101	96	352	308	237	251	104	262	858	748	281	309	263	323	289	230	439	254	317	CRC	141	114	-1.2640841	2.5412152	1
227	153	546	74	72	329	292	239	312	370	226	792	576	265	295	288	136	263	228	393	349	309	CRC	141	114	-0.12807602	4.0638046	1
215	150	528	67	64	335	418	229	405	288	235	818	676	264	282	268	208	307	262	436	419	327	CRC	141	114	1.3055527	2.0263238	8
236	178	529	74	74	323	232	240	276	203	232	707	622	259	282	277	262	267	291	371	232	315	CRC	141	114	-1.7966547	3.8795235	1
177	119	539	80	71	376	262	239	263	85	238	743	593	265	308	305	343	254	347	519	313	314	CRC	141	115	-1.4337981	2.2915823	1
259	187	552	65	63	321	263	232	339	344	222	747	622	287	307	288	162	271	585	365	398	319	CRC	141	115	-2.543453	-0.58726937	0
215	157	530	73	71	327	222	241	266	237	257	786	602	280	316	254	245	384	478	267	368	304	CRC	141	116	-2.3283653	0.70380056	0
202	150	517	67	67	317	239	236	252	316	217	772	535	262	294	264	186	260	231	352	322	308	CRC	141	116	-0.15024857	4.8644247	1
215	161	515	53	53	309	237	228	334	158	241	698	688	257	293	291	272	270	256	462	369	298	CRC	141	116	-0.7658648	2.5001757	1
205	144	532	62	61	316	252	235	265	180	236	753	596	265	298	315	250	273	324	449	259	312	CRC	141	116	-1.5242479	3.0246062	1
273	204	529	51	51	294	249	236	277	315	213	654	601	273	300	281	167	254	272	241	251	311	CRC	141	117	-2.0693896	5.5395494	3
322	212	578	94	92	342	269	232	324	225	275	809	646	360	314	294	248	342	224	414	386	321	CRC	141	117	1.2169287	-1.2765534	1
246	179	532	65	65	324	279	234	342	243	232	781	650	267	295	303	200	283	253	422	368	314	CRC	141	117	-0.18683921	3.1424465	1
176	124	515	52	52	307	415	234	307	287	209	730	591	252	281	266	201	254	243	444	484	311	CRC	141	117	1.4244368	2.336393	8
204	140	534	64	63	317	251	240	359	126	224	754	520	265	302	286	350	286	213	559	441	321	CRC	141	117	-0.68805563	2.3635771	1
204	142	537	75	73	328	244	234	330	172	233	778	604	262	294	272	285	289	226	447	452	327	CRC	141	118	0.05198629	2.8018396	1
250	165	564	88	85	341	261	228	268	242	222	841	706	285	308	265	246	334	355	445	468	314	CRC	141	118	-0.62844867	1.8186212	1
250	200	514	53	54	298	223	231	256	220	227	761	521	255	282	264	253	249	237	344	261	317	CRC	141	118	-0.17495963	5.5949726	1
420	272	608	107	99	365	257	237	333	257	213	780	623	273	323	298	246	280	196	542	317	318	CRC	141	118	-0.36194554	3.2008188	1
206	137	540	87	84	339	416	233	285	247	227	689	553	257	293	249	245	277	402	407	370	325	CRC	141	119	-1.1030877	0.74807024	8
302	209	567	89	85	344	225	242	279	262	223	827	675	277	309	259	237	334	501	246	330	318	CRC	141	119	-2.376226	0.7236421	0
198	137	539	67	63	329	321	238	284	312	226	779	574	262	283	253	199	257	238	300	285	321	CRC	141	119	-0.342845	5.2312403	3
269	199	543	55	53	310	256	233	309	262	241	811	446	262	291	253	227	249	233	257	274	314	CRC	141	120	1.5706459	6.7271423	6
234	164	544	47	45	299	298	228	244	307	223	740	612	258	280	285	183	249	240	210	327	313	CRC	141	120	-1.1302272	6.0511885	3
223	157	532	52	51	308	197	233	283	310	206	756	625	245	289	273	196	298	521	327	319	308	CRC	141	120	-3.0904562	0.41078392	0
198	136	528	62	61	317	250	234	319	322	228	734	451	262	284	246	188	275	248	371	405	322	CRC	141	120	0.993604	4.5307264	1
211	143	543	81	79	336	274	234	367	205	242	764	688	603	302	280	268	428	227	332	375	313	CRC	141	121	1.6537728	-2.1811924	5
168	99	582	130	113	403	280	241	384	289	206	833	749	291	326	340	211	295	241	513	475	322	CRC	141	121	-0.014696784	1.9101398	1
233	160	556	67	66	315	318	231	368	238	232	641	486	263	303	220	260	259	263	318	434	327	CRC	141	121	1.8925031	4.1847196	7
242	174	552	60	57	325	245	239	258	149	244	790	637	264	289	292	287	267	315	388	263	314	CRC	141	122	-1.6563555	3.0619738	1
248	189	522	56	55	312	264	227	254	262	222	750	590	255	270	203	211	258	217	389	297	308	CRC	141	122	-0.56550294	4.331707	1
195	137	523	80	81	327	288	238	242	157	229	737	610	265	285	290	292	249	215	433	226	315	CRC	141	122	-1.0314611	3.7273886	1
307	207	573	88	85	346	364	241	282	235	231	859	704	272	321	316	260	267	232	274	343	325	CRC	141	122	0.7648511	2.7196696	4
197	143	531	63	62	327	236	235	246	180	242	644	471	263	315	328	270	250	231	443	263	311	CRC	141	123	-0.22456212	4.575106	1
189	170	498	55	44	357	276	231	300	307	222	810	377	278	292	288	180	253	216	249	300	313	CRC	141	123	2.1133015	6.9087925	6
284	176	590	116	108	375	226	240	305	127	230	762	624	255	333	346	289	290	266	408	338	317	CRC	141	123	-1.0271407	2.8518655	1
398	242	625	142	130	392	293	232	395	122	246	748	644	296	360	354	310	311	547	348	470	319	CRC	141	123	-1.9352247	0.34733313	0
227	171	540	59	56	319	204	238	241	202	219	728	561	253	289	235	264	251	333	390	251	312	CRC	141	123	-1.8920833	3.446729	1
223	141	560	103	97	364	420	237	272	171	261	793	664	277	321	297	295	286	327	414	347	313	CRC	141	124	0.8430002	2.423795	1
272	212	533	59	58	315	296	236	277	129	245	787	613	244	286	272	305	267	212	370	303	310	CRC	141	124	-0.61110735	3.9139895	1
238	145	597	127	110	408	514	229	437	276	220	735	657	299	363	332	216	332	288	252	433	315	CRC	141	124	2.0793183	1.4257246	8
300	207	564	102	97	354	233	238	323	141	231	792	695	276	319	322	303	296	554	317	336	326	CRC	141	124	-2.979182	0.7013663	0
209	153	521	53	52	308	252	234	293	283	221	778	476	306	275	281	199	246	223	285	329	315	CRC	141	125	1.3217964	6.1902757	6
276	181	579	98	95	341	457	236	424	201	252	779	637	280	333	306	264	395	394	430	478	321	CRC	141	125	0.16362211	1.6967593	8
218	158	527	62	61	315	294	231	255	196	223	748	542	258	299	218	270	256	218	395	270	315	CRC	141	125	-0.262168	4.334236	1
178	127	512	50	50	297	236	236	281	278	221	623	407	256	277	279	192	276	229	337	274	311	CRC	141	125	1.1130679	5.9450607	6
302	197	580	116	105	377	130	241	280	15	291	769	681	281	332	383	377	283	642	401	351	319	CRC	141	125	-4.288064	-0.59176457	0
248	174	541	82	80	333	234	237	249	310	225	806	706	267	297	234	223	279	430	346	323	312	CRC	141	126	-2.961635	2.1477745	0
247	160	566	110	104	355	262	243	250	216	251	777	708	276	327	299	243	240	247	399	236	323	CRC	141	126	-1.4333375	3.766294	1
198	122	553	114	107	368	253	238	320	211	243	828	716	273	300	319	262	341	332	356	284	318	CRC	141	126	-1.3804493	2.7367687	1
181	118	544	81	78	340	299	230	372	222	225	716	505	440	291	322	234	328	260	297	496	313	CRC	141	126	2.3486829	-2.1236594	5
310	206	571	92	90	337	264	239	285	190	228	779	723	279	317	283	253	284	258	447	303	304	CRC	141	126	-1.0930558	2.8573086	1
219	163	528	67	64	337	257	234	307	246	227	778	643	263	283	299	213	312	229	264	392	322	CRC	141	126	0.27162564	4.19854	4
256	200	523	52	52	301	244	237	338	137	241	751	645	260	291	268	293	260	214	489	326	315	CRC	141	127	-0.9490764	2.6254818	1
216	147	531	67	67	317	383	237	246	172	242	838	754	302	297	248	295	267	571	385	258	308	CRC	141	127	-3.4491217	0.8818993	0
136	89	524	118	106	409	233	237	323	125	258	788	596	293	331	360	319	396	449	393	410	321	CRC	141	128	-1.9689826	1.0995613	0
388	268	584	101	94	369	248	238	262	305	242	801	601	279	318	308	208	746	218	263	268	320	CRC	141	128	4.7424293	2.50607	10
255	176	552	93	89	353	289	235	366	259	235	735	594	276	304	282	237	277	270	482	430	313	CRC	141	128	0.15571895	2.73454	1
264	192	552	52	50	316	235	236	312	258	233	750	656	251	279	268	224	256	382	383	290	312	CRC	141	128	-2.5266159	2.6309173	1
193	137	528	55	53	314	295	226	300	196	242	683	575	263	277	304	228	287	257	329	455	320	CRC	141	128	0.7767266	3.402762	1
218	162	518	82	81	328	224	232	279	259	222	806	624	271	295	262	226	265	249	410	267	316	CRC	141	129	-0.9609888	4.0164323	1
210	138	553	87	85	337	224	236	296	291	211	746	616	288	305	287	198	280	485	526	257	309	CRC	141	129	-2.5543268	1.1188827	1
240	185	530	72	70	334	230	231	246	199	227	812	664	256	288	247	271	243	241	453	218	297	CRC	141	129	-1.283425	3.6172583	1
229	154	549	82	80	339	327	235	290	106	242	770	621	261	284	273	334	277	412	409	375	316	CRC	141	129	-1.7328192	1.49301	1
237	157	556	115	106	383	208	241	284	285	220	824	730	289	343	359	203	318	617	389	244	302	CRC	141	129	-3.5369039	0.44780445	0
211	138	563	109	106	353	492	236	387	338	228	758	586	284	334	275	166	267	333	348	485	317	CRC	141	130	2.0622232	1.9620899	8
521	315	874	560	340	657	413	271	412	507	223	619	547	539	630	615	48	599	242	201	447	314	CRC	141	130	10.211308	3.2299528	12
255	192	532	61	60	317	260	238	333	202	230	800	721	264	280	251	261	282	245	327	280	321	CRC	141	130	-1.5783813	4.182894	1
255	191	532	79	78	327	247	238	247	154	200	794	655	261	298	274	292	253	221	570	263	311	CRC	141	131	-1.2577227	3.1179948	1
232	163	541	61	58	325	227	237	245	168	242	745	631	251	268	299	258	242	231	447	233	306	CRC	141	132	-1.2200027	3.6183276	1
215	155	528	53	51	312	235	230	325	194	241	740	646	252	281	303	257	267	237	374	452	318	CRC	141	132	0.24690704	2.8245158	1
169	121	510	58	57	316	238	237	238	233	244	767	696	262	279	254	250	226	255	312	251	320	CRC	141	132	-1.9038787	4.7017226	3
188	122	543	56	53	314	259	238	305	277	228	783	610	277	293	307	213	282	235	332	349	329	CRC	141	133	-0.24897556	4.2473	1
265	182	554	68	62	338	322	242	286	0	280	815	581	285	323	286	412	347	504	502	331	304	CRC	141	133	-2.2188144	1.2509038	0
353	224	596	123	118	364	275	241	332	245	234	799	649	278	338	328	227	262	239	362	414	319	CRC	141	133	0.1993415	2.7046425	1
221	148	544	66	63	324	231	232	364	200	230	766	630	272	290	297	252	317	236	361	274	311	CRC	141	133	-0.2490138	4.200493	1
255	184	545	71	70	325	385	250	258	258	235	828	621	266	298	231	208	254	224	366	327	315	CRC	141	133	0.85805213	3.083863	8
237	162	557	57	54	314	270	252	354	283	226	927	632	269	291	258	211	279	367	268	303	320	CRC	141	134	-2.7697601	3.699375	0
141	83	539	99	94	352	257	238	268	259	228	774	630	271	291	281	243	268	280	231	283	319	CRC	141	134	-1.7361937	6.126334	3
617	387	718	488	380	504	295	240	347	410	234	557	475	439	565	564	202	477	273	224	275	311	CRC	141	135	9.947725	3.3773801	12
270	160	597	124	112	377	220	241	484	266	231	839	686	319	367	343	235	403	596	313	379	311	CRC	141	135	-1.6149151	0.018419288	0
308	198	578	104	95	368	252	233	285	69	228	809	682	282	310	337	357	383	261	612	417	315	CRC	141	136	-1.0965847	2.1323504	1
334	237	578	89	86	342	262	234	255	176	247	699	605	268	322	361	266	278	399	421	288	312	CRC	141	136	-2.1106577	2.3644338	1
148	102	531	74	69	344	261	230	242	195	244	691	614	264	282	278	255	264	220	368	256	313	CRC	141	136	-1.1587669	4.229653	1
166	126	493	85	87	328	233	272	325	270	228	740	363	256	280	311	206	249	234	231	356	319	CRC	141	136	2.312449	6.621686	6
308	203	595	115	107	378	292	238	248	172	239	774	578	272	327	288	291	269	221	295	264	324	CRC	141	136	-0.6454356	5.8661323	3
325	218	579	94	91	346	225	233	337	266	225	829	729	279	321	336	200	307	315	565	450	310	CRC	141	137	-0.34299842	2.0665593	1
241	177	541	67	66	322	380	236	286	153	218	814	628	281	310	315	308	285	259	463	289	310	CRC	141	137	-0.7086913	2.918073	1
235	164	543	72	73	325	250	232	278	155	254	743	582	267	297	244	308	350	283	503	342	316	CRC	141	137	-0.57840264	2.5599267	1
225	166	533	55	55	309	360	231	335	256	253	765	588	268	342	269	200	280	234	477	401	296	CRC	141	137	0.3232856	2.987755	1
241	175	542	61	60	317	253	232	297	279	225	727	536	337	295	318	181	271	302	278	334	297	CRC	141	137	-0.7555079	5.091257	5
209	149	526	65	63	319	250	234	239	105	230	665	517	249	286	247	337	255	372	518	244	303	CRC	141	137	-1.7692531	2.3005164	1
257	197	521	55	54	313	269	237	321	217	230	785	493	289	288	250	265	324	252	302	390	322	CRC	141	138	1.5050808	4.8932524	7
291	187	609	118	105	377	187	241	272	30	224	862	819	294	346	340	375	362	556	588	350	309	CRC	141	138	-2.7084239	0.5582654	0
353	227	605	106	99	368	239	240	450	234	223	832	698	291	460	287	236	296	440	246	491	312	CRC	141	138	-0.028350135	0.65973485	4
200	138	528	51	50	301	238	235	266	249	249	777	614	264	288	279	205	258	385	455	385	314	CRC	141	139	-1.854124	1.844398	1
217	166	513	43	43	291	246	231	365	287	230	777	486	276	269	260	201	255	233	314	381	320	CRC	141	139	1.5439066	5.175285	7
234	168	543	56	55	313	245	238	268	180	235	771	698	251	287	271	288	267	289	479	321	316	CRC	141	140	-1.11245	2.7207017	1
255	154	598	130	117	383	505	238	531	281	226	833	654	302	348	350	209	402	426	289	479	318	CRC	141	140	0.91858387	0.3432285	4
279	201	552	75	73	328	344	232	429	256	217	705	547	476	317	242	231	399	242	329	505	322	CRC	141	140	2.1573899	-2.478969	5
223	167	526	73	74	327	313	236	246	120	235	744	647	259	273	226	338	237	232	505	308	322	CRC	141	140	-1.1256806	2.6540978	1
197	146	514	53	53	310	252	231	276	98	256	771	636	253	285	233	343	267	289	528	314	320	CRC	141	141	-1.2345499	2.409818	1
246	172	567	89	85	346	305	239	275	293	231	748	598	281	339	278	210	266	313	336	320	322	CRC	141	141	-1.3559233	4.1019697	1
340	216	592	95	90	357	266	238	314	200	210	812	738	294	338	312	286	394	436	428	450	304	CRC	141	141	-1.3131797	1.1438023	0
208	140	542	68	67	327	357	241	263	211	244	645	493	258	304	291	257	269	361	314	285	305	CRC	141	141	1.651792	3.0856318	8
157	140	474	85	76	353	279	227	972	496	267	693	535	471	662	465	38	690	208	203	235	317	CRC	141	142	10.056036	2.5117633	12
145	97	526	62	57	326	405	229	308	137	233	773	699	275	313	233	326	266	423	477	293	318	CRC	141	142	-1.6603632	1.3518728	1
390	270	584	109	101	363	276	234	281	361	199	793	684	282	328	291	167	322	251	531	353	317	CRC	141	142	-0.16136007	2.7636158	1
308	183	602	146	130	408	195	243	380	30	235	906	762	303	327	228	413	409	589	537	500	321	CRC	141	142	-2.7483108	0.20219618	0
236	173	539	64	63	318	244	242	314	119	241	748	704	270	301	222	336	272	398	344	358	316	CRC	141	142	-1.9835757	1.6847601	1
217	135	554	93	88	353	249	233	277	211	242	740	672	266	303	246	243	325	494	430	227	330	CRC	141	142	-3.2191708	1.1583532	0
188	130	539	64	63	317	259	236	369	201	249	676	422	283	297	235	255	271	240	358	387	313	CRC	141	143	1.9065789	5.2311296	7
499	314	670	292	249	449	252	238	366	391	238	533	493	447	580	579	173	384	255	247	295	323	CRC	141	143	9.762099	3.2204442	12
249	157	568	96	92	352	254	236	359	188	216	738	600	281	312	278	267	297	371	398	479	319	CRC	141	143	-0.5385509	1.619111	1
100	74	499	74	69	345	248	236	279	200	251	762	628	346	298	307	257	293	307	247	356	315	CRC	141	144	-0.98911095	4.693198	5
249	179	539	87	84	335	252	236	355	233	215	738	631	267	302	269	252	261	226	426	287	322	CRC	141	145	-0.5061312	3.7229624	1
279	205	549	55	53	309	265	236	303	327	228	734	574	268	294	309	155	251	256	330	330	311	CRC	141	145	-0.0706522	4.661596	1
177	127	545	68	65	328	238	237	282	190	241	789	599	256	303	307	265	316	238	334	496	321	CRC	141	145	0.5821818	3.0116317	1
297	213	554	91	89	336	512	237	402	185	224	787	608	271	319	289	254	268	241	447	280	313	CRC	141	146	1.4965968	2.4650676	8
245	186	529	65	64	317	242	235	249	220	235	732	632	258	275	243	271	271	227	476	290	316	CRC	141	147	-0.819437	3.5299833	1
263	174	571	101	96	358	271	234	372	290	222	691	673	290	328	294	203	384	261	432	467	314	CRC	141	147	0.16725902	1.9164323	1
172	104	577	113	101	377	272	234	550	294	215	843	698	561	338	322	209	334	313	224	482	323	CRC	141	147	1.9317831	-1.9446863	5
175	106	550	93	87	354	262	231	309	201	232	752	667	282	323	324	258	323	415	403	392	310	CRC	141	147	-1.4890714	1.3938867	1
219	160	527	73	73	327	380	238	323	220	220	647	448	351	290	279	254	267	225	332	282	300	CRC	141	148	2.1460643	-0.4627636	8
439	308	595	126	110	419	297	287	351	259	236	664	483	290	403	289	247	291	228	507	553	306	CRC	141	150	0.59431005	2.9515984	1
244	182	532	66	64	325	258	238	294	146	235	828	731	274	299	282	299	314	262	436	406	312	CRC	141	151	-0.6549877	2.3692672	1
267	186	556	64	62	326	222	241	308	206	257	794	715	264	317	302	258	258	361	440	312	317	CRC	141	151	-1.6225938	2.4553106	1
259	197	535	53	53	310	229	239	249	238	255	743	663	274	279	282	219	269	268	490	391	313	CRC	141	151	-0.4325993	2.8449497	1
229	168	537	60	58	317	243	236	240	158	227	738	613	252	279	224	308	257	303	468	299	301	CRC	141	152	-1.1455396	2.9491084	1
247	192	532	57	55	323	251	239	280	252	230	691	549	263	280	216	244	265	327	334	346	326	CRC	141	152	-2.0700095	2.647188	1
239	172	529	75	75	323	256	229	324	368	193	772	648	278	294	281	144	297	268	506	407	308	CRC	141	152	0.033570476	2.7198446	1
194	138	520	68	67	321	268	235	266	125	248	785	616	261	277	223	322	271	314	398	313	317	CRC	141	153	-1.5854744	2.796841	1
345	200	614	149	139	381	287	236	385	155	235	732	688	602	358	291	279	328	535	364	353	327	CRC	141	153	-0.6167582	-3.071621	2
212	152	540	87	77	367	266	231	246	42	256	796	680	272	302	274	390	256	294	559	224	313	CRC	141	153	-1.4628946	2.2779305	1
418	295	594	97	89	366	250	240	309	73	218	800	591	275	315	334	332	391	366	569	436	316	CRC	141	154	-1.4333516	1.8197544	1
205	147	549	94	89	344	238	234	246	249	236	743	579	263	314	269	244	256	234	414	253	323	CRC	141	155	-0.91394544	4.1403813	1
283	191	582	119	101	484	232	237	256	237	235	805	731	278	318	265	248	284	266	232	283	316	CRC	141	155	-2.2527163	4.7151966	3
181	129	526	75	72	340	251	237	275	137	232	755	659	261	275	244	298	259	255	392	266	320	CRC	141	155	-1.3624034	3.5531816	1
251	182	563	76	70	449	122	238	257	141	223	757	720	264	312	309	294	260	600	364	276	322	CRC	141	155	-3.8590837	0.13250293	0
209	152	524	76	72	342	529	236	317	203	241	830	728	270	290	321	232	251	214	292	287	327	CRC	141	155	1.7836112	2.33886	8
259	202	527	30	31	260	253	232	242	246	243	731	620	260	272	291	222	272	223	286	237	318	CRC	141	155	-1.5641342	5.91514	3
225	168	528	72	72	325	260	235	390	93	248	762	614	265	292	299	318	288	220	561	383	314	CRC	141	155	-0.75772893	2.231818	1
195	143	516	61	60	312	235	237	302	133	240	789	668	254	270	234	325	257	284	507	375	310	CRC	141	156	-1.1359375	2.3988156	1
197	148	529	70	64	342	255	239	294	247	234	790	523	263	290	230	239	335	527	299	280	323	CRC	141	156	-3.2517343	-0.51000124	0
237	157	565	99	94	352	392	243	302	140	226	775	681	273	318	343	298	262	283	524	294	327	CRC	141	156	-0.70683444	2.4795787	1
252	179	539	92	92	338	244	241	299	185	245	771	612	299	292	305	255	264	227	462	327	313	CRC	141	157	-0.46009877	3.3518085	1
301	196	582	71	67	341	281	236	325	243	232	761	734	274	303	256	230	266	344	310	293	317	CRC	141	157	-2.401283	3.0027626	0
191	135	542	82	79	339	339	236	264	136	243	775	614	264	272	237	292	256	369	404	296	315	CRC	141	158	-1.6607724	2.5744994	1
226	159	541	90	88	340	281	238	277	237	227	769	587	265	306	286	229	288	228	417	331	316	CRC	141	158	-0.12801032	3.6790397	1
304	201	587	119	110	374	248	234	274	245	213	803	738	280	315	262	218	356	275	455	298	314	CRC	141	159	-0.89344543	2.9236915	1
202	151	518	72	71	325	486	224	351	330	211	595	374	260	268	245	177	303	230	402	305	309	CRC	141	159	2.0411775	2.8954911	8
256	196	528	49	48	302	231	233	250	199	234	748	680	240	266	261	246	262	261	420	284	317	CRC	141	159	-1.226762	3.6289003	1
229	152	556	89	83	354	200	230	311	128	255	712	653	270	326	304	314	342	472	417	425	303	CRC	141	159	-2.1869457	1.1176573	0
156	102	526	101	96	350	208	236	312	92	257	761	667	265	300	310	309	258	480	431	248	315	CRC	141	160	-2.9443514	0.89407724	0
258	187	543	74	75	316	190	237	266	161	250	765	629	261	302	296	252	311	547	343	289	312	CRC	141	160	-3.5777767	0.42692506	0
273	198	538	65	62	323	250	238	245	300	209	819	670	456	292	232	202	263	250	403	267	322	CRC	141	160	0.8280896	-1.5620147	5
263	176	566	84	79	345	292	239	265	229	235	780	694	266	312	307	238	279	257	370	310	308	CRC	141	160	-1.2118868	3.757346	1
228	157	536	71	68	341	220	233	318	290	222	687	619	274	298	329	201	330	355	327	381	324	CRC	141	160	-1.0952448	1.7236975	4
219	145	551	75	70	340	397	240	301	331	198	843	690	270	303	225	185	314	299	568	405	325	CRC	141	161	0.6680905	2.2042835	1
352	256	568	85	82	343	264	231	282	314	216	820	686	273	300	258	213	282	276	343	250	295	CRC	141	162	-1.5571463	4.558079	1
232	170	529	64	62	319	239	232	246	168	244	774	652	255	283	284	273	251	279	302	249	316	CRC	141	162	-1.8595425	4.6023664	3
229	159	546	62	61	318	337	232	352	279	236	688	566	262	289	305	196	261	232	314	352	316	CRC	141	162	0.98501366	3.8878767	7
216	168	512	49	50	298	259	234	325	228	235	699	568	248	267	240	230	302	337	421	401	315	CRC	141	162	0.066769585	2.768028	1
242	187	524	65	66	314	239	230	311	127	265	712	703	250	274	249	314	253	266	549	317	316	CRC	141	163	-1.2336366	2.4493144	1
214	155	528	52	52	300	237	233	299	219	232	808	555	267	295	284	239	260	228	391	267	322	CRC	141	163	-0.31180224	4.525065	1
412	288	591	96	92	352	250	239	299	266	222	854	688	411	320	289	236	280	367	312	331	316	CRC	141	163	0.5494906	-1.2473167	5
207	148	528	60	60	311	223	237	333	247	229	812	654	272	279	233	247	249	301	419	341	307	CRC	141	164	-0.49267218	3.2848775	1
245	196	514	51	51	302	263	232	277	207	231	585	424	259	282	243	256	264	255	310	307	310	CRC	141	166	1.447023	6.364901	6
253	183	542	74	72	336	247	236	292	178	213	777	662	259	286	296	271	273	382	359	320	313	CRC	141	166	-2.2472634	2.1323886	1
225	176	503	51	52	303	258	236	260	209	236	776	599	251	275	261	254	250	213	481	290	312	CRC	141	167	-0.71040505	3.5895247	1
344	211	642	350	287	468	264	234	311	361	249	532	458	461	549	537	178	458	265	226	261	317	CRC	141	167	9.749431	3.4869037	12
316	202	593	101	96	350	288	239	348	296	258	798	614	288	332	295	186	315	224	508	417	302	CRC	141	167	0.011067835	2.66739	1
389	239	608	88	80	357	254	244	323	226	240	865	766	306	337	248	266	294	307	294	345	319	CRC	141	168	-0.75210243	1.9780682	4
221	146	554	86	81	346	353	237	347	227	241	689	534	263	297	302	235	323	261	389	366	314	CRC	141	168	0.64485085	3.526711	1
210	139	550	75	71	337	270	242	264	257	250	820	659	274	303	245	231	285	219	537	373	322	CRC	141	168	-0.3768264	2.8374684	1
238	187	528	73	68	335	229	232	258	208	238	787	567	264	289	290	248	253	274	328	262	314	CRC	141	168	-0.3695214	5.778039	3
189	134	538	86	82	346	247	234	331	246	219	812	704	362	310	263	239	269	338	244	255	325	CRC	141	169	-2.7422192	3.5659733	0
201	133	549	64	61	326	275	233	334	157	263	760	638	263	302	280	292	331	292	448	310	306	CRC	141	169	-1.0013269	2.8371377	1
243	183	527	67	66	319	251	228	245	253	227	715	410	247	278	216	253	257	225	422	243	315	CRC	141	169	0.64876527	5.3421555	1
215	153	532	84	81	339	369	237	259	264	227	759	685	275	307	316	212	328	319	433	310	312	CRC	141	169	-0.48197943	2.9854622	1
220	171	502	63	65	309	240	232	270	169	241	744	618	252	275	252	294	290	224	408	412	315	CRC	141	170	-0.09936101	2.8581965	1
249	174	552	53	52	309	249	238	248	323	233	741	564	277	294	250	176	284	343	274	295	311	CRC	141	170	-3.2800972	4.058504	0
203	131	581	117	111	364	263	233	337	254	219	682	629	288	333	290	216	286	457	424	327	311	CRC	141	170	-2.252621	1.2473434	0
247	166	555	92	87	352	394	249	273	34	258	837	716	284	324	322	380	286	628	377	386	323	CRC	141	170	-2.9350958	0.48324522	0
222	147	545	63	61	317	259	233	300	185	221	757	724	267	307	266	291	281	347	529	307	309	CRC	141	170	-1.2838981	2.4313877	1
220	137	579	97	84	390	294	242	291	110	244	867	671	295	350	324	344	409	489	445	335	315	CRC	141	171	-2.2847345	0.98632735	0
216	145	551	76	71	340	305	234	263	284	213	661	595	266	310	292	210	288	421	321	395	312	CRC	141	172	-1.6371834	1.113772	0
153	98	527	80	76	340	239	248	245	271	226	635	424	269	327	296	219	247	287	257	241	303	CRC	141	175	1.4704032	7.517971	6
231	183	511	50	50	301	259	233	244	267	216	708	591	255	279	287	203	269	265	461	355	309	CRC	141	175	-0.36177447	3.6516292	1
232	138	584	111	107	353	232	237	370	186	206	759	589	369	331	304	277	296	391	369	499	306	CRC	141	175	-0.48826456	1.3374016	1
211	147	531	67	66	322	435	229	316	273	228	708	604	260	292	318	201	279	256	333	437	327	CRC	141	177	1.6678352	2.1635659	8
209	141	540	59	57	319	282	234	291	315	223	737	624	272	287	227	200	270	267	357	375	322	CRC	141	177	-0.0983739	3.6728609	1
199	126	551	98	93	351	258	231	247	287	222	781	593	275	317	307	222	260	364	527	309	314	CRC	141	178	-1.6870662	2.6696157	1
258	204	516	51	51	300	255	233	310	243	222	660	427	250	274	237	234	262	227	325	348	315	CRC	141	178	1.6418351	5.515489	6
231	180	530	72	72	324	326	239	307	210	222	766	662	263	288	207	263	243	269	469	362	319	CRC	141	178	-0.04427874	2.958678	1
528	356	637	110	77	422	838	77	331	928	0	815	1023	626	342	0	0	0	0	0	398	310	CRC	141	179	-11.413174	-0.23753664	4
263	194	532	75	76	325	275	231	286	264	230	787	638	260	301	216	208	267	312	508	476	328	CRC	141	179	-0.046084963	2.663614	1
289	246	510	45	46	285	246	231	319	219	225	692	405	255	291	259	239	243	226	311	262	312	CRC	141	179	1.808344	6.730688	6
286	179	585	134	124	391	246	241	289	109	243	810	673	266	306	262	334	296	235	533	385	320	CRC	141	179	-0.9544005	2.3000498	1
138	85	529	90	85	349	263	238	272	300	229	808	671	269	299	250	192	283	223	233	461	321	CRC	141	180	0.5447754	2.0893247	4
256	203	525	53	53	302	235	236	249	111	250	804	553	248	288	266	315	245	230	395	265	313	CRC	141	180	-0.92116755	3.6692605	1
230	166	550	84	82	336	313	235	300	276	206	761	605	272	291	218	222	276	289	442	346	326	CRC	141	180	-0.046411354	3.0925035	1
517	310	658	170	112	458	239	240	287	293	235	823	701	339	369	325	198	261	292	561	286	315	CRC	141	180	-0.66830075	2.708024	1
215	148	543	82	76	365	336	234	287	268	217	741	621	270	306	232	251	298	280	464	421	303	CRC	141	180	0.29623377	2.8175714	1
163	113	537	83	76	362	305	232	330	269	237	796	678	265	296	274	206	262	212	291	302	318	CRC	141	180	-0.61248076	4.646559	3
214	161	513	48	49	299	243	237	275	119	242	754	646	257	277	238	322	263	261	423	243	323	CRC	141	181	-1.3099285	3.324472	1
159	109	522	76	73	337	223	238	252	247	216	689	613	262	277	304	233	250	265	490	279	309	CRC	141	181	-0.9248387	3.6049147	1
268	172	578	66	64	324	238	230	329	133	233	719	665	272	321	299	312	277	424	386	349	324	CRC	141	182	-2.1084876	1.4823368	0
204	153	521	89	88	343	377	233	339	257	228	768	556	274	294	307	208	371	234	251	452	329	CRC	141	182	2.2842078	2.1107178	8
210	153	529	62	62	313	284	237	307	195	231	754	565	459	293	284	268	268	249	352	357	309	CRC	141	182	1.2861803	-1.8179166	5
217	154	529	51	51	302	287	230	350	119	232	720	657	261	296	314	288	261	220	423	445	315	CRC	141	183	0.07257645	2.462851	1
216	154	541	59	57	316	245	231	312	280	227	752	425	326	288	286	205	320	274	388	335	322	CRC	141	183	1.0166801	5.4478674	1
588	384	656	150	100	447	248	235	392	353	187	858	751	317	367	334	168	333	398	439	446	317	CRC	141	183	-0.16886732	0.8703646	4
207	156	516	69	70	317	225	234	254	255	210	744	573	255	296	224	234	251	250	358	292	319	CRC	141	183	-0.8406098	4.395829	1
231	164	538	84	83	336	256	233	286	294	222	742	597	261	273	251	221	272	318	431	332	316	CRC	141	184	-0.54911906	3.0832677	1
208	143	539	89	84	351	246	269	267	173	234	762	613	424	316	285	291	314	360	449	310	311	CRC	141	184	-0.2950749	-1.8383816	1
204	123	577	109	103	361	325	237	292	252	218	792	716	297	325	320	227	280	239	270	358	317	CRC	141	184	0.54666096	2.6480706	4
217	156	540	56	54	309	242	230	234	303	227	749	654	257	279	214	204	243	229	286	247	308	CRC	141	185	-2.1191936	5.566904	3
202	148	524	62	60	317	287	239	259	306	233	763	629	252	284	241	190	246	250	388	257	298	CRC	141	185	-0.8901612	4.257196	1
428	255	626	127	114	384	521	234	500	316	210	799	603	468	382	320	207	356	216	237	540	322	CRC	141	185	2.4667685	-1.7528504	5
232	184	592	43	42	289	249	232	290	200	244	800	533	244	273	259	261	234	220	344	286	318	CRC	141	185	-0.20470473	4.8544087	1
217	162	525	57	57	311	285	235	311	244	247	735	605	255	275	273	226	275	251	457	367	312	CRC	141	185	-0.030707346	3.222623	1
402	291	576	81	78	340	244	232	243	242	240	751	625	263	325	286	237	259	225	503	237	309	CRC	141	186	-1.0756108	3.5532825	1
220	154	541	75	73	337	388	234	314	268	225	829	760	280	304	265	248	376	253	358	445	309	CRC	141	186	1.0873069	1.8160355	4
234	177	525	45	44	300	250	230	274	157	238	690	435	262	284	221	284	261	224	517	319	323	CRC	141	186	-0.88471997	3.172108	1
174	124	525	56	53	316	264	232	282	276	226	752	604	265	282	275	187	302	399	287	279	313	CRC	141	186	-3.2822442	3.2018971	0
344	231	576	82	78	339	273	232	293	313	219	734	395	278	322	242	212	306	241	216	297	320	CRC	141	187	2.0379841	6.717543	6
212	147	528	71	70	322	242	226	254	327	211	690	617	262	283	252	178	242	235	469	251	309	CRC	141	187	-0.73821807	3.762707	1
227	168	524	61	59	316	259	236	308	99	264	741	670	263	289	300	330	303	244	403	266	319	CRC	141	187	-1.3261545	2.89265	1
223	166	521	64	63	325	248	227	257	188	230	727	597	256	297	280	263	246	240	421	243	307	CRC	141	187	-1.0358143	3.8949747	1
216	152	541	83	81	337	213	233	271	220	235	734	537	259	299	248	243	261	304	449	256	304	CRC	141	187	-1.0202225	3.579163	1
240	179	533	62	62	310	235	233	298	244	238	752	655	271	290	312	220	289	246	432	461	305	CRC	141	188	0.20874743	2.6756864	1
312	215	578	75	72	335	245	238	242	361	224	742	641	261	285	271	148	263	316	260	333	311	CRC	141	188	-2.478782	4.1542	3
203	135	531	70	69	327	229	235	313	154	244	720	668	268	314	321	275	268	438	361	337	307	CRC	141	188	-2.6104617	1.4596705	0
248	157	565	116	110	365	255	236	288	228	238	835	643	292	350	339	253	291	275	243	295	314	CRC	141	188	-1.1812687	4.9697776	3
260	214	517	37	37	282	224	231	286	256	220	625	347	254	275	258	240	251	240	229	354	323	CRC	141	190	2.390658	6.8118095	6
225	171	524	54	52	307	241	237	252	192	235	754	508	258	287	285	268	256	217	298	252	318	CRC	141	190	0.093268886	6.754375	6
227	167	534	74	71	342	225	237	248	274	224	791	595	267	288	274	210	244	237	292	262	321	CRC	141	191	-1.3676217	6.0114913	3
354	219	608	152	134	411	330	239	556	217	239	892	773	514	359	355	265	347	379	297	561	323	CRC	141	191	1.877824	-1.3673015	5
202	157	504	62	62	307	229	236	243	122	226	832	689	252	280	272	329	240	218	440	237	308	CRC	141	192	-1.378954	3.2462337	1
210	148	527	60	59	314	249	236	252	242	224	769	686	265	290	240	230	253	283	403	229	321	CRC	141	192	-1.5717261	3.9357052	1
246	154	571	87	84	341	322	235	339	277	225	740	556	282	330	300	225	337	392	297	426	319	CRC	141	193	-1.0281042	0.94066316	4
239	174	531	67	66	315	310	235	316	225	236	752	633	266	282	253	252	277	268	448	334	321	CRC	141	194	-0.084928565	3.1696897	1
336	249	576	79	74	341	259	235	285	264	239	718	415	327	323	280	231	321	238	245	282	318	CRC	141	194	1.9570168	6.7901764	6
248	194	528	41	42	287	469	230	352	231	226	716	352	280	289	285	217	269	234	251	331	315	CRC	141	194	2.3969786	3.1629398	8
122	77	511	83	79	340	215	233	279	159	243	775	717	266	283	266	306	253	610	329	268	316	CRC	141	194	-3.7701015	0.30034384	0
334	220	583	112	104	367	238	237	270	171	204	800	654	278	319	268	274	270	226	522	299	313	CRC	141	195	-1.0631353	3.1473372	1
220	159	531	82	82	328	316	229	274	244	215	761	633	266	307	268	250	302	239	414	343	321	CRC	141	196	-0.19453846	3.4112375	1
212	155	527	70	69	322	280	240	275	162	254	735	649	263	282	278	276	263	238	388	300	312	CRC	141	196	-1.0142938	3.7439902	1
219	163	522	59	59	309	246	229	278	238	219	731	471	260	291	270	240	287	219	465	283	315	CRC	141	197	0.005623597	4.4466968	1
165	104	557	117	108	375	183	239	261	267	227	842	774	295	334	284	235	285	472	260	263	318	CRC	141	197	-3.3206341	1.6054502	0
215	160	517	65	65	315	324	239	336	187	231	785	548	267	275	294	254	280	219	382	353	313	CRC	141	199	0.5498843	3.5569723	1
145	128	459	24	23	259	245	231	230	288	225	710	577	246	268	227	208	265	247	254	237	321	CRC	141	199	-1.2324675	7.0470634	3
219	146	538	73	71	331	270	231	248	249	243	766	680	274	300	295	212	268	397	290	272	324	CRC	141	199	-3.1249518	2.6350474	0
238	169	545	72	71	322	260	246	312	24	255	878	708	348	280	238	417	282	262	576	345	307	CRC	141	199	-1.2197694	1.9574016	1
203	141	538	78	77	335	243	236	375	200	239	800	640	264	288	333	236	319	335	432	439	327	CRC	141	200	-0.44545582	1.7572265	1
205	155	514	56	55	313	247	234	251	236	233	709	565	257	281	283	216	241	269	335	238	319	CRC	141	200	-0.32710648	5.8591685	3
223	166	526	62	62	311	373	233	435	277	230	712	449	388	288	258	223	283	249	248	385	316	CRC	141	200	2.7685108	-1.666346	5
412	249	625	142	129	396	396	229	301	271	230	798	671	291	357	307	231	320	274	280	408	321	CRC	141	200	1.432595	1.7143538	4
236	154	562	71	67	334	410	236	252	211	215	777	697	268	309	236	262	251	285	551	264	321	CRC	141	200	-0.41252008	2.945682	1
235	190	515	50	49	312	220	233	246	347	219	697	547	254	260	270	144	263	243	408	278	306	CRC	141	200	-0.2252142	4.767169	1
258	177	576	83	77	353	265	238	303	275	233	718	610	280	308	266	218	328	405	243	400	310	CRC	141	201	-1.3702216	1.1863568	4
239	188	528	41	41	286	247	231	265	277	224	772	526	264	279	253	205	240	210	301	255	330	CRC	141	201	-0.098557934	6.403912	6
191	117	552	102	98	356	170	243	297	224	246	866	704	288	315	282	264	255	559	326	291	330	CRC	141	201	-3.7420366	0.5249055	0
407	257	610	126	115	377	259	234	317	237	221	782	726	304	375	394	224	354	231	336	572	312	CRC	141	201	1.0045084	1.1825314	4
345	260	553	74	74	325	241	234	284	261	232	701	497	267	289	294	218	245	237	254	256	316	CRC	141	203	0.68051434	7.1421447	6
236	177	529	67	66	324	408	230	478	256	228	674	558	263	291	265	239	320	298	265	296	314	CRC	141	203	2.0843015	3.458754	7
244	178	542	56	55	313	242	237	277	193	243	768	542	253	291	295	278	254	241	377	301	312	CRC	141	204	-0.24577451	4.383087	1
201	136	552	84	80	342	294	237	359	166	360	867	726	336	294	362	345	316	230	430	310	310	CRC	141	204	-1.1345724	2.5981154	1
280	218	531	64	63	315	241	240	372	166	256	742	534	340	293	287	277	258	223	486	363	315	CRC	141	204	0.067926146	3.3077528	1
219	165	517	64	64	316	224	234	283	298	239	734	659	258	275	249	188	265	252	388	379	311	CRC	141	204	-0.32474643	3.5236158	1
231	157	545	74	72	326	262	237	251	165	259	744	683	267	299	287	275	248	225	402	345	315	CRC	141	204	-0.89989644	3.2232716	1
254	195	542	70	68	329	225	234	298	257	225	782	543	278	294	298	217	270	333	340	393	310	CRC	141	205	0.123886526	3.1763563	1
233	159	545	66	65	323	239	239	259	359	222	803	710	284	280	229	169	274	265	472	312	308	CRC	141	205	-0.69892275	3.0866466	1
203	153	523	58	58	314	283	227	232	208	238	780	600	252	293	281	249	240	225	326	239	313	CRC	141	205	-1.0727211	5.6790814	3
230	147	570	85	81	344	446	232	304	285	236	783	704	286	304	296	230	351	287	316	306	313	CRC	141	206	1.2580596	2.482955	8
230	180	514	51	51	299	205	235	255	223	243	700	605	252	271	220	276	248	353	308	247	312	CRC	141	206	-3.0984497	4.1142993	0
216	150	542	72	70	327	321	238	349	177	244	733	589	260	280	251	277	284	259	322	465	322	CRC	141	206	0.90219605	3.108454	1
206	132	556	102	101	344	218	235	241	218	239	773	717	292	334	353	236	254	499	292	213	319	CRC	141	207	-3.7671685	1.5673386	0
281	191	552	91	88	346	247	237	318	227	232	792	699	277	321	219	264	320	297	240	351	316	CRC	141	207	-0.7836064	4.3154364	4
130	84	523	96	91	350	251	243	271	202	225	844	699	279	301	301	259	267	232	441	228	318	CRC	141	207	-1.3019928	3.4189951	1
266	168	571	96	90	357	558	236	359	258	216	783	675	285	326	353	218	366	328	250	437	315	CRC	141	207	2.051149	1.4435993	8
206	141	541	57	56	311	272	234	259	204	232	821	662	266	281	265	265	248	307	352	246	322	CRC	141	207	-2.0585117	3.81872	1
174	115	531	90	85	355	378	228	294	309	208	799	646	280	322	313	182	394	536	292	261	315	CRC	141	208	-1.4190856	-0.3923052	0
204	142	538	69	68	325	246	236	282	98	251	703	564	259	288	312	303	318	337	403	273	308	CRC	141	208	-1.6871377	2.7090607	1
216	147	538	86	82	345	301	235	276	135	249	764	732	266	312	285	301	286	325	540	385	316	CRC	141	209	-0.9842134	2.1728344	1
218	159	530	60	59	316	277	232	291	204	240	716	647	262	293	317	228	260	205	389	308	311	CRC	141	209	-0.86315393	3.8756773	1
254	192	531	64	63	324	242	227	237	263	223	711	556	258	291	251	221	237	229	508	235	298	CRC	141	211	-0.8637108	3.6927545	1
345	217	608	150	134	417	280	228	321	51	261	825	735	307	360	384	366	291	333	530	302	299	CRC	141	212	-1.5393164	1.9476273	1
244	172	551	89	88	337	454	246	350	86	256	811	634	271	306	310	323	323	208	486	395	305	CRC	141	212	-0.072138585	2.1288226	1
215	165	529	64	65	313	244	235	286	155	226	720	582	252	276	305	257	259	296	498	316	317	CRC	141	213	-1.1556997	3.0433087	1
257	165	584	114	103	381	184	238	268	24	251	872	738	280	330	330	407	325	468	533	470	316	CRC	141	213	-2.4209018	0.81226045	0
286	183	593	129	121	381	151	244	322	118	235	812	765	302	348	345	319	461	596	285	368	316	CRC	141	214	-2.7401416	0.07557378	0
250	197	524	49	49	296	232	230	252	159	224	759	527	257	276	262	289	255	220	511	265	318	CRC	141	214	-0.9302682	3.2845457	1
843	531	713	509	419	500	328	238	348	413	233	528	422	434	547	507	138	428	260	212	278	318	CRC	141	215	9.821405	3.377685	12
366	244	580	101	96	357	256	239	271	110	233	852	762	281	314	255	308	286	219	594	330	318	CRC	141	215	-1.198501	2.381097	1
251	196	541	61	61	315	383	234	318	214	235	709	617	251	288	284	225	261	228	314	269	310	CRC	141	215	0.9311679	3.379155	8
198	129	555	103	98	353	251	241	260	263	234	727	587	264	319	330	227	264	296	259	254	313	CRC	141	215	-1.15282	5.798931	3
219	162	531	58	56	312	174	237	304	137	231	687	537	258	297	332	295	325	490	321	262	319	CRC	141	215	-3.5627015	0.5671404	0
235	148	567	110	103	365	234	240	250	167	233	698	577	276	303	257	289	249	259	254	230	321	CRC	141	216	-0.87888485	6.923775	3
204	154	514	59	59	314	233	235	247	178	241	733	456	305	283	292	276	259	237	329	251	325	CRC	141	216	1.3848709	6.5814753	6
228	181	511	67	67	315	248	235	246	222	217	710	531	260	272	262	251	238	223	440	247	320	CRC	141	216	-0.6066035	4.2208853	1
248	198	526	177	175	382	245	254	432	254	225	737	430	273	312	295	222	268	235	281	459	309	CRC	141	217	2.460779	4.683613	7
250	202	529	66	65	325	246	234	243	178	218	712	486	273	283	277	278	255	216	415	231	305	CRC	141	217	-0.3248514	4.597801	1
287	229	526	68	68	315	268	236	313	250	243	663	531	268	288	274	215	262	237	311	472	310	CRC	141	217	0.9474658	3.8232486	7
212	141	553	100	95	361	202	237	269	123	243	831	653	280	316	297	309	260	486	376	303	308	CRC	141	218	-3.1252441	0.813357	0
230	170	544	55	53	312	251	239	328	231	243	801	491	334	298	284	228	263	235	283	333	316	CRC	141	218	1.2603016	6.085253	6
216	154	531	63	61	318	240	236	256	229	235	646	523	265	290	284	225	257	227	250	253	316	CRC	141	218	0.027793523	7.085701	6
231	173	524	55	55	316	232	229	330	234	231	734	536	256	263	270	229	263	237	320	319	312	CRC	141	218	0.4874679	5.2974806	1
258	189	536	67	66	315	364	234	301	291	231	814	586	265	293	263	203	250	230	307	324	326	CRC	141	219	1.346413	3.3386793	8
226	168	528	133	128	365	227	244	281	281	226	714	471	274	323	287	207	264	242	263	308	316	CRC	141	219	1.1636316	6.4708276	6
198	129	537	69	67	325	242	240	314	118	249	757	530	258	289	265	322	262	225	402	341	311	CRC	141	219	-0.1524384	3.779907	1
182	149	489	32	33	261	231	230	241	167	242	670	525	253	266	225	303	241	226	421	250	317	CRC	141	219	-0.74643266	4.0927634	1
389	249	592	131	124	374	261	237	265	210	263	790	594	279	335	276	245	272	272	409	244	307	CRC	141	220	-1.0656892	3.9311135	1
167	115	532	97	93	355	357	234	303	188	253	682	666	264	296	302	232	278	516	349	376	308	CRC	141	220	-2.313806	0.64654434	0
222	164	532	73	71	331	235	233	244	120	260	715	615	254	278	285	308	251	514	432	242	317	CRC	141	220	-3.2135324	0.75457007	0
245	179	535	62	60	317	237	233	289	271	217	792	657	248	288	260	235	263	257	436	350	307	CRC	141	220	-0.37491462	3.3654175	1
239	187	523	49	49	302	245	242	251	172	240	773	694	261	276	262	286	265	246	397	288	305	CRC	141	222	-1.199502	3.482502	1
209	150	523	63	63	310	280	232	246	274	233	772	628	266	277	268	223	240	229	299	255	308	CRC	141	222	-1.4811746	5.5845075	3
177	113	567	126	113	381	230	239	264	190	228	865	783	282	313	311	276	260	264	257	264	321	CRC	141	223	-2.1788151	4.4146643	3
248	192	533	45	45	299	209	234	264	125	260	706	648	248	275	224	305	240	369	537	287	314	CRC	141	223	-1.6364553	2.209605	1
171	127	515	73	72	327	351	228	263	287	225	730	603	254	285	314	205	328	302	275	376	323	CRC	141	224	0.98642236	3.5092657	8
217	147	550	93	90	345	254	234	266	299	235	755	578	269	310	303	176	250	218	355	450	307	CRC	141	224	0.6756501	3.636596	1
207	139	554	78	75	337	233	233	289	193	233	716	589	260	303	305	261	358	347	315	382	309	CRC	141	225	-1.7546195	1.7049999	1
143	115	475	27	27	254	291	259	279	270	218	676	433	247	264	227	235	245	249	294	299	306	CRC	141	225	1.3748103	6.4630246	6
270	195	537	76	75	323	275	238	270	226	258	822	730	275	286	262	257	268	240	425	326	322	CRC	141	225	-1.0063208	3.0262613	1
295	195	576	108	96	437	262	242	338	117	238	884	729	542	330	305	345	311	412	489	473	321	CRC	141	226	0.11503013	-2.4307659	5
235	165	589	136	125	378	294	246	479	349	247	856	726	382	453	401	181	395	597	338	591	319	CRC	141	226	-0.23709404	0.20015062	4
242	185	534	44	43	307	332	233	255	258	201	754	673	255	291	317	201	255	242	439	282	317	CRC	141	226	-0.6940049	3.6452746	1
447	314	604	102	90	380	358	241	299	26	248	788	689	279	318	306	402	275	257	592	404	324	CRC	141	227	-0.9032684	2.0653217	1
261	179	564	94	89	351	261	240	305	189	229	760	653	274	325	281	287	388	466	262	398	315	CRC	141	227	-2.0038106	0.9133829	0
255	177	550	102	100	342	252	237	245	272	228	831	727	273	325	307	207	238	277	357	251	309	CRC	141	228	-1.7856772	4.0544596	1
238	165	551	76	75	331	258	235	259	242	211	766	600	258	289	302	219	244	254	486	238	307	CRC	141	228	-0.846292	3.7219715	1
207	152	526	74	71	335	254	231	247	255	241	755	559	275	303	295	215	248	250	331	245	321	CRC	141	228	-0.19117539	5.9456525	3
211	156	514	62	60	324	328	234	325	233	213	787	526	261	286	304	225	291	221	396	397	308	CRC	141	228	0.66151065	3.5163376	1
231	177	529	55	55	309	401	241	296	166	229	695	591	259	268	314	249	347	251	364	361	314	CRC	141	228	0.71360135	3.3476543	8
203	151	527	61	61	316	275	235	236	215	237	754	543	256	289	303	224	246	219	330	233	321	CRC	141	229	-0.2491347	6.090562	3
402	269	592	96	90	355	330	238	329	120	256	743	678	269	315	288	307	318	251	444	452	322	CRC	141	229	0.009088918	2.291635	1
255	163	568	87	81	342	254	234	297	310	228	759	603	493	306	351	175	349	276	239	359	310	CRC	141	229	1.4509592	-1.5857576	5
231	154	550	83	81	339	432	234	285	351	217	780	630	299	353	306	155	283	278	343	357	307	CRC	141	229	1.5735981	2.4061284	8
242	188	538	56	55	308	238	230	316	174	238	723	531	250	277	221	287	269	269	372	341	318	CRC	141	229	0.057375513	4.000565	1
200	148	524	83	85	328	259	233	335	243	243	687	438	248	274	250	235	267	244	302	375	306	CRC	141	230	1.8012289	5.385155	7
225	174	523	52	51	308	172	231	285	118	232	698	632	247	277	204	332	263	539	390	328	307	CRC	141	230	-3.2675047	0.27665034	0
275	197	549	58	57	312	246	240	268	351	221	801	610	271	303	248	150	260	244	409	274	316	CRC	141	230	-0.81311935	4.218813	1
233	157	545	70	67	328	240	232	313	167	233	736	508	271	281	247	279	254	225	389	252	314	CRC	141	230	-0.31643066	4.2392006	1
227	175	524	74	73	324	337	241	273	165	260	727	587	258	282	237	290	273	253	496	382	315	CRC	141	232	0.023088468	2.9234602	1
273	213	529	57	58	299	320	231	273	286	230	739	402	258	287	259	197	255	235	393	251	309	CRC	141	232	0.9540421	5.477857	1
246	182	544	80	78	337	315	230	271	138	241	766	615	270	288	183	334	277	421	351	285	314	CRC	141	233	-2.717549	1.875251	0
225	173	525	48	49	297	233	234	258	302	231	676	540	259	290	250	203	248	249	229	292	320	CRC	141	233	-0.58211887	6.929747	3
205	150	528	89	88	341	240	239	244	229	245	778	628	264	300	254	261	257	252	481	226	306	CRC	141	233	-1.22034	3.5866363	1
382	294	570	99	96	352	252	239	275	177	206	814	695	276	317	292	282	303	213	522	403	319	CRC	141	233	-0.45196837	2.5116472	1
417	269	610	117	108	368	253	238	298	265	222	802	729	285	328	279	242	284	428	472	313	312	CRC	141	234	-2.0227191	1.5703235	1
468	311	621	553	435	533	268	243	356	429	264	552	509	434	562	591	222	360	272	237	256	318	CRC	141	235	9.654151	3.1761816	12
380	219	647	177	157	403	384	240	403	445	161	791	658	333	408	335	90	314	457	409	420	323	CRC	141	235	-0.09962064	0.7309134	4
195	134	529	55	55	313	231	236	244	220	219	681	559	261	289	299	218	244	249	449	230	325	CRC	141	235	-0.8534135	3.998469	1
251	168	565	69	65	338	316	234	395	219	232	790	655	266	304	310	244	351	307	250	460	301	CRC	141	236	0.6589778	1.6230123	4
222	152	539	74	73	328	516	237	303	313	223	761	517	292	294	310	185	260	220	280	291	314	CRC	141	236	2.2452571	2.7336893	8
231	185	510	48	48	308	244	235	285	259	234	721	610	261	286	278	216	275	233	279	331	323	CRC	141	236	-0.20969392	4.8668585	3
186	131	524	54	53	306	273	235	303	271	221	699	586	261	282	236	213	331	284	445	461	315	CRC	141	236	0.2725759	2.8963914	1
205	135	539	102	98	355	266	234	266	270	214	720	642	260	305	278	212	256	243	350	253	317	CRC	141	237	-1.3485508	4.6939764	1
207	150	526	65	64	314	338	229	334	310	235	718	483	258	287	270	197	276	225	405	305	311	CRC	141	237	0.7749653	4.6130967	1
126	79	523	67	59	347	243	231	313	191	238	778	619	271	300	285	270	374	431	296	307	317	CRC	141	237	-2.4139965	1.193162	0
239	170	542	83	80	343	496	228	377	231	238	683	632	269	308	262	253	264	236	338	462	318	CRC	141	237	1.856328	1.9332676	8
224	168	526	56	55	306	249	232	286	247	232	733	584	253	275	265	229	269	241	374	420	315	CRC	141	238	0.4086252	3.6327825	1
210	144	536	73	72	325	229	237	341	258	217	794	676	264	280	300	227	354	394	436	315	320	CRC	141	239	-1.7729373	1.4023292	1
177	125	525	58	58	312	249	232	318	212	248	796	624	263	285	271	238	340	265	377	442	317	CRC	141	239	0.3766189	2.8294818	1
226	167	529	59	59	307	242	231	285	235	234	702	622	359	291	329	241	256	400	396	345	312	CRC	141	240	-2.1935272	2.0709822	1
228	168	526	67	66	324	234	235	278	243	224	762	604	275	290	253	240	315	328	361	333	321	CRC	141	241	-1.8197792	2.9363556	1
209	153	524	56	57	309	251	234	332	130	259	827	621	256	277	251	323	281	249	411	397	316	CRC	141	242	0.0041947896	2.7558026	1
263	204	516	48	49	298	294	270	282	219	248	845	621	263	294	277	253	251	230	384	303	309	CRC	141	242	-0.59120345	4.081972	1
186	128	528	89	85	343	253	235	345	156	240	662	533	275	314	283	291	380	415	333	347	310	CRC	141	242	-2.358571	1.1562566	0
206	154	522	54	54	303	276	234	293	142	244	660	571	248	301	325	291	281	184	434	274	315	CRC	141	242	-0.5965294	3.8942945	1
177	122	524	71	69	336	283	232	257	300	219	822	660	271	303	314	182	264	260	338	286	301	CRC	141	242	-1.481476	4.522841	1
173	119	525	68	63	339	210	231	276	193	228	781	711	270	287	319	266	277	403	377	362	314	CRC	141	243	-2.318555	1.9647541	1
367	255	589	105	98	364	236	235	249	313	214	807	692	274	326	201	216	270	243	511	282	314	CRC	141	243	-0.81372684	3.2324975	1
236	160	564	89	87	339	245	233	286	110	254	802	647	261	307	259	334	265	237	494	323	324	CRC	141	243	-1.1380241	2.520781	1
237	175	528	59	59	314	256	240	263	236	243	727	661	276	296	277	228	243	229	243	363	307	CRC	141	243	-0.47993457	4.591702	3
324	225	579	82	77	349	250	232	304	253	221	706	699	273	328	340	218	328	399	438	295	311	CRC	141	244	-1.9243029	1.6434418	1
329	231	576	82	80	341	286	236	385	186	227	790	673	275	326	265	295	293	401	432	368	310	CRC	141	244	-1.394625	1.5168543	1
234	168	539	60	58	315	261	230	293	241	213	762	649	272	308	298	241	284	251	360	332	318	CRC	141	244	-0.73429906	3.7214396	1
235	164	530	86	85	336	217	234	246	245	229	796	594	271	305	305	228	256	337	334	246	309	CRC	141	244	-2.1367466	3.9620674	0
270	204	596	110	100	379	231	268	297	254	222	769	516	268	388	276	220	294	242	332	408	315	CRC	141	245	0.7560426	3.9603367	1
200	142	534	74	70	338	251	242	337	196	234	881	586	252	282	248	258	301	295	364	350	319	CRC	141	245	-0.016566731	3.7450156	1
229	172	525	55	54	310	230	231	315	273	237	735	699	262	285	261	200	245	458	512	297	314	CRC	141	247	-2.328258	1.440105	1
221	159	527	87	87	338	236	230	363	233	234	630	480	268	295	250	238	255	324	309	310	305	CRC	141	247	1.4081155	5.647944	7
286	212	547	67	68	316	612	235	251	250	228	797	271	292	327	348	229	270	253	226	263	310	CRC	141	248	-6.1617055	9.046185	8
172	108	541	63	61	316	251	236	324	276	230	696	601	270	316	315	199	366	331	334	299	315	CRC	141	248	-1.1703807	1.924407	1
196	141	540	74	72	334	247	234	283	193	239	810	628	269	297	321	253	281	242	395	397	313	CRC	141	248	-0.04090905	3.1461775	1
245	170	552	71	68	336	255	241	322	218	237	820	693	273	293	278	258	330	397	506	459	327	CRC	141	249	-0.81710064	1.6752459	1
226	162	541	76	71	341	268	229	293	239	212	761	700	267	277	240	244	261	252	521	431	312	CRC	141	249	-0.2895111	2.4945688	1
253	172	560	110	102	369	380	241	377	193	235	841	723	285	316	195	298	276	323	477	250	318	CRC	141	251	-0.29012606	2.7857177	1
256	166	569	112	105	363	252	236	366	156	223	810	702	281	311	321	276	296	236	489	496	322	CRC	141	251	-0.18357727	2.0799468	1
250	176	558	83	80	340	275	235	304	158	251	798	697	276	294	313	294	287	371	445	440	314	CRC	141	251	-1.0814419	1.7636443	1
226	174	539	66	62	327	266	233	306	194	215	790	689	273	300	304	238	312	205	379	464	313	CRC	141	251	0.10320121	2.4709773	1
200	136	526	77	77	327	241	230	258	243	235	672	526	270	305	320	226	265	405	383	273	310	CRC	141	251	-2.583407	2.2219899	0
249	173	540	67	66	317	232	230	353	236	240	799	618	262	299	286	220	361	482	292	318	312	CRC	141	252	-2.4469995	0.95965	0
217	157	533	94	89	384	408	233	269	286	217	744	610	271	281	292	214	279	247	413	449	313	CRC	141	253	1.2440331	2.3235714	8
195	146	525	73	71	325	213	233	285	147	215	756	711	259	280	309	294	299	418	359	254	314	CRC	141	253	-2.496107	1.9804493	0
416	261	655	143	83	463	356	237	342	78	234	809	741	298	345	300	320	278	417	552	355	330	CRC	141	254	-1.7674035	1.3803337	1
227	159	542	74	74	317	386	234	338	163	260	768	675	255	317	312	282	305	302	492	447	327	CRC	141	254	-0.0023787057	2.1934175	1
170	107	530	91	88	341	226	236	449	325	210	789	682	277	306	279	176	413	375	478	373	305	CRC	141	254	-0.06914944	1.9335785	1
247	178	557	59	57	317	256	235	306	197	230	706	410	371	304	290	247	300	224	304	273	322	CRC	141	255	1.7849237	6.4593225	6
394	260	594	128	122	364	235	240	293	209	212	836	586	292	346	340	264	349	253	409	335	314	CRC	141	255	-0.0028477956	3.4487717	1
354	258	567	103	99	351	276	238	254	272	198	798	705	281	311	250	229	328	270	520	304	321	CRC	141	255	-0.7710879	2.9939852	1
341	214	719	328	259	477	339	242	357	437	231	536	465	451	574	541	181	447	269	216	301	300	CRC	141	256	9.978075	3.4090838	12
245	171	546	78	75	338	263	239	255	111	225	763	702	253	298	335	295	254	277	493	305	308	CRC	141	257	-1.2758576	2.474522	1
233	175	527	81	81	328	257	234	239	292	230	771	726	266	295	322	172	257	239	474	231	309	CRC	141	257	-1.0438797	3.5195215	1
239	169	531	75	74	330	403	239	276	246	231	747	446	269	315	261	244	282	251	297	260	321	CRC	141	257	2.0941443	3.3566031	8
343	248	578	86	82	339	260	238	263	146	237	835	773	262	296	273	311	287	235	479	292	305	CRC	141	257	-1.2055374	2.6919763	1
222	145	564	89	85	343	256	237	306	248	217	766	610	270	299	275	211	307	314	372	346	319	CRC	141	258	-0.86455315	2.7272222	1
197	136	526	87	87	338	233	236	255	95	253	714	581	251	284	296	332	246	250	458	282	320	CRC	141	259	-1.1063718	3.1299057	1
188	144	511	58	56	316	332	235	247	185	225	769	670	273	312	239	291	300	456	258	268	300	CRC	141	259	-3.9598527	1.7042972	0
396	272	591	103	97	365	167	244	291	0	260	815	705	272	317	377	401	285	570	552	342	313	CRC	141	259	-2.876536	0.52785575	0
217	141	545	76	73	337	310	235	272	220	232	791	632	269	310	283	234	277	268	402	268	318	CRC	141	261	-0.8761381	3.8006551	1
241	175	532	72	71	326	248	238	261	231	240	776	550	260	289	288	231	271	227	360	272	312	CRC	141	261	-0.3649792	5.1295924	1
201	137	531	106	104	354	230	236	243	210	224	756	666	262	318	307	217	242	258	473	264	325	CRC	141	262	-1.1317482	3.5299835	1
245	160	555	100	98	343	263	234	384	228	231	760	621	281	334	358	241	395	257	262	335	313	CRC	141	262	2.5926673	3.6282098	7
215	163	515	63	63	311	237	238	285	169	239	696	514	252	256	256	293	271	253	361	293	302	CRC	141	262	-0.22705673	4.3760486	1
195	131	543	86	84	340	313	239	271	234	235	795	670	266	292	274	246	289	342	392	259	306	CRC	141	263	-1.7320234	3.4612043	1
225	160	552	66	65	319	387	235	277	246	245	811	690	295	321	324	224	816	252	295	347	316	CRC	141	264	4.6544104	2.0992298	10
317	210	578	98	93	351	214	238	243	171	236	847	684	286	311	258	300	263	314	541	231	320	CRC	141	264	-1.3273206	2.889204	1
315	236	544	75	71	327	410	236	336	233	217	853	447	326	321	264	249	249	241	305	301	312	CRC	141	265	2.2637286	-0.28254992	8
241	170	545	92	90	344	300	241	516	300	214	744	557	295	334	301	201	276	237	262	474	322	CRC	141	265	2.5036356	3.8669333	7
228	157	531	71	70	325	314	223	286	236	218	725	521	257	303	312	235	291	258	287	525	325	CRC	141	265	0.94359684	3.601125	7
215	143	545	72	70	328	245	232	317	240	228	610	470	247	302	259	242	255	260	326	299	317	CRC	141	265	1.0208304	5.868112	6
346	227	597	125	110	390	244	233	254	313	235	782	646	285	308	271	195	266	403	194	255	309	CRC	141	266	-3.9821968	3.04237	0
192	137	524	74	74	323	269	234	303	237	243	806	558	254	275	277	238	252	255	311	256	311	CRC	141	266	-0.30303574	5.9697404	3
220	157	540	57	56	313	232	236	258	195	227	790	653	248	297	295	254	267	226	505	282	318	CRC	141	266	-1.104825	3.3778665	1
202	140	531	74	73	328	198	241	296	223	224	771	630	288	320	299	248	269	464	291	253	322	CRC	141	266	-3.6462772	1.8168962	0
131	85	518	69	63	339	250	237	416	216	249	738	630	273	300	280	251	405	335	243	382	313	CRC	141	267	2.2884047	3.089771	7
240	166	549	79	77	338	208	235	317	311	200	793	680	283	316	249	213	265	453	450	321	316	CRC	141	267	-2.3874903	1.4351918	0
257	186	543	53	53	300	311	228	296	262	238	647	495	254	281	250	236	264	234	334	332	321	CRC	141	267	0.9083029	5.0605087	1
267	168	581	117	104	380	371	238	323	271	230	831	688	283	334	299	227	361	237	233	573	319	CRC	141	268	1.2193031	1.5491856	4
250	182	541	70	70	317	231	235	273	320	204	731	641	283	307	297	170	321	484	258	348	309	CRC	141	268	-2.3335152	0.76932144	0
269	171	571	86	81	353	275	237	311	297	220	756	672	275	308	280	197	291	223	442	420	316	CRC	141	269	0.20274687	2.5450714	1
211	147	530	70	69	324	256	233	280	260	225	796	733	249	287	287	211	267	317	380	335	312	CRC	141	269	-1.149463	2.7759216	1
225	170	522	64	64	316	286	231	294	298	224	730	652	262	289	211	212	304	243	399	426	306	CRC	141	269	0.13231516	2.8655193	1
191	129	531	59	57	322	260	228	344	165	267	642	571	261	273	266	275	353	441	372	366	314	CRC	141	269	-2.2736146	1.1590558	0
208	144	533	69	67	330	262	234	268	112	251	783	655	256	287	266	310	325	457	415	377	312	CRC	141	269	-2.1440036	1.343429	0
234	156	569	98	94	356	212	237	245	186	235	829	723	265	324	345	295	256	369	463	235	314	CRC	141	270	-2.0832732	2.24484	1
195	147	525	67	67	315	201	238	242	263	223	794	703	268	303	269	238	273	354	252	239	317	CRC	141	270	-3.1269581	3.4557998	0
353	239	593	109	104	354	244	235	325	248	244	745	648	280	330	289	212	293	239	329	448	317	CRC	141	270	0.3849175	2.5862455	1
470	316	657	150	96	447	288	241	452	190	218	849	640	576	358	357	267	370	336	362	504	308	CRC	141	271	1.6925397	-2.303937	5
245	182	530	63	63	313	295	233	410	224	223	798	563	273	287	238	256	294	245	493	342	311	CRC	141	271	0.4199029	3.3651166	1
228	164	537	85	80	378	229	236	251	218	232	739	522	253	298	285	237	238	239	381	244	312	CRC	141	271	-0.32749742	5.090542	1
204	139	532	84	82	346	171	227	261	215	223	781	624	269	318	328	242	318	595	501	338	310	CRC	141	272	-3.3845325	-0.0093271425	0
180	137	505	66	65	327	227	237	290	81	216	769	655	251	279	206	363	315	293	564	427	316	CRC	141	272	-1.0643262	2.183266	1
287	192	569	111	109	350	287	242	348	245	226	800	619	276	314	263	233	282	326	382	404	310	CRC	141	272	-0.36016044	2.358576	1
276	215	526	60	59	313	264	230	245	247	250	716	555	263	282	312	215	232	249	345	257	312	CRC	141	272	-0.21939315	5.88541	1
360	248	594	95	89	354	307	237	307	261	219	823	541	275	305	242	216	287	224	517	372	305	CRC	141	272	0.13694434	3.1900403	1
227	171	529	62	61	323	325	235	286	165	234	719	593	260	296	279	282	249	243	473	402	309	CRC	141	272	-0.06664475	2.9124968	1
793	497	799	394	285	546	384	245	391	346	243	540	459	446	557	527	216	541	227	258	298	321	CRC	141	273	9.884905	3.4842255	12
171	115	543	81	76	343	368	236	275	242	232	670	605	257	283	306	239	264	222	490	331	322	CRC	141	273	-0.04224558	3.2454474	1
212	151	525	69	68	324	334	231	312	232	235	773	662	262	297	310	229	276	283	407	514	308	CRC	141	273	0.37613004	2.4035907	1
205	143	542	66	65	323	286	238	266	282	242	662	622	264	298	223	238	267	219	474	478	309	CRC	141	273	0.23373997	2.6790345	1
206	148	540	73	70	334	273	236	282	154	246	821	702	260	284	286	272	276	276	483	268	310	CRC	141	274	-1.2285624	2.8139343	1
378	260	584	114	110	357	217	238	311	307	214	794	712	291	325	285	203	296	416	434	394	313	CRC	141	275	-1.4098233	1.540417	1
258	194	545	96	96	347	416	244	262	61	255	845	687	264	295	336	358	267	410	465	292	317	CRC	141	275	-1.7141681	1.499097	1
379	263	783	525	344	593	359	250	397	483	252	557	527	495	616	631	161	457	282	230	329	315	CRC	141	275	10.164541	3.0980632	12
209	140	530	81	80	327	243	240	366	236	226	704	528	258	300	302	222	336	217	475	475	310	CRC	141	275	0.5216365	3.0910368	1
223	150	552	70	66	339	255	229	281	211	241	761	653	269	296	273	262	367	496	305	369	317	CRC	141	276	-2.2568462	0.7796442	0
237	167	536	61	60	316	248	238	319	194	253	771	569	253	287	262	265	255	219	351	441	317	CRC	141	276	0.51596767	3.5259414	1
246	167	542	63	62	313	191	238	298	181	233	749	708	284	305	245	281	268	532	296	324	316	CRC	141	276	-3.4634306	0.62977594	0
240	171	539	78	76	326	302	236	267	239	246	774	548	270	305	276	242	270	227	398	318	315	CRC	141	277	-0.14626837	4.0281005	1
222	162	541	63	63	315	258	233	346	278	228	672	643	270	301	277	202	297	251	369	343	321	CRC	141	277	-0.130341	3.837956	1
230	167	540	87	84	346	244	233	278	307	224	751	636	273	307	274	200	343	430	342	405	309	CRC	141	277	-1.3324825	1.0678596	0
203	153	538	58	55	340	235	231	302	261	228	736	461	276	309	316	230	269	238	303	309	313	CRC	141	279	1.153405	6.2730274	6
190	136	538	83	78	355	271	232	260	196	217	841	735	275	298	254	299	346	424	428	340	306	CRC	141	279	-2.408715	1.624017	1
138	91	516	84	77	352	230	240	300	193	233	777	572	282	294	283	263	321	408	273	427	328	CRC	141	280	-1.6881526	1.1873238	0
243	188	532	51	50	309	240	234	262	185	248	717	458	261	279	261	269	261	232	359	320	321	CRC	141	280	1.4056815	6.1330867	6
221	160	532	59	59	310	329	234	323	220	245	769	373	262	278	282	238	258	225	252	270	313	CRC	141	281	2.234302	6.25731	6
342	235	577	88	83	346	276	236	289	290	229	827	688	286	330	322	191	271	258	409	343	314	CRC	141	281	-0.6443371	3.2462296	1
208	160	525	49	48	303	223	241	249	190	240	720	537	246	273	262	266	262	238	416	296	316	CRC	141	282	-0.3766691	4.286834	1
295	194	569	130	126	364	476	238	415	232	243	823	695	297	341	289	238	320	327	470	416	314	CRC	141	283	1.2299868	1.9236172	8
465	299	628	141	128	380	218	237	341	122	226	888	784	331	416	356	333	381	560	409	368	307	CRC	141	283	-2.7922454	0.37210178	0
236	174	538	63	63	316	241	236	324	91	256	765	617	253	283	301	321	253	303	490	402	321	CRC	141	283	-1.1120173	2.1478422	1
223	156	532	61	60	316	263	228	347	224	230	763	529	276	301	304	227	306	219	440	446	307	CRC	141	283	0.5571437	3.4179451	1
243	169	555	97	89	369	271	231	276	305	211	686	677	277	312	304	162	286	345	396	301	314	CRC	141	283	-2.0352552	3.139319	1
230	173	520	62	62	319	241	231	242	174	236	802	669	257	278	294	270	258	246	456	247	321	CRC	141	284	-1.2385577	3.4846087	1
203	144	529	67	66	322	266	235	249	288	222	793	676	262	286	281	222	254	314	365	251	318	CRC	141	284	-1.8702717	3.7505486	1
339	213	598	106	96	375	281	239	330	250	235	809	777	289	336	243	271	286	260	391	501	316	CRC	141	285	0.118387975	1.705074	4
182	118	567	86	79	353	246	231	303	146	243	739	553	260	306	276	292	409	239	534	416	311	CRC	141	285	-0.3719107	2.4568107	1
203	140	552	87	85	344	269	237	267	332	203	750	641	275	291	256	180	256	256	391	287	320	CRC	141	285	-0.93153566	4.13466	1
240	171	528	94	96	342	361	237	301	260	246	754	605	266	302	284	187	261	233	460	362	319	CRC	141	286	0.1936348	3.1309025	1
149	121	498	74	64	354	236	233	300	243	243	821	652	304	303	330	256	271	320	263	295	309	CRC	141	286	-2.0122488	3.9400659	0
212	154	526	51	52	297	238	239	235	248	228	689	473	256	280	275	232	250	238	370	238	310	CRC	141	287	0.35599136	5.9421816	1
227	150	550	71	68	331	253	239	250	93	248	842	706	264	301	311	311	283	243	463	265	326	CRC	141	287	-1.2813426	2.5614283	1
274	220	525	54	53	301	268	237	275	255	176	762	729	255	292	255	199	239	285	597	400	317	CRC	141	290	-0.5452293	2.579388	1
379	250	591	113	109	365	264	243	270	199	235	747	640	287	323	327	249	264	262	408	274	320	CRC	141	290	-0.9761132	3.7079237	1
227	160	533	89	90	335	357	238	260	328	213	752	650	261	300	281	180	268	296	419	285	319	CRC	141	290	-0.73260146	3.6780238	1
202	141	530	95	92	344	210	233	241	341	205	838	737	276	298	238	175	248	404	272	279	323	CRC	141	291	-3.0141883	2.2911994	0
260	200	539	59	58	315	291	241	299	238	217	768	561	263	304	282	211	260	266	547	405	315	CRC	141	291	0.09692544	3.1619043	1
201	147	530	70	69	324	357	231	294	295	227	809	689	267	288	231	199	289	264	418	493	308	CRC	141	291	0.45776016	2.2959301	1
307	229	556	62	60	325	260	233	316	0	276	778	668	252	293	310	420	360	232	626	378	315	CRC	141	291	-1.1220605	2.038528	1
216	144	543	82	80	340	295	238	258	196	251	852	746	276	298	275	248	237	271	476	302	311	CRC	141	291	-1.1070483	2.8760788	1
210	145	540	74	72	330	273	239	265	147	225	881	776	273	298	218	332	283	457	348	270	315	CRC	141	291	-3.1449044	1.4059207	0
215	147	546	73	69	328	385	237	258	147	221	790	629	291	317	249	310	260	471	378	277	311	CRC	141	292	-2.5761383	1.1973822	0
245	176	540	76	75	327	219	234	303	212	221	804	721	286	314	270	269	290	297	318	400	316	CRC	141	292	-0.5031059	2.3735757	1
148	99	525	76	70	343	202	235	262	191	222	723	535	275	302	289	297	296	544	321	363	312	CRC	141	293	-3.290503	-0.2708804	0
452	313	624	121	85	422	313	237	355	145	229	885	739	285	344	223	341	332	263	516	504	325	CRC	141	293	-0.35254884	2.0074415	1
158	106	529	90	86	342	224	237	258	202	256	818	710	269	303	263	247	260	384	353	243	312	CRC	141	294	-2.822027	2.4685607	0
142	119	469	29	31	257	420	236	314	238	228	727	335	277	263	241	244	276	236	234	291	331	CRC	141	295	2.3409233	3.38613	6
214	138	553	75	71	336	297	236	341	246	234	818	625	270	300	309	226	305	244	279	403	312	CRC	141	296	0.4488523	4.067509	7
245	185	524	58	59	308	385	237	305	217	248	743	504	259	289	298	250	259	225	299	313	316	CRC	141	297	1.8695054	3.4389005	8
512	378	596	114	107	362	317	240	339	259	231	819	625	294	344	330	227	356	226	401	500	303	CRC	141	298	0.5484823	2.1343918	1
452	284	626	416	354	471	305	239	317	374	243	543	461	388	519	504	204	426	226	238	258	304	CRC	141	298	9.575662	3.4080064	12
233	175	525	48	48	297	255	232	276	226	232	793	473	256	303	248	262	251	234	238	356	318	CRC	141	298	1.0999463	6.1966114	6
239	154	551	103	97	357	250	235	343	246	214	819	673	284	314	310	203	364	494	436	442	306	CRC	141	298	-1.7857769	0.7098881	0
271	197	544	86	86	334	300	233	347	133	252	758	606	277	318	291	325	287	478	480	363	315	CRC	141	299	-1.9772915	1.1854819	0
189	131	524	74	71	339	224	233	330	170	243	762	694	270	299	296	269	286	318	529	438	309	CRC	141	299	-0.6745125	2.1480334	1
204	142	528	72	70	330	245	239	243	257	235	768	577	269	292	269	205	247	243	409	251	309	CRC	141	299	-0.8784993	4.3335032	1
211	159	524	57	57	313	255	237	333	234	243	678	627	266	284	286	243	267	237	362	496	320	CRC	141	299	0.48027867	2.8177004	1
278	220	525	49	49	298	258	231	307	257	231	705	443	389	298	281	220	253	218	330	349	317	CRC	141	301	1.478057	6.0241246	5
247	150	578	80	77	340	226	244	310	185	242	728	662	263	310	273	291	260	478	608	365	313	CRC	141	301	-2.395841	0.96895665	0
269	178	595	120	112	376	326	235	395	249	227	733	627	303	345	331	222	301	263	236	409	315	CRC	141	303	0.8943626	1.6720285	4
219	163	539	75	72	329	221	239	277	195	252	794	693	277	315	292	256	314	274	461	362	315	CRC	141	303	-0.7110853	2.6478043	1
182	117	552	88	82	355	231	233	289	216	228	817	732	287	307	250	258	386	254	319	411	323	CRC	141	303	0.30388615	2.1312196	1
229	174	525	61	61	310	237	237	385	214	223	784	514	309	286	309	247	321	231	334	418	319	CRC	141	303	1.5742432	4.444049	7
196	129	582	130	118	380	210	242	261	215	239	891	784	278	310	317	239	271	435	234	229	313	CRC	141	303	-3.3335023	1.9370792	0
169	117	521	67	63	335	201	236	245	219	225	795	655	266	302	290	261	261	487	342	246	327	CRC	141	303	-3.573258	1.0595788	0
229	155	544	86	85	338	258	239	339	268	235	830	611	273	306	220	236	265	236	305	315	308	CRC	141	303	0.006915431	4.9399743	7
198	146	533	64	58	344	293	233	282	39	250	798	631	266	311	370	362	260	262	501	281	311	CRC	141	305	-1.2659888	2.316219	1
141	85	531	79	75	344	261	235	252	218	226	832	786	272	300	251	256	232	222	417	272	334	CRC	141	305	-1.2941211	3.484595	1
229	153	553	69	67	326	274	232	240	296	204	711	535	276	312	277	202	284	444	315	258	327	CRC	141	305	-3.8365512	2.1967447	0
229	157	538	93	94	337	249	237	297	271	233	753	649	272	324	275	220	345	314	223	431	314	CRC	141	306	-0.066894464	1.5888661	4
188	132	524	77	76	325	258	235	360	230	220	706	621	264	288	263	252	325	223	321	367	320	CRC	141	306	0.50226575	3.869559	7
235	162	543	58	57	311	240	232	302	280	244	740	647	280	296	295	216	266	335	267	262	306	CRC	141	306	-2.9150605	3.9183881	0
238	157	557	109	104	354	236	232	250	203	244	788	659	275	324	279	270	275	287	247	242	320	CRC	141	307	-1.7876544	5.4869466	3
189	126	554	122	116	362	266	237	377	296	226	822	640	396	322	327	202	277	221	310	415	330	CRC	141	307	1.2270981	-1.016321	4
532	354	653	143	98	437	444	237	330	198	234	898	711	317	363	325	277	352	574	456	393	318	CRC	141	308	-2.006625	0.27064434	0
510	364	633	125	87	423	272	239	302	269	228	836	695	295	333	246	237	260	309	388	287	317	CRC	141	308	-1.4550025	2.86744	1
275	181	570	101	95	363	243	233	254	160	253	786	652	269	319	266	324	254	360	498	332	315	CRC	141	308	-1.5880944	2.261176	1
226	162	555	78	75	339	253	238	312	299	212	801	603	300	313	274	220	272	266	368	486	321	CRC	141	309	0.4849036	3.1874409	1
235	152	566	97	92	351	320	243	292	114	238	792	675	283	331	309	311	278	519	473	264	315	CRC	141	309	-2.5286565	1.1387585	0
206	148	523	55	55	310	242	232	344	272	224	659	632	256	280	242	202	270	251	286	322	307	CRC	141	309	0.07408965	4.859122	7
221	151	524	80	80	323	216	234	334	218	234	773	658	265	319	255	264	277	363	243	413	312	CRC	141	310	-0.96988606	1.3731844	4
209	147	544	68	63	334	370	235	311	219	220	771	622	272	308	318	246	354	320	445	450	320	CRC	141	310	0.20574428	2.302426	1
247	184	528	58	56	313	238	229	248	117	247	715	551	251	281	275	314	237	236	416	220	319	CRC	141	310	-1.0067221	3.5638177	1
256	178	558	68	67	324	329	233	265	295	211	800	644	270	297	323	213	276	446	420	348	320	CRC	141	310	-2.098712	1.1832174	0
168	115	540	121	112	376	212	234	308	304	237	835	772	301	331	390	178	275	489	277	289	308	CRC	141	312	-3.0795207	1.4436597	0
232	142	565	95	91	344	189	233	302	150	229	717	686	278	344	315	298	372	596	367	434	321	CRC	141	312	-2.8287566	0.12488909	0
222	161	529	67	66	314	248	236	262	273	220	758	612	253	302	253	197	261	236	410	289	335	CRC	141	313	-0.73651266	4.191281	1
248	176	540	63	62	319	368	235	366	316	209	729	590	274	298	322	167	261	243	311	378	318	CRC	141	313	1.2859974	3.56008	8
241	165	553	65	63	326	308	235	311	116	270	754	665	275	308	312	305	282	253	516	274	313	CRC	141	313	-1.1843065	2.5285068	1
201	144	529	67	66	325	248	233	249	106	251	804	544	262	282	266	334	273	211	449	242	322	CRC	141	314	-1.0491458	3.399153	1
204	135	543	93	90	349	324	241	345	219	250	836	675	279	318	293	230	346	239	493	511	312	CRC	141	314	0.08323245	2.2743206	1
257	205	528	54	54	309	337	236	261	282	234	826	528	400	277	249	217	250	235	269	264	313	CRC	141	314	1.9009078	-1.3077308	5
228	165	534	80	78	336	337	230	272	265	205	718	652	263	299	324	219	275	311	455	374	314	CRC	141	314	-0.22079337	2.9291294	1
115	88	511	60	40	399	219	226	234	339	227	570	328	957	546	575	238	252	221	218	266	302	CRC	141	314	10.617634	0.6296739	11
232	163	540	82	80	336	223	229	275	348	217	808	756	292	301	274	148	299	505	261	402	315	CRC	141	315	-2.0273902	0.43949556	0
190	125	532	58	58	310	273	235	327	203	223	771	618	275	297	265	258	354	394	296	341	325	CRC	141	315	-2.106635	1.4540517	0
115	77	524	121	95	433	240	233	402	254	270	797	639	306	323	282	259	470	471	340	390	320	CRC	141	315	-1.4104422	0.225224	10
152	102	531	92	87	353	272	241	304	51	281	821	726	285	324	307	379	403	405	537	329	311	CRC	141	315	-1.7082212	1.5798417	1
219	168	523	93	91	339	229	239	244	140	238	779	618	268	305	269	291	406	236	490	331	307	CRC	141	316	-0.39682797	2.5904605	1
221	135	578	122	113	376	132	233	294	325	183	771	647	455	354	333	168	283	625	439	274	312	CRC	141	317	-2.1843822	-2.8169222	2
235	170	542	73	70	335	272	232	248	165	243	714	663	269	304	290	286	371	244	479	435	308	CRC	141	318	-0.31219053	2.370367	1
405	279	608	120	115	364	342	231	376	300	238	795	558	365	345	300	212	343	247	450	556	317	CRC	141	319	0.89542145	2.2701828	1
295	193	567	90	88	336	273	239	323	220	242	720	494	272	314	300	234	323	243	354	444	316	CRC	141	319	0.87921757	3.7185895	1
262	186	549	64	63	321	318	228	300	269	224	785	412	306	306	273	214	268	222	258	262	319	CRC	141	319	1.9081535	6.481763	6
365	264	597	128	121	375	306	233	267	240	187	741	658	293	345	273	250	287	467	370	329	317	CRC	141	320	-2.491502	1.1896697	0
283	232	526	40	40	287	215	232	239	234	230	728	627	251	270	234	240	264	259	398	286	331	CRC	141	320	-1.1343577	4.1494093	1
235	166	540	79	77	337	278	235	280	59	255	708	621	259	298	239	353	259	274	491	253	309	CRC	141	320	-1.2773595	2.5266025	1
267	181	569	76	71	339	264	238	266	169	233	767	713	276	306	228	301	256	233	476	280	315	CRC	141	321	-1.1867013	3.0365531	1
267	192	557	74	72	338	227	239	279	108	232	797	710	265	302	317	321	318	476	519	344	317	CRC	141	322	-2.3707151	1.0446589	0
213	150	525	72	70	326	294	229	308	321	232	712	592	268	291	260	156	283	227	444	363	316	CRC	141	322	0.032479685	3.6080906	1
231	159	541	82	80	339	247	236	296	253	225	764	590	276	311	288	214	321	225	481	545	313	CRC	141	323	0.5463833	2.8016837	1
160	122	496	35	34	283	237	233	246	230	232	731	480	242	272	285	241	258	252	238	282	329	CRC	141	323	1.0337584	7.014995	6
167	111	529	75	72	336	289	240	269	202	229	821	696	347	299	237	285	273	266	234	258	308	CRC	141	323	2.1604166	-0.6383906	3
356	247	582	99	92	362	254	240	253	255	233	810	584	272	297	298	233	265	221	337	342	322	CRC	141	323	-0.27390873	4.7544727	1
199	157	529	73	65	357	235	233	258	227	220	697	442	273	306	251	264	301	428	312	293	327	CRC	141	323	-2.6098082	-0.77459735	0
225	144	580	123	111	382	260	237	274	298	200	834	716	293	319	344	169	286	204	513	304	308	CRC	141	324	-0.6860992	3.0507414	1
203	133	536	105	102	354	206	232	264	294	218	774	641	278	314	210	226	267	457	506	288	321	CRC	141	325	-2.4699838	1.2596865	1
253	185	540	73	73	327	222	231	309	148	238	671	527	255	296	281	274	261	435	490	524	312	CRC	141	325	-1.8942616	1.0208943	1
230	175	525	60	61	309	271	235	320	276	218	708	582	250	291	273	214	240	245	336	400	311	CRC	141	326	0.442454	4.027216	1
457	325	598	90	86	346	292	235	374	269	237	838	682	289	329	306	221	296	237	257	413	325	CRC	141	326	0.754919	1.5313543	4
197	126	566	97	95	350	292	235	345	205	247	723	680	282	318	282	249	351	300	363	496	323	CRC	141	326	-0.06693597	1.9255128	1
251	178	548	76	73	335	253	234	423	286	214	785	559	438	310	221	224	268	232	371	347	318	CRC	141	327	1.3103036	-1.6639016	5
218	167	554	93	91	340	655	237	260	267	236	853	300	334	346	299	219	303	205	243	237	307	CRC	141	327	-6.21998	9.147722	8
280	184	578	100	95	354	247	237	287	162	227	776	704	280	329	315	280	288	328	371	420	319	CRC	141	327	-0.8845312	1.8555682	1
205	147	526	58	57	315	255	238	248	146	245	727	612	248	292	276	294	306	203	420	366	314	CRC	141	327	-0.41357842	3.0658555	1
200	145	512	64	64	310	233	238	242	220	244	737	466	252	287	264	262	246	241	335	239	307	CRC	141	328	0.7265035	6.476591	6
489	343	636	153	104	443	415	239	438	132	254	856	720	293	332	339	302	379	422	508	470	308	CRC	141	328	-0.27997166	1.5261544	1
253	203	525	53	53	299	262	239	313	291	218	714	511	263	280	222	212	266	219	393	380	309	CRC	141	329	0.55898714	4.1629496	1
231	169	529	58	58	308	337	236	312	198	225	791	642	264	288	304	243	266	295	428	417	330	CRC	141	329	0.08014226	2.5893495	1
333	191	618	118	110	369	239	236	323	257	217	820	706	296	357	384	239	423	405	304	352	312	CRC	141	329	-1.2273847	0.73321325	4
267	185	554	68	63	343	204	236	260	104	259	702	651	258	310	370	317	269	327	457	279	312	CRC	141	330	-1.5290849	2.5690417	1
328	218	582	111	106	369	252	238	262	87	267	861	761	285	321	279	346	281	349	508	311	317	CRC	141	330	-1.6506149	1.8987508	1
215	169	511	51	52	298	243	249	295	183	240	784	571	249	275	295	258	289	219	427	339	321	CRC	141	330	-0.16725163	3.7559178	1
334	219	591	88	83	352	233	235	284	232	217	738	651	520	315	385	207	274	235	458	286	311	CRC	141	330	0.86996377	-1.8100461	5
161	109	541	84	79	350	491	237	335	196	232	751	491	395	292	251	269	285	231	278	390	321	CRC	141	331	2.452934	-1.391388	8
207	169	504	29	29	266	245	230	273	240	232	711	519	251	258	279	216	257	230	323	406	312	CRC	141	332	1.0487863	4.5025516	1
224	164	528	61	60	313	244	233	359	111	238	707	659	267	283	314	274	289	400	413	383	306	CRC	141	333	-1.8629423	1.544316	1
188	122	540	96	90	355	309	231	301	164	245	782	607	279	302	302	260	300	296	495	378	315	CRC	141	333	-0.23761626	2.777027	1
243	181	539	65	63	313	237	238	373	307	214	788	665	460	281	268	182	283	267	368	394	317	CRC	141	334	0.96281517	-1.6464281	5
334	208	602	115	104	375	227	237	450	226	246	691	691	301	362	290	270	286	457	230	378	317	CRC	141	336	-1.2440919	0.718983	4
243	176	533	69	69	324	310	234	320	290	229	793	529	270	291	305	182	270	237	336	339	328	CRC	141	336	0.6854887	4.3884125	1
244	158	566	84	78	358	224	236	246	260	225	842	713	285	323	306	234	266	315	426	317	305	CRC	141	336	-1.5401767	2.7399871	1
247	201	515	57	58	306	237	231	249	263	225	692	490	263	275	266	219	243	233	360	265	321	CRC	141	336	0.24623838	5.9052963	1
162	119	525	62	58	326	261	239	284	194	253	746	642	257	276	223	264	287	222	533	327	323	CRC	141	337	-0.8854196	3.1545143	1
184	126	532	77	75	334	248	236	250	226	243	782	642	259	283	269	234	233	221	247	235	308	CRC	141	338	-2.0523999	6.183551	3
199	133	544	75	71	336	277	238	276	248	233	791	585	254	299	284	237	244	256	265	284	316	CRC	141	338	-0.7216937	6.005298	3
243	174	530	60	61	305	234	231	280	276	226	720	612	261	281	220	223	261	344	367	371	309	CRC	141	338	-1.9064821	2.7406518	1
268	164	578	103	100	353	262	236	269	326	211	724	666	281	320	284	181	317	269	322	292	320	CRC	141	338	-1.616909	4.5043006	4
502	305	662	153	107	445	59	245	305	0	199	824	891	287	344	351	431	404	486	520	370	322	CRC	141	338	-2.277201	0.44195384	0
322	230	563	94	92	342	247	239	317	223	252	813	771	279	315	288	243	295	238	411	395	316	CRC	141	339	-0.5418456	2.4020123	1
200	145	523	63	62	316	240	234	319	278	226	728	549	251	270	246	196	280	265	390	347	316	CRC	141	339	0.25851414	4.151286	1
200	147	516	60	59	313	288	231	334	122	228	689	552	256	271	238	300	295	209	494	331	315	CRC	141	340	-0.6736103	2.9444416	1
247	158	592	178	165	393	268	240	283	90	279	877	722	291	353	300	341	264	569	283	265	327	CRC	141	340	-3.8248224	0.3280487	0
244	192	523	51	51	302	256	232	237	284	227	750	643	264	283	259	202	235	219	288	252	312	CRC	141	340	-1.6200329	5.612704	3
250	174	551	98	96	342	236	232	251	382	186	783	719	275	314	260	137	261	243	394	245	326	CRC	141	340	-1.3982524	3.7602987	1
246	181	531	73	73	325	505	233	291	201	225	838	397	279	309	293	261	316	227	305	287	321	CRC	141	340	2.2833242	3.004322	8
227	161	542	81	78	336	261	233	309	278	235	732	618	274	301	273	223	299	376	239	338	312	CRC	141	341	-1.4088215	1.7424037	0
89	56	572	88	78	390	215	233	296	75	237	797	646	262	320	281	352	288	250	504	329	319	CRC	141	342	-1.1930238	2.2770178	1
221	160	529	61	60	312	303	235	306	184	249	711	618	246	289	239	278	244	217	492	376	314	CRC	141	342	-0.20798662	2.964185	1
219	156	534	72	71	323	438	234	316	233	221	761	611	255	287	268	212	264	228	386	291	315	CRC	141	343	1.3438082	2.6974084	8
381	256	659	246	214	428	616	235	560	164	250	809	701	504	402	345	328	374	353	459	525	312	CRC	141	343	2.1269264	-1.610826	5
274	168	593	147	136	380	584	236	267	306	229	744	596	290	331	270	203	390	274	221	456	310	CRC	141	344	2.182827	1.6035751	8
246	175	541	94	93	335	532	232	313	309	217	765	657	284	313	284	189	246	253	324	269	307	CRC	141	344	1.8924993	2.436009	8
193	122	547	116	109	366	259	233	364	89	274	762	657	280	334	305	343	377	366	419	427	320	CRC	141	344	-1.7488239	1.4872444	1
194	131	530	105	98	406	243	231	298	242	233	860	674	346	323	270	248	348	265	439	479	317	CRC	141	344	-0.15160896	2.029666	1
165	111	520	70	68	328	261	237	322	292	236	758	568	256	275	276	205	264	325	268	330	311	CRC	141	344	-0.51847327	4.7586293	7
294	193	574	76	73	341	244	238	309	52	240	803	713	265	297	325	387	310	365	561	374	311	CRC	141	345	-1.6624292	1.6676694	1
226	165	529	72	71	323	259	238	303	274	223	751	574	263	292	327	164	269	213	415	351	317	CRC	141	345	0.05471032	4.0684433	1
424	289	599	110	103	367	415	238	282	317	208	850	691	300	335	330	165	302	398	335	290	334	CRC	141	346	-1.038027	1.0640284	0
212	147	542	74	73	330	227	232	302	230	215	758	688	268	311	233	259	284	296	450	361	308	CRC	141	346	-0.6611593	2.6581771	1
339	235	580	108	102	354	374	237	329	272	232	762	504	310	352	323	213	279	227	254	320	316	CRC	141	346	1.9364923	3.0115662	8
269	187	556	81	78	342	532	232	392	270	238	834	678	279	307	253	229	271	254	453	415	313	CRC	141	346	1.4913256	2.0190508	8
217	157	529	62	61	317	294	237	267	76	258	713	648	258	286	286	325	329	261	473	429	320	CRC	141	347	-0.4697502	2.3266501	1
220	148	551	89	85	346	304	236	256	334	218	814	682	269	317	322	157	255	205	310	301	315	CRC	141	348	-1.3698763	4.365169	4
216	147	541	103	102	342	279	236	255	262	224	758	567	260	314	292	222	249	310	315	278	312	CRC	141	348	-1.7415888	4.6150513	3
241	186	529	52	50	315	199	232	265	231	216	725	592	255	286	275	250	255	397	423	329	320	CRC	141	348	-2.297596	2.043285	1
240	182	533	58	55	324	248	236	281	179	231	796	653	265	304	299	272	256	337	497	290	303	CRC	141	349	-1.523096	2.6855001	1
261	209	525	59	60	307	380	235	379	294	214	634	396	264	281	248	193	260	233	419	298	320	CRC	141	349	1.0722802	4.6732683	1
215	148	532	65	64	322	225	228	332	305	223	695	528	272	296	280	182	305	281	423	413	310	CRC	141	349	0.4630343	3.5534434	1
209	153	523	65	65	313	237	243	306	144	236	719	505	255	273	278	277	283	226	437	302	316	CRC	141	349	-0.40658924	3.9189396	1
286	163	729	108	58	582	338	314	316	272	240	768	562	258	299	276	211	290	285	322	404	300	CRC	141	350	1.0740494	3.589795	1
161	111	505	72	73	325	382	233	313	252	233	719	451	457	283	320	205	267	231	277	320	327	CRC	141	350	2.2379289	-1.5568116	5
383	251	592	92	86	353	220	238	281	286	211	845	747	273	319	262	228	265	324	507	357	318	CRC	141	350	-0.78744644	2.4040983	1
212	158	516	58	58	308	250	235	303	313	213	720	562	264	277	243	176	281	253	358	304	320	CRC	141	350	-0.032591335	4.683192	1
274	198	544	74	74	325	329	235	334	191	238	755	658	273	308	254	251	263	222	521	321	318	CRC	141	351	-0.4401721	3.2108097	1
228	160	531	84	84	328	203	239	260	291	213	773	656	268	295	291	210	262	340	421	286	315	CRC	141	352	-1.9538053	3.0192523	1
182	122	543	50	43	346	260	232	269	251	249	715	545	262	294	246	237	333	235	280	386	316	CRC	141	352	1.2782129	4.5968637	7
225	171	515	59	59	311	251	232	293	270	228	712	645	261	283	248	200	275	261	335	331	317	CRC	141	352	-0.4147525	4.018775	1
226	169	529	66	66	313	227	234	254	221	241	736	659	253	286	257	251	263	262	304	317	320	CRC	141	352	-1.0818274	4.658261	3
531	384	580	646	584	526	225	251	497	576	293	668	634	580	700	728	103	516	374	264	339	322	CRC	141	352	10.099012	2.706086	12
212	152	526	58	57	313	229	238	253	238	241	768	607	259	291	267	238	241	279	397	248	309	CRC	141	352	-1.2707617	4.1904445	1
221	163	526	67	66	316	245	234	245	194	264	730	497	255	300	305	243	245	211	482	263	308	CRC	141	352	-0.39347705	4.3812985	1
340	237	579	75	72	335	539	231	412	237	236	797	613	275	312	295	249	340	265	234	377	309	CRC	141	353	2.2105384	1.73885	8
438	279	618	135	123	383	284	239	257	20	242	857	653	295	365	352	383	305	260	548	218	304	CRC	141	353	-1.3547432	2.287319	1
294	214	551	70	70	317	212	231	365	209	219	784	710	272	308	294	267	296	333	389	419	318	CRC	141	354	-0.48311374	1.7798531	1
219	155	539	64	64	313	275	231	358	328	218	729	633	259	296	277	175	270	306	353	416	308	CRC	141	355	-0.22998926	2.0355418	1
160	114	538	114	104	379	254	235	247	342	230	694	604	257	294	217	183	285	449	203	268	312	CRC	141	356	-4.4291368	2.3245144	0
300	192	594	124	116	374	292	237	317	244	239	839	667	330	345	332	214	276	239	253	324	317	CRC	141	356	-0.7491378	4.3008075	4
172	109	531	80	75	347	263	230	554	302	201	788	670	401	324	297	178	350	340	295	441	324	CRC	141	356	0.842537	0.36714584	4
155	106	511	78	75	340	160	241	255	265	235	831	748	269	289	250	205	239	576	212	252	323	CRC	141	356	-4.1478195	0.62103593	0
212	153	527	58	57	310	248	231	247	210	235	739	557	259	296	285	252	260	338	257	277	321	CRC	141	357	-3.4744513	3.8563704	0
269	181	568	68	66	329	292	237	270	223	247	829	663	273	311	328	238	271	393	319	280	329	CRC	141	357	-3.034518	2.555961	0
225	149	543	76	73	331	208	241	335	132	235	755	637	258	310	279	303	263	504	328	305	315	CRC	141	359	-3.1217458	0.8562176	0
333	188	699	427	321	518	288	242	325	323	243	537	450	418	536	529	191	476	233	245	267	316	CRC	141	361	9.762011	3.4854918	12
199	129	551	73	70	335	261	235	318	134	236	783	662	267	281	247	312	335	309	357	345	307	CRC	141	361	-1.802139	2.3163397	1
138	78	564	129	111	400	221	238	302	259	218	765	663	285	326	319	222	345	427	229	351	309	CRC	141	361	-1.4386764	1.0806967	0
235	161	542	81	80	333	250	233	273	220	217	799	696	267	316	305	250	333	312	449	504	312	CRC	141	361	-0.42905852	1.9309783	1
188	108	580	173	157	396	265	238	309	134	263	837	774	572	346	261	322	359	587	466	462	319	CRC	141	362	-1.0912931	-3.547166	2
415	287	638	135	95	432	212	239	303	155	228	831	733	302	346	337	286	294	540	565	316	309	CRC	141	362	-2.7683299	0.77476805	0
175	121	511	71	70	326	252	226	257	295	220	640	544	255	284	275	195	317	226	340	469	322	CRC	141	362	0.73647356	3.7483149	1
190	125	542	95	91	352	279	240	372	205	223	772	677	288	324	338	257	315	284	388	455	325	CRC	141	364	-0.14105612	1.8725193	1
940	593	741	551	430	514	267	246	355	385	254	550	485	463	578	543	191	358	240	246	258	323	CRC	141	364	9.616753	3.2648993	12
203	133	541	78	74	339	264	236	250	187	242	704	650	273	300	259	261	268	224	350	249	321	CRC	141	365	-1.2863898	4.1517854	1
230	170	524	54	55	300	291	233	389	185	240	654	601	260	284	258	277	279	227	386	428	324	CRC	141	365	0.3854423	2.7206655	1
240	181	532	66	65	315	228	234	309	297	204	775	583	272	288	261	176	271	290	446	259	308	CRC	141	366	-0.76697266	3.9634616	1
225	178	515	51	51	303	241	229	273	242	237	750	605	267	288	279	226	282	227	291	320	312	CRC	141	366	-0.36166817	5.110298	3
271	217	527	67	66	326	253	234	270	93	256	739	566	259	292	291	334	248	222	516	323	304	CRC	141	366	-1.1674165	2.7202168	1
237	164	555	81	79	339	301	240	322	113	217	803	734	275	310	236	334	302	228	566	291	318	CRC	141	366	-1.1845082	2.4711595	1
176	120	540	50	47	317	532	235	332	232	240	759	626	272	296	302	238	275	248	234	264	317	CRC	141	367	1.8039278	2.6023896	8
209	160	515	54	54	312	248	238	294	176	231	804	731	259	278	276	271	323	222	286	401	310	CRC	141	367	-0.26636627	2.5136518	1
260	180	554	96	94	341	359	231	315	281	239	771	688	274	312	289	207	353	259	256	449	314	CRC	141	367	0.90025264	1.5392418	4
159	108	522	70	70	319	231	237	335	207	241	692	356	244	282	302	234	255	239	266	307	319	CRC	141	367	2.4493515	6.6309476	6
216	156	527	64	63	313	242	240	329	244	213	776	700	264	285	264	225	294	286	332	335	308	CRC	141	367	-0.9424937	2.7093484	1
197	157	509	65	66	315	230	234	250	268	217	736	583	244	282	253	212	260	260	401	285	305	CRC	141	368	-0.80347705	4.376996	1
226	154	562	86	82	338	363	249	300	76	245	799	678	272	321	366	320	321	416	545	401	315	CRC	141	368	-1.8653219	1.4237204	1
265	190	549	76	76	328	279	234	322	140	242	770	684	272	325	279	307	276	232	421	278	315	CRC	141	368	-1.2301115	2.9412274	1
267	190	551	83	81	336	254	237	324	193	233	813	597	436	299	260	275	328	219	434	428	310	CRC	141	369	1.1273307	-1.6545917	1
253	193	537	61	59	317	224	233	277	216	225	788	614	278	288	222	276	305	406	345	293	321	CRC	141	369	-2.64323	2.1417081	0
276	212	529	64	64	312	326	234	333	208	241	710	453	266	294	274	244	273	221	286	301	319	CRC	141	370	1.7576735	5.7373238	6
232	157	553	89	85	345	283	241	250	83	264	794	681	262	311	248	358	264	249	600	237	316	CRC	141	370	-1.4107401	2.4668064	1
208	132	563	102	94	365	267	241	361	136	214	765	694	277	319	331	290	379	619	335	460	315	CRC	141	370	-2.6533804	0.050445054	0
368	233	598	138	128	385	248	237	371	297	231	757	701	297	332	316	201	370	326	236	379	318	CRC	141	370	0.021482712	1.4585992	4
193	131	531	80	75	343	235	234	254	331	204	743	596	270	295	243	160	265	326	397	275	321	CRC	141	371	-1.033696	4.0173755	1
408	258	612	100	93	354	263	241	294	224	241	824	727	321	367	312	280	302	526	396	315	325	CRC	141	371	-2.9834003	0.79974276	0
143	93	544	120	104	418	287	278	269	240	240	799	641	292	319	309	211	248	213	336	255	319	CRC	141	371	-1.3988233	4.6278663	1
219	171	516	60	62	302	220	230	264	351	199	717	576	263	272	246	157	269	268	421	304	304	CRC	141	372	-0.4179434	4.28672	1
162	111	512	59	58	317	481	238	245	113	229	841	643	267	303	331	297	248	348	444	253	320	CRC	141	372	1.0794843	2.2845745	1
227	172	525	55	50	382	766	271	22	0	594	754	0	173	169	0	724	1023	0	606	504	317	CRC	141	373	4.788466	6.3889213	10
449	280	625	159	144	393	349	235	539	373	213	762	678	331	359	333	135	406	588	300	512	313	CRC	141	373	-0.39512378	0.10181035	4
475	281	694	182	115	485	356	237	371	275	207	839	775	337	393	358	231	404	455	481	503	319	CRC	141	374	-0.37656164	0.7895478	4
315	203	583	104	98	364	230	240	311	327	236	773	622	293	310	301	179	288	296	465	404	321	CRC	141	374	0.0052597723	3.0514755	1
237	155	561	92	85	367	246	234	252	336	204	711	601	278	327	315	151	269	335	387	261	314	CRC	141	374	-1.6131757	3.934123	1
213	144	542	69	68	325	255	234	247	261	226	778	724	260	286	295	197	236	322	352	259	319	CRC	141	374	-2.0803962	3.5804284	1
221	163	528	65	63	322	239	230	284	147	230	764	646	262	285	273	313	307	253	433	431	331	CRC	141	374	-0.21097948	2.6633232	1
185	130	524	74	75	315	241	233	240	179	228	758	599	257	293	291	276	298	209	478	242	314	CRC	141	375	-1.1730119	3.4836993	1
189	121	538	84	82	336	264	241	425	238	220	723	480	263	277	307	226	283	253	376	357	320	CRC	141	376	1.6072642	4.835637	7
453	316	634	135	90	438	275	235	386	128	250	850	672	300	348	323	325	362	301	545	549	317	CRC	141	376	-0.27417725	1.8216128	1
267	197	543	70	69	322	386	235	323	237	231	773	642	264	287	254	245	265	232	240	299	313	CRC	141	377	1.0640277	3.3130443	8
206	134	543	69	68	328	233	231	246	185	222	716	494	272	298	276	264	251	265	402	251	318	CRC	141	377	-0.1907255	4.6185923	1
218	145	549	102	94	375	243	230	335	357	205	798	656	289	318	286	151	290	381	295	326	319	CRC	141	378	-1.2794027	1.6050409	4
172	119	521	51	51	302	254	232	261	296	249	739	618	257	267	215	201	294	285	432	389	311	CRC	141	378	-0.2550442	3.165287	1
232	176	520	59	59	312	275	230	410	229	232	761	585	267	272	303	231	324	202	433	344	324	CRC	141	378	0.4731551	3.5035954	1
196	138	529	63	62	319	240	237	248	217	237	777	686	257	288	297	243	240	256	316	239	321	CRC	141	379	-1.7686186	4.5643797	3
584	392	649	158	115	437	334	245	350	242	222	887	681	466	380	317	274	298	229	402	516	313	CRC	141	379	1.3567289	-1.1794753	5
285	186	715	81	54	556	247	236	273	319	210	776	609	282	325	321	179	288	226	272	289	321	CRC	141	379	-1.152859	5.3864474	3
187	136	516	54	54	301	247	236	323	240	218	746	544	252	285	256	233	271	232	350	293	324	CRC	141	379	0.4348537	5.214395	1
219	165	516	61	61	312	254	233	257	220	240	603	544	256	275	302	234	265	262	394	252	323	CRC	141	379	-0.4135713	4.732902	1
224	155	534	57	56	307	223	246	263	257	233	749	639	275	308	259	241	247	279	248	249	307	CRC	141	380	-2.0617373	6.1405554	3
200	152	511	52	52	298	240	235	322	225	223	727	478	256	289	246	254	278	231	327	403	325	CRC	141	380	1.686628	5.1324325	7
218	160	529	79	79	325	236	229	254	232	238	834	658	272	306	221	249	247	283	537	272	323	CRC	141	380	-0.9978943	3.2256756	1
306	206	570	101	100	343	252	230	251	328	231	740	626	261	319	260	190	232	232	308	252	317	CRC	141	380	-1.600672	5.283077	3
191	120	550	90	89	341	254	230	348	223	240	760	498	428	311	292	250	285	263	281	454	313	CRC	141	380	2.2578108	-1.8557802	5
529	314	646	173	152	419	346	238	335	96	249	816	716	308	390	346	340	341	269	563	356	319	CRC	141	381	-0.78517807	2.096987	1
227	169	529	81	80	338	284	238	310	275	234	752	624	266	286	259	209	278	237	414	305	324	CRC	141	381	-0.38142765	3.7633843	1
247	170	557	115	105	393	278	236	278	121	234	699	673	270	290	301	318	259	228	480	305	319	CRC	141	381	-1.1774057	2.6859124	1
207	147	540	70	67	328	224	234	292	117	245	776	644	262	299	263	339	270	428	395	382	306	CRC	141	381	-1.977767	1.5272648	0
328	267	532	32	33	269	251	228	238	241	221	669	527	250	295	236	237	235	422	415	263	308	CRC	141	381	-2.706098	1.7570869	0
224	159	529	74	75	327	205	235	296	175	206	760	667	267	284	281	281	331	371	385	320	306	CRC	141	381	-2.1953442	2.0630515	1
217	141	553	108	104	354	259	234	256	280	207	765	726	281	306	262	205	271	279	405	265	307	CRC	141	382	-1.4790577	3.7793052	1
246	194	529	44	44	290	256	238	327	232	231	694	409	262	273	272	248	279	235	333	329	332	CRC	141	382	1.7051212	5.6548967	6
317	212	565	116	113	354	263	227	333	227	206	775	643	273	324	297	257	279	284	475	410	327	CRC	141	382	-0.092975445	2.528811	1
254	187	538	65	64	327	253	233	254	178	226	697	619	248	286	310	249	258	309	431	260	316	CRC	141	384	-1.486183	3.2396016	1
207	147	527	54	53	315	230	231	263	196	230	727	550	265	291	301	241	251	236	421	285	318	CRC	141	385	-0.51849866	4.205423	1
269	189	554	72	71	325	252	232	378	206	220	711	447	285	314	271	275	294	247	303	472	313	CRC	141	385	2.2835546	4.68099	7
153	101	527	84	81	335	243	236	288	295	218	747	713	277	299	222	207	324	269	297	439	329	CRC	141	386	0.31121376	1.7916921	4
345	211	606	113	105	367	156	242	250	160	210	796	723	276	307	334	308	238	587	544	240	308	CRC	141	387	-3.0703418	0.59846	0
330	247	581	101	92	378	151	247	267	99	220	847	886	280	317	306	364	431	351	514	461	306	CRC	141	387	-2.0377495	0.5966743	1
207	149	529	65	62	327	301	239	313	160	247	776	647	268	293	296	281	266	316	450	268	318	CRC	141	388	-1.4042587	2.9261262	1
226	167	524	66	66	311	225	234	360	186	238	678	484	270	292	264	263	298	257	404	449	313	CRC	141	388	0.7107748	3.5529747	1
233	170	533	75	73	330	235	233	294	182	242	782	695	258	287	309	268	265	310	435	329	318	CRC	141	389	-1.2824258	2.631478	1
219	157	541	62	62	310	362	230	362	220	222	757	626	260	304	319	230	274	270	380	319	305	CRC	141	390	0.25537467	3.1549585	1
220	152	530	54	54	301	254	233	422	245	239	694	557	263	291	281	232	302	255	253	420	319	CRC	141	390	2.2840877	4.222636	7
234	168	551	75	72	330	265	239	312	65	256	831	711	251	288	298	373	279	203	520	361	313	CRC	141	390	-1.0614105	2.2217786	1
343	301	516	67	68	313	240	227	249	272	234	599	346	272	322	304	216	556	245	228	235	307	CRC	141	391	4.29205	4.238393	10
201	148	522	54	54	309	226	231	388	249	225	771	708	254	273	276	225	279	349	283	398	310	CRC	141	392	-0.25925434	1.4054831	4
281	176	593	107	102	354	229	245	257	124	228	828	733	281	338	273	319	254	423	425	285	302	CRC	141	392	-2.5102942	1.8578398	0
201	151	524	56	55	311	262	233	276	164	232	794	578	262	285	271	299	297	246	400	263	305	CRC	141	393	-0.84972715	4.0735407	1
203	148	522	54	54	301	327	234	273	175	256	742	660	263	287	297	275	233	218	435	268	311	CRC	141	394	-0.90554863	3.6009808	1
206	151	530	53	52	309	316	231	282	292	217	715	485	250	277	225	200	251	228	277	297	328	CRC	141	394	0.703867	6.5995884	6
222	156	549	61	57	324	261	233	317	230	235	762	658	264	301	279	247	253	371	310	353	302	CRC	141	395	-1.8768502	2.031599	0
220	164	529	62	59	329	362	230	265	251	241	722	525	271	309	257	219	286	396	453	414	324	CRC	141	396	0.27361777	2.2906656	1
202	152	514	67	62	375	255	239	339	176	246	725	579	254	298	294	271	260	236	366	327	312	CRC	141	397	-0.044686623	3.938234	1
272	187	577	101	92	367	231	232	301	107	270	727	729	273	324	267	348	288	418	481	339	312	CRC	141	397	-2.0112545	1.561785	1
308	189	611	116	106	371	525	230	481	225	246	704	570	503	331	302	255	313	235	255	453	319	CRC	141	397	2.5310576	-2.3021615	5
233	183	524	43	43	286	240	229	273	227	221	756	638	248	274	330	224	249	209	430	310	316	CRC	141	397	-0.8237208	3.8576238	1
370	235	597	129	117	383	281	234	358	248	233	777	720	271	321	269	225	316	448	355	374	315	CRC	141	397	-1.9132965	0.947584	0
246	190	526	52	51	312	230	242	287	53	271	767	496	256	300	274	369	279	244	529	355	322	CRC	141	398	-1.2775784	2.5107548	1
235	181	516	50	50	295	264	235	291	261	239	716	411	255	283	261	218	256	236	259	323	320	CRC	141	398	1.8927188	6.4469748	6
204	153	522	75	71	344	157	236	277	243	218	759	686	268	297	309	233	281	536	263	290	312	CRC	141	398	-3.875572	0.7558586	0
162	147	457	23	24	241	237	229	238	243	232	602	346	234	256	251	223	242	232	244	237	313	CRC	141	398	2.4182138	7.427659	6
261	206	523	87	87	336	235	232	353	228	232	627	413	256	292	257	243	258	240	300	421	313	CRC	141	399	2.0931382	5.1041145	7
226	144	555	93	88	353	255	239	272	204	242	804	629	267	307	266	254	290	303	241	382	311	CRC	141	399	-0.67478806	4.6030793	7
407	253	620	114	109	363	274	230	401	273	230	755	532	514	347	339	204	371	233	334	502	300	CRC	141	399	2.0424352	-2.5061033	5
230	150	581	124	114	377	249	236	275	204	234	789	634	296	354	308	244	453	419	407	312	322	CRC	141	399	-1.394385	0.03961907	10
246	186	524	57	57	300	179	235	255	188	231	753	734	259	288	256	259	272	351	396	250	314	CRC	141	400	-2.5218945	2.472555	1
211	145	532	73	72	322	432	237	278	257	243	797	685	282	306	325	209	325	251	470	367	315	CRC	141	400	0.99166846	2.1501632	1
245	194	517	68	69	312	234	233	322	280	244	752	598	259	281	239	202	252	241	365	286	313	CRC	141	400	-0.10221073	4.484456	1
231	177	523	65	66	316	277	238	239	229	231	798	642	271	281	228	251	237	272	351	242	317	CRC	141	400	-1.6994456	4.6157455	3
394	286	569	102	101	345	255	240	248	202	223	791	679	270	301	285	240	261	232	498	235	314	CRC	141	400	-1.0557137	3.3625474	1
448	254	808	417	245	565	337	237	344	359	242	529	453	424	544	502	205	488	246	232	287	309	CRC	141	401	9.807872	3.4745417	12
239	168	572	90	58	472	238	239	283	250	255	729	647	587	319	300	225	263	241	440	282	315	CRC	141	402	0.92234236	-1.9246162	5
283	176	592	98	90	366	287	241	320	118	261	798	792	283	332	296	310	297	211	343	320	313	CRC	141	402	-1.0523164	2.8514464	1
215	160	514	54	54	306	195	233	259	237	216	738	605	277	287	284	247	305	536	329	321	312	CRC	141	402	-3.3529882	0.44438773	0
221	149	537	78	77	336	238	232	294	189	234	804	670	270	305	301	256	280	315	357	342	325	CRC	141	402	-1.6261352	2.4887576	1
217	168	515	50	49	296	250	235	245	236	234	755	568	264	286	246	246	284	232	300	322	322	CRC	141	403	-0.21767615	5.552595	3
178	113	551	69	66	328	243	232	281	234	225	633	421	294	327	317	245	335	523	227	260	324	CRC	141	403	-2.8179057	-1.6619565	0
354	233	584	131	119	390	192	240	296	197	237	840	746	312	350	292	284	332	582	462	377	317	CRC	141	403	-2.8731256	0.4396346	0
208	147	524	69	69	321	244	227	248	159	255	725	591	244	287	286	277	246	279	395	244	312	CRC	141	403	-1.4183682	3.7110763	1
342	229	584	98	94	345	286	239	392	358	216	831	688	314	349	294	162	341	334	229	488	318	CRC	141	403	0.47565526	0.656692	4
190	141	512	85	85	327	110	239	287	0	247	706	882	246	279	253	446	436	404	477	341	318	CRC	141	404	-2.088083	0.48082262	0
263	196	533	50	48	307	248	236	329	277	221	790	538	320	295	292	207	262	248	377	339	319	CRC	141	405	0.32422808	4.0669413	1
217	159	525	73	73	323	245	231	344	228	244	813	582	271	285	274	242	287	240	252	342	311	CRC	141	405	0.53388196	5.203974	7
217	167	516	53	54	300	238	233	351	225	242	734	532	255	278	261	242	254	233	318	303	315	CRC	141	406	0.5919148	5.5030704	7
231	151	571	79	75	338	526	230	305	282	221	782	713	272	301	245	214	304	248	225	308	314	CRC	141	406	1.8080482	2.1927588	8
274	212	540	70	69	325	235	240	316	314	217	791	528	272	272	249	172	316	242	532	402	324	CRC	141	406	0.1898088	3.3665662	1
200	139	525	76	72	365	231	240	272	219	243	732	517	332	287	273	253	264	257	312	318	312	CRC	141	407	1.0736897	6.0419426	6
222	171	513	76	77	327	253	239	265	229	229	762	671	262	279	281	226	276	270	510	312	321	CRC	141	407	-0.7850698	3.0838017	1
245	179	543	81	78	340	63	245	307	0	290	705	938	248	305	216	536	388	429	427	438	308	CRC	141	408	-2.118571	0.50254583	0
240	189	531	59	59	312	321	235	253	207	235	714	622	269	296	285	241	265	227	461	241	320	CRC	141	408	-0.7934774	3.6177151	1
386	270	572	88	86	336	333	237	312	233	243	831	773	275	320	290	227	308	295	468	321	319	CRC	141	408	-1.008488	2.7366593	1
200	146	525	62	61	319	240	234	249	274	220	743	528	260	291	271	205	247	244	274	280	312	CRC	141	408	0.050442036	6.3655562	6
292	198	567	85	82	339	366	235	319	298	230	698	598	276	321	302	194	278	221	300	382	308	CRC	141	408	1.2437067	3.3904293	8
239	155	567	76	72	336	262	235	336	142	255	737	632	257	316	230	318	314	224	393	507	307	CRC	141	408	0.28973207	2.6283615	1
262	197	541	49	47	297	295	237	377	261	224	748	561	265	285	329	203	271	224	308	304	307	CRC	141	409	0.67140067	4.6835246	7
224	175	515	69	71	317	223	229	251	297	224	774	619	264	279	285	191	250	263	443	296	311	CRC	141	410	-0.77546346	4.0537224	1
248	171	568	94	93	338	342	237	293	193	195	779	693	268	307	289	280	332	314	521	461	304	CRC	141	410	-0.037285995	2.1798074	1
231	180	518	55	56	310	254	233	419	169	240	687	446	244	283	270	248	296	224	457	247	323	CRC	141	412	1.7019107	5.0693603	1
368	239	586	89	84	344	292	239	296	220	245	830	785	282	311	300	247	292	238	354	270	320	CRC	141	413	-1.5153627	3.6695712	1
237	169	539	77	76	331	424	235	323	247	224	804	621	274	308	298	213	283	252	367	338	313	CRC	141	413	1.1828543	2.6043818	8
189	167	503	84	72	365	243	249	484	283	233	675	350	256	290	262	223	272	235	410	461	317	CRC	141	414	2.155369	4.735089	7
183	130	533	69	67	326	243	235	249	224	240	809	638	273	300	274	255	255	459	243	242	311	CRC	141	415	-3.9614372	1.9887108	0
210	160	517	72	69	329	211	228	237	288	205	738	663	262	275	228	204	242	503	219	255	319	CRC	141	415	-4.5113525	1.7344028	0
125	90	491	42	42	290	239	234	236	257	230	562	300	256	256	258	200	226	222	235	221	326	CRC	141	417	2.9221222	7.4851623	6
221	158	542	83	80	345	307	237	261	256	215	801	756	273	316	300	253	397	263	300	454	326	CRC	141	418	0.55092174	1.9026078	4
161	122	494	32	32	270	270	271	314	197	250	709	374	430	272	221	260	257	235	287	428	309	CRC	141	418	2.5282538	-2.1630948	5
388	249	603	94	88	352	255	240	301	149	247	803	711	271	323	256	322	267	327	308	342	322	CRC	141	418	-1.649428	2.2109244	1
200	136	534	77	75	331	239	235	243	217	250	803	670	257	291	282	249	240	256	388	230	325	CRC	141	419	-1.4948535	4.0304685	1
240	194	512	53	54	301	353	235	264	264	234	689	415	258	273	239	214	263	221	324	290	314	CRC	141	419	1.2492366	5.52478	6
168	120	516	88	87	335	334	241	278	169	261	785	605	295	285	276	263	275	236	416	453	306	CRC	141	419	0.30326843	2.7832627	1
257	187	553	84	81	345	708	233	244	288	244	839	295	295	323	158	250	275	236	222	369	320	CRC	141	420	-6.0883923	8.962042	8
241	181	550	94	86	365	301	239	259	221	243	719	611	264	290	293	237	287	285	336	344	322	CRC	141	421	-0.44513467	4.072786	1
566	374	657	176	116	460	323	243	316	250	212	879	677	314	367	297	261	342	243	502	396	320	CRC	141	421	-0.09474088	2.2207675	1
237	187	530	63	60	323	248	238	475	213	241	727	528	281	305	266	276	312	233	265	284	311	CRC	141	422	1.9722016	5.2223935	7
251	175	554	113	108	356	352	262	327	117	246	779	693	356	368	501	366	449	365	423	354	316	CRC	141	422	-1.7950792	1.1783199	1
223	151	532	71	71	322	274	233	331	152	219	689	596	255	289	270	303	289	273	385	501	304	CRC	141	423	0.3233186	2.815331	1
241	167	536	84	80	342	238	233	242	166	247	724	621	268	297	274	272	255	295	390	239	313	CRC	141	423	-1.5364906	3.4812202	1
210	147	526	67	64	336	218	239	340	168	232	749	701	251	282	305	279	261	538	374	443	325	CRC	141	423	-2.5165892	0.4355724	0
230	160	545	99	96	352	177	242	364	217	245	769	678	266	311	328	244	344	591	340	463	311	CRC	141	423	-2.6733308	0.110115714	0
215	155	527	69	69	325	293	233	244	70	239	753	695	254	279	271	346	257	291	499	313	316	CRC	141	423	-1.2887473	2.2464745	1
493	307	648	152	108	431	326	247	395	167	269	979	730	335	373	343	266	407	382	602	508	323	CRC	141	424	-0.35278338	1.4519371	1
211	157	524	61	61	314	222	234	259	214	238	771	517	262	308	333	243	245	254	352	354	316	CRC	141	424	0.3998498	4.774995	1
164	92	568	107	98	369	263	237	333	166	250	800	759	294	335	292	267	368	361	355	348	310	CRC	141	424	-1.3171718	1.7074066	1
244	186	527	62	61	318	507	233	286	210	247	791	494	271	278	294	230	260	223	281	301	317	CRC	141	424	2.241353	2.8561532	8
249	183	537	94	91	349	215	228	265	258	231	743	527	264	294	279	221	265	373	253	288	315	CRC	141	424	-3.655157	3.7306933	0
232	165	539	87	85	340	247	239	251	209	232	802	668	277	301	303	228	262	296	347	238	312	CRC	141	425	-1.9828869	3.9648657	1
250	193	532	58	58	313	247	230	266	274	218	782	698	249	289	288	217	309	234	361	295	317	CRC	141	425	-1.0735077	3.801443	1
210	145	562	110	101	374	267	232	261	230	258	777	683	270	314	301	231	398	222	542	457	305	CRC	141	425	-0.18637286	2.3010685	1
235	177	526	59	60	310	235	236	255	283	215	755	610	263	279	302	195	251	244	401	239	315	CRC	141	426	-0.977477	4.3131523	1
229	157	550	80	77	334	360	238	368	253	233	692	492	254	301	289	223	269	272	341	369	307	CRC	141	426	0.9248453	3.8744135	8
230	165	571	68	64	345	248	237	320	241	224	786	564	256	287	275	236	250	238	366	381	309	CRC	141	426	0.40890393	3.879232	1
227	172	519	80	77	382	357	236	291	217	233	786	489	262	293	263	259	266	222	325	288	306	CRC	141	426	1.7783668	3.6452034	6
243	177	545	63	62	317	262	235	311	262	241	700	606	249	275	252	206	258	221	482	293	304	CRC	141	426	-0.45732474	3.5753253	1
240	184	523	56	56	308	259	228	273	222	245	761	668	251	288	268	249	259	236	365	288	313	CRC	141	427	-1.320766	4.023615	1
229	174	523	70	69	326	240	236	262	241	228	714	615	258	267	255	206	272	251	354	248	318	CRC	141	427	-1.2363509	4.777121	1
140	88	527	97	93	351	427	245	282	175	233	802	737	337	312	270	281	316	303	277	316	324	CRC	141	428	1.0424651	2.4637077	8
242	165	549	95	92	354	242	234	310	346	214	695	546	263	310	263	161	263	254	390	468	319	CRC	141	429	0.77687573	3.5823362	1
225	180	513	84	82	338	246	262	397	213	244	642	300	257	311	273	265	263	219	271	314	304	CRC	141	429	2.818582	6.435155	6
205	134	566	85	80	349	441	237	327	245	225	828	609	279	301	314	234	268	274	248	339	330	CRC	141	429	1.6423242	2.4856956	8
237	173	541	60	58	323	247	236	323	176	246	721	582	256	283	288	288	323	381	418	382	317	CRC	141	429	-1.7954397	1.6722277	1
179	114	542	76	74	337	256	231	283	301	224	783	705	273	307	293	187	263	236	258	459	307	CRC	141	429	0.522389	1.7369591	4
456	306	645	147	92	457	416	238	363	284	223	873	706	452	368	299	249	261	341	548	389	313	CRC	141	429	0.94027996	-0.9375914	1
229	174	528	56	56	312	269	230	305	167	253	776	684	249	288	296	284	331	225	502	380	311	CRC	141	430	-0.5342815	2.5280426	1
219	138	563	104	101	354	236	235	395	235	234	819	639	313	300	343	215	271	239	243	326	317	CRC	141	430	0.80635965	4.730766	7
233	161	549	83	82	335	319	234	259	201	223	743	614	265	314	336	253	251	269	431	255	306	CRC	141	430	-0.96519566	3.6594584	1
[truncated: 23,843 more rows]
