# Supplementary material for: Tumor-infiltrating immature innate lymphoid cells in colorectal cancer are biased toward ILC1/tissue-resident NK cell differentiation
Source: Nat Commun. 2026 Mar 27;17:3035. doi: 10.1038/s41467-026-71085-9 (PMC13035902; doi:10.1038/s41467-026-71085-9)
Supplement: Supplementary file 7 — Source data [file 41467_2026_71085_MOESM7_ESM.zip › Source data/Supp Fig.4FG 03_RAW_Frequencies_Clusters.csv]

Cluster	Patient	Tissue	Count	Total Cluster	Total Tissue per patient	Frequency	MMR_status	Histologic_grade	Tumor_stage_rank	Location	Sex	Age
ILC1/trNK	C106	N	2	2718	5	40				right	M	67
Cytotoxic NK	C106	N	3	2052	5	60				right	M	67
CD127+ ILCs	C106	N	0	613	5	0				right	M	67
Immature subsets	C106	N	0	268	5	0				right	M	67
ILC1/trNK	C107	N	8	2718	11	72,72727273				right	M	62
Cytotoxic NK	C107	N	2	2052	11	18,18181818				right	M	62
CD127+ ILCs	C107	N	1	613	11	9,090909091				right	M	62
Immature subsets	C107	N	0	268	11	0				right	M	62
ILC1/trNK	C109	N	3	2718	3	100				right	F	60
Cytotoxic NK	C109	N	0	2052	3	0				right	F	60
CD127+ ILCs	C109	N	0	613	3	0				right	F	60
Immature subsets	C109	N	0	268	3	0				right	F	60
ILC1/trNK	C110	N	12	2718	22	54,54545455				right	M	59
Cytotoxic NK	C110	N	3	2052	22	13,63636364				right	M	59
CD127+ ILCs	C110	N	7	613	22	31,81818182				right	M	59
Immature subsets	C110	N	0	268	22	0				right	M	59
ILC1/trNK	C111	N	31	2718	51	60,78431373				right	F	62
Cytotoxic NK	C111	N	10	2052	51	19,60784314				right	F	62
CD127+ ILCs	C111	N	9	613	51	17,64705882				right	F	62
Immature subsets	C111	N	1	268	51	1,960784314				right	F	62
ILC1/trNK	C112	N	43	2718	58	74,13793103				right	M	50
Cytotoxic NK	C112	N	6	2052	58	10,34482759				right	M	50
CD127+ ILCs	C112	N	8	613	58	13,79310345				right	M	50
Immature subsets	C112	N	1	268	58	1,724137931				right	M	50
ILC1/trNK	C113	N	1	2718	5	20				right	M	52
Cytotoxic NK	C113	N	4	2052	5	80				right	M	52
CD127+ ILCs	C113	N	0	613	5	0				right	M	52
Immature subsets	C113	N	0	268	5	0				right	M	52
ILC1/trNK	C114	N	3	2718	14	21,42857143				right	M	76
Cytotoxic NK	C114	N	5	2052	14	35,71428571				right	M	76
CD127+ ILCs	C114	N	6	613	14	42,85714286				right	M	76
Immature subsets	C114	N	0	268	14	0				right	M	76
ILC1/trNK	C115	N	1	2718	6	16,66666667				right	M	72
Cytotoxic NK	C115	N	5	2052	6	83,33333333				right	M	72
CD127+ ILCs	C115	N	0	613	6	0				right	M	72
Immature subsets	C115	N	0	268	6	0				right	M	72
ILC1/trNK	C116	N	11	2718	12	91,66666667				right	M	72
Cytotoxic NK	C116	N	1	2052	12	8,333333333				right	M	72
CD127+ ILCs	C116	N	0	613	12	0				right	M	72
Immature subsets	C116	N	0	268	12	0				right	M	72
ILC1/trNK	C122	N	19	2718	31	61,29032258				right	F	82
Cytotoxic NK	C122	N	8	2052	31	25,80645161				right	F	82
CD127+ ILCs	C122	N	4	613	31	12,90322581				right	F	82
Immature subsets	C122	N	0	268	31	0				right	F	82
ILC1/trNK	C123	N	20	2718	41	48,7804878				right	M	58
Cytotoxic NK	C123	N	15	2052	41	36,58536585				right	M	58
CD127+ ILCs	C123	N	6	613	41	14,63414634				right	M	58
Immature subsets	C123	N	0	268	41	0				right	M	58
ILC1/trNK	C124	N	34	2718	80	42,5				left	F	81
Cytotoxic NK	C124	N	33	2052	80	41,25				left	F	81
CD127+ ILCs	C124	N	12	613	80	15				left	F	81
Immature subsets	C124	N	1	268	80	1,25				left	F	81
ILC1/trNK	C125	N	17	2718	42	40,47619048				left	M	49
Cytotoxic NK	C125	N	6	2052	42	14,28571429				left	M	49
CD127+ ILCs	C125	N	17	613	42	40,47619048				left	M	49
Immature subsets	C125	N	2	268	42	4,761904762				left	M	49
ILC1/trNK	C126	N	16	2718	42	38,0952381				right	F	81
Cytotoxic NK	C126	N	22	2052	42	52,38095238				right	F	81
CD127+ ILCs	C126	N	4	613	42	9,523809524				right	F	81
Immature subsets	C126	N	0	268	42	0				right	F	81
ILC1/trNK	C129	N	15	2718	125	12				left	F	35
Cytotoxic NK	C129	N	29	2052	125	23,2				left	F	35
CD127+ ILCs	C129	N	79	613	125	63,2				left	F	35
Immature subsets	C129	N	2	268	125	1,6				left	F	35
ILC1/trNK	C130	N	39	2718	73	53,42465753				right	F	89
Cytotoxic NK	C130	N	5	2052	73	6,849315068				right	F	89
CD127+ ILCs	C130	N	25	613	73	34,24657534				right	F	89
Immature subsets	C130	N	4	268	73	5,479452055				right	F	89
ILC1/trNK	C132	N	8	2718	16	50				left	M	42
Cytotoxic NK	C132	N	1	2052	16	6,25				left	M	42
CD127+ ILCs	C132	N	7	613	16	43,75				left	M	42
Immature subsets	C132	N	0	268	16	0				left	M	42
ILC1/trNK	C133	N	5	2718	13	38,46153846				right	F	73
Cytotoxic NK	C133	N	7	2052	13	53,84615385				right	F	73
CD127+ ILCs	C133	N	1	613	13	7,692307692				right	F	73
Immature subsets	C133	N	0	268	13	0				right	F	73
ILC1/trNK	C134	N	25	2718	73	34,24657534				left	M	58
Cytotoxic NK	C134	N	16	2052	73	21,91780822				left	M	58
CD127+ ILCs	C134	N	29	613	73	39,7260274				left	M	58
Immature subsets	C134	N	3	268	73	4,109589041				left	M	58
ILC1/trNK	C135	N	3	2718	5	60				right	M	90
Cytotoxic NK	C135	N	1	2052	5	20				right	M	90
CD127+ ILCs	C135	N	1	613	5	20				right	M	90
Immature subsets	C135	N	0	268	5	0				right	M	90
ILC1/trNK	C136	N	20	2718	26	76,92307692				left	M	60
Cytotoxic NK	C136	N	4	2052	26	15,38461538				left	M	60
CD127+ ILCs	C136	N	2	613	26	7,692307692				left	M	60
Immature subsets	C136	N	0	268	26	0				left	M	60
ILC1/trNK	C137	N	32	2718	63	50,79365079				right	F	56
Cytotoxic NK	C137	N	11	2052	63	17,46031746				right	F	56
CD127+ ILCs	C137	N	20	613	63	31,74603175				right	F	56
Immature subsets	C137	N	0	268	63	0				right	F	56
ILC1/trNK	C138	N	15	2718	41	36,58536585				right	M	60
Cytotoxic NK	C138	N	22	2052	41	53,65853659				right	M	60
CD127+ ILCs	C138	N	3	613	41	7,317073171				right	M	60
Immature subsets	C138	N	1	268	41	2,43902439				right	M	60
ILC1/trNK	C139	N	13	2718	39	33,33333333				right	F	61
Cytotoxic NK	C139	N	7	2052	39	17,94871795				right	F	61
CD127+ ILCs	C139	N	18	613	39	46,15384615				right	F	61
Immature subsets	C139	N	1	268	39	2,564102564				right	F	61
ILC1/trNK	C140	N	6	2718	14	42,85714286				left	M	35
Cytotoxic NK	C140	N	1	2052	14	7,142857143				left	M	35
CD127+ ILCs	C140	N	7	613	14	50				left	M	35
Immature subsets	C140	N	0	268	14	0				left	M	35
ILC1/trNK	C142	N	31	2718	35	88,57142857				right	F	51
Cytotoxic NK	C142	N	2	2052	35	5,714285714				right	F	51
CD127+ ILCs	C142	N	0	613	35	0				right	F	51
Immature subsets	C142	N	2	268	35	5,714285714				right	F	51
ILC1/trNK	C143	N	6	2718	12	50				right	F	55
Cytotoxic NK	C143	N	3	2052	12	25				right	F	55
CD127+ ILCs	C143	N	3	613	12	25				right	F	55
Immature subsets	C143	N	0	268	12	0				right	F	55
ILC1/trNK	C151	N	28	2718	42	66,66666667				right	F	76
Cytotoxic NK	C151	N	10	2052	42	23,80952381				right	F	76
CD127+ ILCs	C151	N	2	613	42	4,761904762				right	F	76
Immature subsets	C151	N	2	268	42	4,761904762				right	F	76
ILC1/trNK	C155	N	14	2718	29	48,27586207				right	F	53
Cytotoxic NK	C155	N	10	2052	29	34,48275862				right	F	53
CD127+ ILCs	C155	N	5	613	29	17,24137931				right	F	53
Immature subsets	C155	N	0	268	29	0				right	F	53
ILC1/trNK	C157	N	6	2718	20	30				left	F	62
Cytotoxic NK	C157	N	7	2052	20	35				left	F	62
CD127+ ILCs	C157	N	5	613	20	25				left	F	62
Immature subsets	C157	N	2	268	20	10				left	F	62
ILC1/trNK	C162	N	84	2718	161	52,17391304				right	M	47
Cytotoxic NK	C162	N	26	2052	161	16,14906832				right	M	47
CD127+ ILCs	C162	N	46	613	161	28,57142857				right	M	47
Immature subsets	C162	N	5	268	161	3,105590062				right	M	47
ILC1/trNK	C165	N	9	2718	25	36				right	M	69
Cytotoxic NK	C165	N	8	2052	25	32				right	M	69
CD127+ ILCs	C165	N	8	613	25	32				right	M	69
Immature subsets	C165	N	0	268	25	0				right	M	69
ILC1/trNK	C170	N	28	2718	47	59,57446809				right	F	77
Cytotoxic NK	C170	N	5	2052	47	10,63829787				right	F	77
CD127+ ILCs	C170	N	14	613	47	29,78723404				right	F	77
Immature subsets	C170	N	0	268	47	0				right	F	77
ILC1/trNK	C103	T	40	2718	87	45,97701149	MMRp	low	2	left	M	45
Cytotoxic NK	C103	T	33	2052	87	37,93103448	MMRp	low	2	left	M	45
CD127+ ILCs	C103	T	6	613	87	6,896551724	MMRp	low	2	left	M	45
Immature subsets	C103	T	8	268	87	9,195402299	MMRp	low	2	left	M	45
ILC1/trNK	C104	T	27	2718	32	84,375	MMRp	low	3	right	M	81
Cytotoxic NK	C104	T	2	2052	32	6,25	MMRp	low	3	right	M	81
CD127+ ILCs	C104	T	1	613	32	3,125	MMRp	low	3	right	M	81
Immature subsets	C104	T	2	268	32	6,25	MMRp	low	3	right	M	81
ILC1/trNK	C105	T	3	2718	20	15	MMRp	low	4	right	M	71
Cytotoxic NK	C105	T	12	2052	20	60	MMRp	low	4	right	M	71
CD127+ ILCs	C105	T	1	613	20	5	MMRp	low	4	right	M	71
Immature subsets	C105	T	4	268	20	20	MMRp	low	4	right	M	71
ILC1/trNK	C106	T	8	2718	23	34,7826087				right	M	67
Cytotoxic NK	C106	T	10	2052	23	43,47826087				right	M	67
CD127+ ILCs	C106	T	0	613	23	0				right	M	67
Immature subsets	C106	T	5	268	23	21,73913043				right	M	67
ILC1/trNK	C107	T	31	2718	102	30,39215686				right	M	62
Cytotoxic NK	C107	T	58	2052	102	56,8627451				right	M	62
CD127+ ILCs	C107	T	2	613	102	1,960784314				right	M	62
Immature subsets	C107	T	11	268	102	10,78431373				right	M	62
ILC1/trNK	C109	T	3	2718	5	60				right	F	60
Cytotoxic NK	C109	T	1	2052	5	20				right	F	60
CD127+ ILCs	C109	T	0	613	5	0				right	F	60
Immature subsets	C109	T	1	268	5	20				right	F	60
ILC1/trNK	C110	T	26	2718	41	63,41463415				right	M	59
Cytotoxic NK	C110	T	12	2052	41	29,26829268				right	M	59
CD127+ ILCs	C110	T	0	613	41	0				right	M	59
Immature subsets	C110	T	3	268	41	7,317073171				right	M	59
ILC1/trNK	C111	T	5	2718	8	62,5				right	F	62
Cytotoxic NK	C111	T	3	2052	8	37,5				right	F	62
CD127+ ILCs	C111	T	0	613	8	0				right	F	62
Immature subsets	C111	T	0	268	8	0				right	F	62
ILC1/trNK	C112	T	8	2718	30	26,66666667				right	M	50
Cytotoxic NK	C112	T	13	2052	30	43,33333333				right	M	50
CD127+ ILCs	C112	T	3	613	30	10				right	M	50
Immature subsets	C112	T	6	268	30	20				right	M	50
ILC1/trNK	C113	T	7	2718	36	19,44444444				right	M	52
Cytotoxic NK	C113	T	13	2052	36	36,11111111				right	M	52
CD127+ ILCs	C113	T	15	613	36	41,66666667				right	M	52
Immature subsets	C113	T	1	268	36	2,777777778				right	M	52
ILC1/trNK	C114	T	16	2718	25	64				right	M	76
Cytotoxic NK	C114	T	9	2052	25	36				right	M	76
CD127+ ILCs	C114	T	0	613	25	0				right	M	76
Immature subsets	C114	T	0	268	25	0				right	M	76
ILC1/trNK	C115	T	3	2718	10	30				right	M	72
Cytotoxic NK	C115	T	7	2052	10	70				right	M	72
CD127+ ILCs	C115	T	0	613	10	0				right	M	72
Immature subsets	C115	T	0	268	10	0				right	M	72
ILC1/trNK	C116	T	13	2718	46	28,26086957				right	M	72
Cytotoxic NK	C116	T	31	2052	46	67,39130435				right	M	72
CD127+ ILCs	C116	T	2	613	46	4,347826087				right	M	72
Immature subsets	C116	T	0	268	46	0				right	M	72
ILC1/trNK	C118	T	91	2718	136	66,91176471	MMRd	low	2	right	M	77
Cytotoxic NK	C118	T	39	2052	136	28,67647059	MMRd	low	2	right	M	77
CD127+ ILCs	C118	T	2	613	136	1,470588235	MMRd	low	2	right	M	77
Immature subsets	C118	T	4	268	136	2,941176471	MMRd	low	2	right	M	77
ILC1/trNK	C119	T	2	2718	11	18,18181818	MMRd	high	3	right	M	48
Cytotoxic NK	C119	T	9	2052	11	81,81818182	MMRd	high	3	right	M	48
CD127+ ILCs	C119	T	0	613	11	0	MMRd	high	3	right	M	48
Immature subsets	C119	T	0	268	11	0	MMRd	high	3	right	M	48
ILC1/trNK	C122	T	7	2718	25	28				right	F	82
Cytotoxic NK	C122	T	12	2052	25	48				right	F	82
CD127+ ILCs	C122	T	5	613	25	20				right	F	82
Immature subsets	C122	T	1	268	25	4				right	F	82
ILC1/trNK	C123	T	133	2718	255	52,15686275				right	M	58
Cytotoxic NK	C123	T	106	2052	255	41,56862745				right	M	58
CD127+ ILCs	C123	T	6	613	255	2,352941176				right	M	58
Immature subsets	C123	T	10	268	255	3,921568627				right	M	58
ILC1/trNK	C124	T	68	2718	149	45,63758389				left	F	81
Cytotoxic NK	C124	T	69	2052	149	46,30872483				left	F	81
CD127+ ILCs	C124	T	6	613	149	4,026845638				left	F	81
Immature subsets	C124	T	6	268	149	4,026845638				left	F	81
ILC1/trNK	C125	T	27	2718	74	36,48648649				left	M	49
Cytotoxic NK	C125	T	30	2052	74	40,54054054				left	M	49
CD127+ ILCs	C125	T	10	613	74	13,51351351				left	M	49
Immature subsets	C125	T	7	268	74	9,459459459				left	M	49
ILC1/trNK	C126	T	10	2718	31	32,25806452				right	F	81
Cytotoxic NK	C126	T	14	2052	31	45,16129032				right	F	81
CD127+ ILCs	C126	T	4	613	31	12,90322581				right	F	81
Immature subsets	C126	T	3	268	31	9,677419355				right	F	81
ILC1/trNK	C129	T	33	2718	99	33,33333333				left	F	35
Cytotoxic NK	C129	T	46	2052	99	46,46464646				left	F	35
CD127+ ILCs	C129	T	8	613	99	8,080808081				left	F	35
Immature subsets	C129	T	12	268	99	12,12121212				left	F	35
ILC1/trNK	C130	T	155	2718	242	64,04958678				right	F	89
Cytotoxic NK	C130	T	71	2052	242	29,33884298				right	F	89
CD127+ ILCs	C130	T	5	613	242	2,066115702				right	F	89
Immature subsets	C130	T	11	268	242	4,545454545				right	F	89
ILC1/trNK	C132	T	40	2718	111	36,03603604				left	M	42
Cytotoxic NK	C132	T	61	2052	111	54,95495495				left	M	42
CD127+ ILCs	C132	T	2	613	111	1,801801802				left	M	42
Immature subsets	C132	T	8	268	111	7,207207207				left	M	42
ILC1/trNK	C133	T	25	2718	92	27,17391304				right	F	73
Cytotoxic NK	C133	T	50	2052	92	54,34782609				right	F	73
CD127+ ILCs	C133	T	12	613	92	13,04347826				right	F	73
Immature subsets	C133	T	5	268	92	5,434782609				right	F	73
ILC1/trNK	C134	T	27	2718	37	72,97297297				left	M	58
Cytotoxic NK	C134	T	7	2052	37	18,91891892				left	M	58
CD127+ ILCs	C134	T	1	613	37	2,702702703				left	M	58
Immature subsets	C134	T	2	268	37	5,405405405				left	M	58
ILC1/trNK	C135	T	30	2718	76	39,47368421				right	M	90
Cytotoxic NK	C135	T	40	2052	76	52,63157895				right	M	90
CD127+ ILCs	C135	T	1	613	76	1,315789474				right	M	90
Immature subsets	C135	T	5	268	76	6,578947368				right	M	90
ILC1/trNK	C136	T	8	2718	28	28,57142857				left	M	60
Cytotoxic NK	C136	T	16	2052	28	57,14285714				left	M	60
CD127+ ILCs	C136	T	1	613	28	3,571428571				left	M	60
Immature subsets	C136	T	3	268	28	10,71428571				left	M	60
ILC1/trNK	C137	T	52	2718	159	32,70440252				right	F	56
Cytotoxic NK	C137	T	93	2052	159	58,49056604				right	F	56
CD127+ ILCs	C137	T	3	613	159	1,886792453				right	F	56
Immature subsets	C137	T	11	268	159	6,918238994				right	F	56
ILC1/trNK	C138	T	41	2718	97	42,26804124				right	M	60
Cytotoxic NK	C138	T	45	2052	97	46,39175258				right	M	60
CD127+ ILCs	C138	T	4	613	97	4,12371134				right	M	60
Immature subsets	C138	T	7	268	97	7,216494845				right	M	60
ILC1/trNK	C139	T	109	2718	179	60,89385475				right	F	61
Cytotoxic NK	C139	T	49	2052	179	27,37430168				right	F	61
CD127+ ILCs	C139	T	17	613	179	9,497206704				right	F	61
Immature subsets	C139	T	4	268	179	2,234636872				right	F	61
ILC1/trNK	C140	T	5	2718	25	20				left	M	35
Cytotoxic NK	C140	T	19	2052	25	76				left	M	35
CD127+ ILCs	C140	T	0	613	25	0				left	M	35
Immature subsets	C140	T	1	268	25	4				left	M	35
ILC1/trNK	C142	T	21	2718	33	63,63636364				right	F	51
Cytotoxic NK	C142	T	4	2052	33	12,12121212				right	F	51
CD127+ ILCs	C142	T	7	613	33	21,21212121				right	F	51
Immature subsets	C142	T	1	268	33	3,03030303				right	F	51
ILC1/trNK	C143	T	19	2718	54	35,18518519				right	F	55
Cytotoxic NK	C143	T	22	2052	54	40,74074074				right	F	55
CD127+ ILCs	C143	T	8	613	54	14,81481481				right	F	55
Immature subsets	C143	T	5	268	54	9,259259259				right	F	55
ILC1/trNK	C144	T	52	2718	108	48,14814815	MMRd	low	3	right	M	91
Cytotoxic NK	C144	T	48	2052	108	44,44444444	MMRd	low	3	right	M	91
CD127+ ILCs	C144	T	6	613	108	5,555555556	MMRd	low	3	right	M	91
Immature subsets	C144	T	2	268	108	1,851851852	MMRd	low	3	right	M	91
ILC1/trNK	C145	T	17	2718	33	51,51515152	MMRp	high	4	right	F	59
Cytotoxic NK	C145	T	11	2052	33	33,33333333	MMRp	high	4	right	F	59
CD127+ ILCs	C145	T	2	613	33	6,060606061	MMRp	high	4	right	F	59
Immature subsets	C145	T	3	268	33	9,090909091	MMRp	high	4	right	F	59
ILC1/trNK	C146	T	226	2718	330	68,48484848	MMRd	low	3	right	F	64
Cytotoxic NK	C146	T	83	2052	330	25,15151515	MMRd	low	3	right	F	64
CD127+ ILCs	C146	T	9	613	330	2,727272727	MMRd	low	3	right	F	64
Immature subsets	C146	T	12	268	330	3,636363636	MMRd	low	3	right	F	64
ILC1/trNK	C147	T	60	2718	78	76,92307692	MMRd	low	4	right	F	73
Cytotoxic NK	C147	T	14	2052	78	17,94871795	MMRd	low	4	right	F	73
CD127+ ILCs	C147	T	1	613	78	1,282051282	MMRd	low	4	right	F	73
Immature subsets	C147	T	3	268	78	3,846153846	MMRd	low	4	right	F	73
ILC1/trNK	C149	T	23	2718	66	34,84848485	MMRp	low	4	right	F	47
Cytotoxic NK	C149	T	29	2052	66	43,93939394	MMRp	low	4	right	F	47
CD127+ ILCs	C149	T	8	613	66	12,12121212	MMRp	low	4	right	F	47
Immature subsets	C149	T	6	268	66	9,090909091	MMRp	low	4	right	F	47
ILC1/trNK	C150	T	1	2718	9	11,11111111	MMRp	low	3	left	M	70
Cytotoxic NK	C150	T	8	2052	9	88,88888889	MMRp	low	3	left	M	70
CD127+ ILCs	C150	T	0	613	9	0	MMRp	low	3	left	M	70
Immature subsets	C150	T	0	268	9	0	MMRp	low	3	left	M	70
ILC1/trNK	C151	T	2	2718	4	50				right	F	76
Cytotoxic NK	C151	T	2	2052	4	50				right	F	76
CD127+ ILCs	C151	T	0	613	4	0				right	F	76
Immature subsets	C151	T	0	268	4	0				right	F	76
ILC1/trNK	C152	T	22	2718	39	56,41025641	MMRd	low	2	right	F	77
Cytotoxic NK	C152	T	16	2052	39	41,02564103	MMRd	low	2	right	F	77
CD127+ ILCs	C152	T	1	613	39	2,564102564	MMRd	low	2	right	F	77
Immature subsets	C152	T	0	268	39	0	MMRd	low	2	right	F	77
ILC1/trNK	C153	T	21	2718	48	43,75	MMRp	low	2	left	F	36
Cytotoxic NK	C153	T	16	2052	48	33,33333333	MMRp	low	2	left	F	36
CD127+ ILCs	C153	T	5	613	48	10,41666667	MMRp	low	2	left	F	36
Immature subsets	C153	T	6	268	48	12,5	MMRp	low	2	left	F	36
ILC1/trNK	C154	T	14	2718	23	60,86956522	MMRd	low	2	right	F	78
Cytotoxic NK	C154	T	8	2052	23	34,7826087	MMRd	low	2	right	F	78
CD127+ ILCs	C154	T	1	613	23	4,347826087	MMRd	low	2	right	F	78
Immature subsets	C154	T	0	268	23	0	MMRd	low	2	right	F	78
ILC1/trNK	C155	T	31	2718	69	44,92753623				right	F	53
Cytotoxic NK	C155	T	26	2052	69	37,68115942				right	F	53
CD127+ ILCs	C155	T	10	613	69	14,49275362				right	F	53
Immature subsets	C155	T	2	268	69	2,898550725				right	F	53
ILC1/trNK	C156	T	41	2718	99	41,41414141	MMRd	low	3	right	F	76
Cytotoxic NK	C156	T	45	2052	99	45,45454545	MMRd	low	3	right	F	76
CD127+ ILCs	C156	T	7	613	99	7,070707071	MMRd	low	3	right	F	76
Immature subsets	C156	T	6	268	99	6,060606061	MMRd	low	3	right	F	76
ILC1/trNK	C157	T	1	2718	10	10				left	F	62
Cytotoxic NK	C157	T	6	2052	10	60				left	F	62
CD127+ ILCs	C157	T	2	613	10	20				left	F	62
Immature subsets	C157	T	1	268	10	10				left	F	62
ILC1/trNK	C158	T	9	2718	27	33,33333333	MMRd	low	3	right	F	84
Cytotoxic NK	C158	T	15	2052	27	55,55555556	MMRd	low	3	right	F	84
CD127+ ILCs	C158	T	1	613	27	3,703703704	MMRd	low	3	right	F	84
Immature subsets	C158	T	2	268	27	7,407407407	MMRd	low	3	right	F	84
ILC1/trNK	C159	T	20	2718	36	55,55555556	MMRp	high	3	right	M	57
Cytotoxic NK	C159	T	13	2052	36	36,11111111	MMRp	high	3	right	M	57
CD127+ ILCs	C159	T	1	613	36	2,777777778	MMRp	high	3	right	M	57
Immature subsets	C159	T	2	268	36	5,555555556	MMRp	high	3	right	M	57
ILC1/trNK	C160	T	22	2718	45	48,88888889	MMRp	high	4	right	F	52
Cytotoxic NK	C160	T	18	2052	45	40	MMRp	high	4	right	F	52
CD127+ ILCs	C160	T	3	613	45	6,666666667	MMRp	high	4	right	F	52
Immature subsets	C160	T	2	268	45	4,444444444	MMRp	high	4	right	F	52
ILC1/trNK	C161	T	5	2718	10	50	MMRp	low	3	right	M	71
Cytotoxic NK	C161	T	3	2052	10	30	MMRp	low	3	right	M	71
CD127+ ILCs	C161	T	1	613	10	10	MMRp	low	3	right	M	71
Immature subsets	C161	T	1	268	10	10	MMRp	low	3	right	M	71
ILC1/trNK	C162	T	48	2718	147	32,65306122				right	M	47
Cytotoxic NK	C162	T	51	2052	147	34,69387755				right	M	47
CD127+ ILCs	C162	T	38	613	147	25,85034014				right	M	47
Immature subsets	C162	T	10	268	147	6,802721088				right	M	47
ILC1/trNK	C163	T	136	2718	206	66,01941748	MMRd	high	4	right	F	71
Cytotoxic NK	C163	T	62	2052	206	30,09708738	MMRd	high	4	right	F	71
CD127+ ILCs	C163	T	5	613	206	2,427184466	MMRd	high	4	right	F	71
Immature subsets	C163	T	3	268	206	1,45631068	MMRd	high	4	right	F	71
ILC1/trNK	C164	T	51	2718	85	60	MMRd	low	4	right	F	60
Cytotoxic NK	C164	T	28	2052	85	32,94117647	MMRd	low	4	right	F	60
CD127+ ILCs	C164	T	0	613	85	0	MMRd	low	4	right	F	60
Immature subsets	C164	T	6	268	85	7,058823529	MMRd	low	4	right	F	60
ILC1/trNK	C165	T	10	2718	23	43,47826087				right	M	69
Cytotoxic NK	C165	T	11	2052	23	47,82608696				right	M	69
CD127+ ILCs	C165	T	0	613	23	0				right	M	69
Immature subsets	C165	T	2	268	23	8,695652174				right	M	69
ILC1/trNK	C166	T	8	2718	16	50	MMRp	low	3	left	M	60
Cytotoxic NK	C166	T	8	2052	16	50	MMRp	low	3	left	M	60
CD127+ ILCs	C166	T	0	613	16	0	MMRp	low	3	left	M	60
Immature subsets	C166	T	0	268	16	0	MMRp	low	3	left	M	60
ILC1/trNK	C167	T	7	2718	22	31,81818182	MMRd	high	3	right	F	72
Cytotoxic NK	C167	T	12	2052	22	54,54545455	MMRd	high	3	right	F	72
CD127+ ILCs	C167	T	2	613	22	9,090909091	MMRd	high	3	right	F	72
Immature subsets	C167	T	1	268	22	4,545454545	MMRd	high	3	right	F	72
ILC1/trNK	C168	T	41	2718	96	42,70833333	MMRd	low	2	right	M	82
Cytotoxic NK	C168	T	53	2052	96	55,20833333	MMRd	low	2	right	M	82
CD127+ ILCs	C168	T	0	613	96	0	MMRd	low	2	right	M	82
Immature subsets	C168	T	2	268	96	2,083333333	MMRd	low	2	right	M	82
ILC1/trNK	C169	T	9	2718	20	45	MMRd	low	2	right	M	62
Cytotoxic NK	C169	T	10	2052	20	50	MMRd	low	2	right	M	62
CD127+ ILCs	C169	T	0	613	20	0	MMRd	low	2	right	M	62
Immature subsets	C169	T	1	268	20	5	MMRd	low	2	right	M	62
ILC1/trNK	C170	T	59	2718	132	44,6969697				right	F	77
Cytotoxic NK	C170	T	60	2052	132	45,45454545				right	F	77
CD127+ ILCs	C170	T	4	613	132	3,03030303				right	F	77
Immature subsets	C170	T	9	268	132	6,818181818				right	F	77
ILC1/trNK	C171	T	30	2718	71	42,25352113	MMRp	low	2	right	M	61
Cytotoxic NK	C171	T	17	2052	71	23,94366197	MMRp	low	2	right	M	61
CD127+ ILCs	C171	T	20	613	71	28,16901408	MMRp	low	2	right	M	61
Immature subsets	C171	T	4	268	71	5,633802817	MMRp	low	2	right	M	61
ILC1/trNK	C172	T	38	2718	95	40	MMRp	low	3	right	F	61
Cytotoxic NK	C172	T	50	2052	95	52,63157895	MMRp	low	3	right	F	61
CD127+ ILCs	C172	T	3	613	95	3,157894737	MMRp	low	3	right	F	61
Immature subsets	C172	T	4	268	95	4,210526316	MMRp	low	3	right	F	61
ILC1/trNK	C173	T	13	2718	44	29,54545455	MMRd	high	4	left	F	49
Cytotoxic NK	C173	T	25	2052	44	56,81818182	MMRd	high	4	left	F	49
CD127+ ILCs	C173	T	2	613	44	4,545454545	MMRd	high	4	left	F	49
Immature subsets	C173	T	4	268	44	9,090909091	MMRd	high	4	left	F	49
