# Supplementary material for: Tumor-infiltrating immature innate lymphoid cells in colorectal cancer are biased toward ILC1/tissue-resident NK cell differentiation
Source: Nat Commun. 2026 Mar 27;17:3035. doi: 10.1038/s41467-026-71085-9 (PMC13035902; doi:10.1038/s41467-026-71085-9)
Supplement: Supplementary file 7 — Source data [file 41467_2026_71085_MOESM7_ESM.zip › Source data/Fig2D ILC_NK_Monocole_Pseudotime_Metadata.xlsx]

## Sheet: Sheet1
group	donor	seurat_clusters	Size_Factor	monocle3_pseudotime
PC	Patient 5	HLA-DR NK	2243	2.68367
PC	Patient 5	CD160+ ILC1	3540	0.437296
PC	Patient 5	CD16+ mNK B	2168	1.15355
PC	Patient 5	ILC2	3467	12.1123
PC	Patient 5	HLA-DR NK	4581	2.97942
PC	Patient 5	HLA-DR NK	3601	0.818069
PC	Patient 5	ILC2	4326	11.8385
PC	Patient 5	CD16+ mNK A	2295	1.21293
PC	Patient 5	HLA-DR NK	2570	3.09828
PC	Patient 5	CD160+ ILC1	4750	0.239041
PC	Patient 5	HLA-DR NK	3369	2.75877
PC	Patient 5	ILC1	3670	0.521214
PC	Patient 5	CD160+ ILC1	6780	0.271071
PC	Patient 5	ILC1	2744	5.86197
PC	Patient 5	HLA-DR NK	4676	2.91449
PC	Patient 5	ieILC1	3117	5.42263
PC	Patient 5	CD16+ mNK B	5056	1.81424
PC	Patient 5	HLA-DR NK	4756	3.04402
PC	Patient 5	ILCP	5441	0.0211858
PC	Patient 5	ILCP	3941	0.0211858
PC	Patient 5	HLA-DR NK	2254	2.3736
PC	Patient 5	early NK	3925	0.102028
PC	Patient 5	ILC2	4033	11.5369
PC	Patient 5	CD160+ ILC1	4895	0.239041
PC	Patient 5	ILC2	2538	11.9603
PC	Patient 5	HLA-DR NK	3422	2.75877
PC	Patient 5	ILC1	1635	2.23477
PC	Patient 5	ILC1	4675	0.858616
PC	Patient 5	IFN ILC1	3153	2.49461
PC	Patient 5	CD160+ ILC1	4117	0.861331
PC	Patient 5	CD16+ mNK B	1308	0.994174
PC	Patient 5	ILC1	3210	2.24785
PC	Patient 5	ILC1	2975	1.08718
PC	Patient 5	early NK	1363	0.000268297
PC	Patient 5	ILC2	6069	11.9375
PC	Patient 5	ILC2	8308	11.2093
PC	Patient 5	HLA-DR NK	4513	2.91449
PC	Patient 5	HLA-DR NK	1895	2.3736
PC	Patient 5	ILC2	3058	11.9118
PC	Patient 5	ILC2	2462	11.9118
PC	Patient 5	CD160+ ILC1	5218	0.874692
PC	Patient 5	CD160+ ILC1	4084	0.887806
PC	Patient 5	IFN ILC1	4378	2.1968
PC	Patient 5	HLA-DR NK	4874	2.96442
PC	Patient 5	HLA-DR NK	1277	3.09467
PC	Patient 5	CD16+ mNK B	5654	2.09472
PC	Patient 5	CD16+ mNK A	4820	1.30118
PC	Patient 5	HLA-DR NK	2619	1.70937
PC	Patient 5	ILCP	2512	0.247902
PC	Patient 5	CD16+ mNK B	4780	0.00334749
PC	Patient 5	HLA-DR NK	4309	2.11377
PC	Patient 5	ILC2	6106	11.501
PC	Patient 5	ILC2	2955	11.9375
PC	Patient 5	HLA-DR NK	4364	2.92871
PC	Patient 5	CD16+ mNK B	5864	0.797105
PC	Patient 5	ieILC1	2179	5.85731
PC	Patient 5	CD160+ ILC1	5467	0.384832
PC	Patient 5	HLA-DR NK	5673	2.75931
PC	Patient 5	CD16+ mNK B	2592	3.02451
PC	Patient 5	HLA-DR NK	3476	0.157897
PC	Patient 5	NKp44+ ILC3	2862	1.10945
PC	Patient 5	HLA-DR NK	6446	2.75759
PC	Patient 5	early NK	8246	0.106652
PC	Patient 5	ILC2	7218	11.9375
PC	Patient 5	HLA-DR NK	2242	2.92288
PC	Patient 5	CD160+ ILC1	2607	0.351555
PC	Patient 5	HLA-DR NK	1685	2.91449
PC	Patient 5	CD16+ mNK B	2382	0.598078
PC	Patient 5	HLA-DR NK	3707	2.92761
PC	Patient 5	ICAM1+ ILC1	5204	0.167156
PC	Patient 5	CD16+ mNK B	1764	1.79978
PC	Patient 5	HLA-DR NK	3257	2.97042
PC	Patient 5	ILC2	3397	11.5255
PC	Patient 5	early NK	6295	0.000268251
PC	Patient 5	CD16+ mNK B	4700	2.92288
PC	Patient 5	CD160+ ILC1	3541	1.40223
PC	Patient 5	HLA-DR NK	1746	2.76219
PC	Patient 5	ILC1	3993	1.68756
PC	Patient 5	ILC2	2109	11.9118
PC	Patient 5	CD16+ mNK B	742	0.0104822
PC	Patient 5	HLA-DR NK	5819	2.5979
PC	Patient 5	HLA-DR NK	3541	0.580584
PC	Patient 5	ILCP	2589	0.301976
PC	Patient 5	HLA-DR NK	4094	1.10599
PC	Patient 5	CD160+ ILC1	3058	0.597993
PC	Patient 5	CD16+ mNK B	1898	0.807775
PC	Patient 5	CD16+ mNK B	5245	0.255978
PC	Patient 5	HLA-DR NK	2008	1.70914
PC	Patient 5	CD16+ mNK B	4360	1.81424
PC	Patient 5	ICAM1+ ILC1	6852	0.923084
PC	Patient 5	CD160+ ILC1	4301	2.4557
PC	Patient 5	HLA-DR NK	2006	2.3736
PC	Patient 5	HLA-DR NK	3889	2.49776
PC	Patient 5	HLA-DR NK	2071	2.93006
PC	Patient 5	CD16+ mNK B	5681	2.14981
PC	Patient 5	CD16+ mNK B	3477	2.92288
PC	Patient 5	CD16+ mNK B	2036	1.79645
PC	Patient 5	HLA-DR NK	2316	3.10816
PC	Patient 5	ILC1	4214	1.49015
PC	Patient 5	CD160+ ILC1	5008	0.787235
PC	Patient 5	CD16+ mNK A	2696	1.70316
PC	Patient 5	HLA-DR NK	5311	2.74369
PC	Patient 5	ILC2	4136	11.9118
PC	Patient 5	ILC2	5654	11.8872
PC	Patient 5	ILC2	5532	11.8253
PC	Patient 5	CD160+ ILC1	5749	0.188126
PC	Patient 5	CD16+ mNK B	5059	1.81424
PC	Patient 5	ILC2	4210	11.2305
PC	Patient 5	CD160+ ILC1	5262	0.756357
PC	Patient 5	CD160+ ILC1	4518	0.00848445
PC	Patient 5	HLA-DR NK	4324	0.470266
PC	Patient 5	ILC1	2335	1.88206
PC	Patient 5	CD16+ mNK B	4759	2.92288
PC	Patient 5	HLA-DR NK	4780	2.94817
PC	Patient 5	CD16+ mNK B	5607	0.216005
PC	Patient 5	HLA-DR NK	1169	1.84847
PC	Patient 5	CD16+ mNK B	1403	3.01581
PC	Patient 5	ILC2	7279	11.5318
PC	Patient 5	CD160+ ILC1	4297	0.0395243
PC	Patient 5	HLA-DR NK	1380	1.84847
PC	Patient 5	CD16+ mNK B	5383	0.561662
PC	Patient 5	ILC2	3473	11.5512
PC	Patient 5	HLA-DR NK	1830	1.59419
PC	Patient 5	HLA-DR NK	2852	3.07991
PC	Patient 5	CD16+ mNK B	3857	2.92288
PC	Patient 5	NKp44- ILC3	6676	0.285951
PC	Patient 5	ieILC1	1968	4.88706
PC	Patient 5	HLA-DR NK	4055	1.09157
PC	Patient 5	ILC2	8191	11.2232
PC	Patient 5	ILC2	2322	11.9118
PC	Patient 5	HLA-DR NK	4519	1.47542
PC	Patient 5	HLA-DR NK	2075	2.52294
PC	Patient 5	HLA-DR NK	1860	2.94944
PC	Patient 5	CD160+ ILC1	4263	0.781019
PC	Patient 5	CD160+ ILC1	5156	1.11938
PC	Patient 5	ILCP	3108	0.645672
PC	Patient 5	HLA-DR NK	3969	1.34036
PC	Patient 5	HLA-DR NK	3709	0.470266
PC	Patient 5	ILC2	4867	11.5332
PC	Patient 5	CD160+ ILC1	3629	0.861826
PC	Patient 5	ILC2	2775	11.9118
PC	Patient 5	CD160+ ILC1	4626	0.403159
PC	Patient 5	ILCP	4494	0.0137956
PC	Patient 5	ICAM1+ ILC1	4996	0.383674
PC	Patient 5	HLA-DR NK	3082	2.59589
PC	Patient 5	HLA-DR NK	6140	3.10578
PC	Patient 5	HLA-DR NK	3802	0.470266
PC	Patient 5	ICAM1+ ILC1	2781	1.44222
PC	Patient 5	CD16+ mNK B	4284	1.89048
PC	Patient 5	HLA-DR NK	2522	2.49739
PC	Patient 5	ILC2	4312	12.1092
PC	Patient 5	HLA-DR NK	4317	2.91449
PC	Patient 5	CD16+ mNK A	4522	3.26397e-06
PC	Patient 5	CD160+ ILC1	3545	0.395413
PC	Patient 5	ILC2	4386	11.9375
PC	Patient 5	ILC2	3653	11.9118
PC	Patient 5	NKp44+ ILC3	4236	0.676142
PC	Patient 5	HLA-DR NK	2704	2.49776
PC	Patient 5	HLA-DR NK	3621	1.84911
PC	Patient 5	CD16+ mNK B	5124	0.0820115
PC	Patient 5	CD160+ ILC1	6191	0.717708
PC	Patient 5	CD16+ mNK B	1412	2.74369
PC	Patient 5	HLA-DR NK	2369	0.835434
PC	Patient 5	CD16+ mNK B	3867	1.51542
PC	Patient 5	ILCP	4447	0.0211857
PC	Patient 5	CD16+ mNK B	3907	1.81424
PC	Patient 5	ILC1	2012	5.79654
PC	Patient 5	ILC2	3465	11.9375
PC	Patient 5	ILC2	6589	11.9375
PC	Patient 5	ILC2	4392	12.0154
PC	Patient 5	CD16+ mNK B	2524	0.0104822
PC	Patient 5	HLA-DR NK	3024	2.92288
PC	Patient 5	CD160+ ILC1	4001	0.897201
PC	Patient 5	ILC2	3464	11.9191
PC	Patient 5	ILC2	5582	11.9375
PC	Patient 5	CD160+ ILC1	5624	0.289826
PC	Patient 6	ILC1	6609	0.36487
PC	Patient 6	CD16+ mNK B	7654	0.765393
PC	Patient 6	ILC2	3267	11.9375
PC	Patient 6	early NK	7423	0.0402238
PC	Patient 6	early NK	8491	0.0786377
PC	Patient 6	CD16+ mNK B	7254	1.15299
PC	Patient 6	ILC2	6251	11.9375
PC	Patient 6	CD16+ mNK B	2075	2.74369
PC	Patient 6	HLA-DR NK	9238	2.49776
PC	Patient 6	ILC2	9329	11.2136
PC	Patient 6	ILC2	3246	11.5958
PC	Patient 6	ILC2	6915	11.5234
PC	Patient 6	ICAM1+ ILC1	4988	2.74369
PC	Patient 6	ILC1	7595	0.543783
PC	Patient 6	HLA-DR NK	8541	2.3736
PC	Patient 6	CD16+ mNK B	5258	0.773162
PC	Patient 6	CD16+ mNK B	6878	0.0104823
PC	Patient 6	LIGHT ILC1	6336	1.0451
PC	Patient 6	ILC1	5476	0.527353
PC	Patient 6	CD16+ mNK B	6094	0.0104823
PC	Patient 6	HLA-DR NK	4271	2.06363
PC	Patient 6	ILC2	5531	0.831443
PC	Patient 6	CD16+ mNK B	6463	1.51542
PC	Patient 6	HLA-DR NK	6785	2.38851
PC	Patient 6	ILC2	5666	11.9375
PC	Patient 6	ILC2	4201	11.9118
PC	Patient 6	NKp44- ILC3	2792	0.285951
PC	Patient 6	ILC2	3399	11.9375
PC	Patient 6	HLA-DR NK	8406	2.3736
PC	Patient 6	ILC2	6078	11.929
PC	Patient 6	CD16+ mNK B	2161	0.0104824
PC	Patient 6	CD16+ mNK B	7614	0.00803819
PC	Patient 6	HLA-DR NK	5450	2.74369
PC	Patient 6	ILC1	6856	0.746944
PC	Patient 6	ILCP	5129	0.230697
PC	Patient 6	ILC1	7517	0.206075
PC	Patient 6	ILC2	10949	11.2335
PC	Patient 6	HLA-DR NK	5801	1.52516
PC	Patient 6	ILC2	2676	11.9375
PC	Patient 6	ILC2	2453	11.7908
PC	Patient 6	ILC2	5178	11.8528
PC	Patient 6	CD16+ mNK B	2824	2.74369
PC	Patient 6	NKp44+ ILC3	4516	1.12213
PC	Patient 6	ILC1	7281	0.00848221
PC	Patient 6	early NK	7262	0.000268204
PC	Patient 6	CD16+ mNK B	5952	1.81424
PC	Patient 6	HLA-DR NK	6562	1.49719
PC	Patient 6	ILC1	5993	0.718369
PC	Patient 6	CD16+ mNK B	6789	1.81424
PC	Patient 6	HLA-DR NK	7693	2.32102
PC	Patient 6	CD16+ mNK B	5691	1.27924
PC	Patient 6	HLA-DR NK	2818	2.61977
PC	Patient 6	early NK	6370	0.000268157
PC	Patient 6	ILC2	2759	11.9118
PC	Patient 6	CD16+ mNK B	6058	1.18049
PC	Patient 6	ILC2	5361	11.8513
PC	Patient 6	HLA-DR NK	8164	2.3736
PC	Patient 6	CD16+ mNK B	1844	1.55619
PC	Patient 6	CD16+ mNK B	3955	1.27924
PC	Patient 6	ILC2	4489	11.9088
PC	Patient 6	HLA-DR NK	8268	2.92288
PC	Patient 6	CD16+ mNK B	6227	1.51542
PC	Patient 6	CD16+ mNK B	3395	0.0104824
Colon	Patient 11	CD160+ ILC1	3023	0.353078
Colon	Patient 11	NKp44+ ILC3	3529	0.784745
Colon	Patient 11	CD16+ mNK A	2256	0.837287
Colon	Patient 11	NKp44+ ILC3	3650	0.748749
Colon	Patient 11	ICAM1+ ILC1	4347	0.604751
Colon	Patient 11	ILCP	2344	4.66281e-07
Colon	Patient 11	early NK	2893	0.157323
Colon	Patient 11	CD160+ ILC1	2312	1.1614
Colon	Patient 11	ILC2	2194	11.5806
Colon	Patient 11	early NK	3216	0.00371794
Colon	Patient 11	early NK	2848	0.0209621
Colon	Patient 11	CD16+ mNK B	2523	0.186757
Colon	Patient 11	LIGHT ILC1	3476	1.46936
Colon	Patient 11	NKp44+ ILC3	4557	0.780431
Colon	Patient 11	NKp44+ ILC3	2141	0.528172
Colon	Patient 11	CD160+ ILC1	3111	0.654029
Colon	Patient 11	early NK	1368	0.00646776
Colon	Patient 11	early NK	3410	0.0189347
Colon	Patient 11	ieILC1	5060	2.93681
Colon	Patient 11	ICAM1+ ILC1	2649	0.360358
Colon	Patient 11	NKp44+ ILC3	3526	2.06982
Colon	Patient 11	CD160+ ILC1	5297	0.382424
Colon	Patient 11	NKp44+ ILC3	3654	0.00235331
Colon	Patient 11	NKp44+ ILC3	3280	1.48268
Colon	Patient 11	CD16+ mNK B	2257	0.496567
Colon	Patient 11	early NK	3289	0.0341559
Colon	Patient 11	NKp44+ ILC3	2522	4.9892e-06
Colon	Patient 11	CD160+ ILC1	686	0.923084
Colon	Patient 11	NKp44+ ILC3	4713	1.33555
Colon	Patient 11	early NK	4255	0.158771
Colon	Patient 11	NKp44+ ILC3	4654	0.753627
Colon	Patient 11	NKp44+ ILC3	2628	0.893871
Colon	Patient 11	ICAM1+ ILC1	3166	0.0278167
Colon	Patient 11	early NK	4224	0.0252788
Colon	Patient 11	NKp44- ILC3	5342	0.285951
Colon	Patient 11	NKp44+ ILC3	6910	0.637151
Colon	Patient 11	NKp44+ ILC3	3206	1.20956
Colon	Patient 11	NKp44+ ILC3	3609	1.42896
Colon	Patient 11	NKp44- ILC3	3346	0.0129644
Colon	Patient 11	early NK	2315	0.000354093
Colon	Patient 11	NKp44+ ILC3	2640	1.4516
Colon	Patient 11	NKp44+ ILC3	9066	1.48268
Colon	Patient 11	CD16+ mNK B	1504	1.79978
Colon	Patient 11	ICAM1+ ILC1	3201	0.383674
Colon	Patient 11	early NK	3277	0.141488
Colon	Patient 11	NKp44+ ILC3	2762	1.54653
Colon	Patient 11	early NK	2532	0.00917755
Colon	Patient 11	ILC2	3189	11.9602
Colon	Patient 11	NKp44+ ILC3	2908	0.0146848
Colon	Patient 11	CD160+ ILC1	7408	0.00683352
Colon	Patient 11	NKp44+ ILC3	3361	0.00235336
Colon	Patient 11	CD16+ mNK A	2648	1.21967
Colon	Patient 11	ILCP	2865	0.247558
Colon	Patient 11	CD160+ ILC1	1782	0.244335
Colon	Patient 11	NKp44+ ILC3	1971	0.77012
Colon	Patient 11	ILC2	2657	11.5167
Colon	Patient 11	NKp44+ ILC3	3161	1.41755
Colon	Patient 11	ILCP	2869	0.164787
Colon	Patient 11	NKp44+ ILC3	2071	4.94258e-06
Colon	Patient 11	ILC2	2461	11.9118
Colon	Patient 11	NKp44+ ILC3	3111	0.170368
Colon	Patient 11	ieILC1	4070	4.66081
Colon	Patient 11	early NK	3684	0.176428
Colon	Patient 11	ICAM1+ ILC1	3179	1.01411
Colon	Patient 11	early NK	2325	0.171755
Colon	Patient 11	NKp44+ ILC3	5075	4.89595e-06
Colon	Patient 11	ieILC1	3551	5.12741
Colon	Patient 11	CD16+ mNK B	2886	2.03935
Colon	Patient 11	early NK	9455	0.401347
Colon	Patient 11	early NK	3204	6.52793e-07
Colon	Patient 11	ieILC1	3807	3.764
Colon	Patient 11	NKp44+ ILC3	2641	0.768245
Colon	Patient 11	NKp44+ ILC3	3487	0.753627
Colon	Patient 11	NKp44+ ILC3	4567	0.850749
Colon	Patient 11	ieILC1	4934	4.66081
Colon	Patient 11	early NK	4075	0.00288284
Colon	Patient 11	CD160+ ILC1	4873	0.00848226
Colon	Patient 11	NKp44+ ILC3	2988	0.467197
Colon	Patient 11	ILC2	3075	11.9118
Colon	Patient 11	ILC2	1258	12.0124
Colon	Patient 11	CD16+ mNK B	3076	0.309767
Colon	Patient 11	CD160+ ILC1	3271	1.4921e-06
Colon	Patient 11	CD160+ ILC1	4920	0.373702
Colon	Patient 11	NKp44+ ILC3	2235	0.296684
Colon	Patient 11	ILC1	5807	0.971564
Colon	Patient 11	CD160+ ILC1	3353	0.654029
Colon	Patient 11	NKp44+ ILC3	1230	0.00983503
Colon	Patient 11	ILC2	2066	11.9375
Colon	Patient 11	NKp44+ ILC3	2282	0.854184
Colon	Patient 11	NKp44+ ILC3	3318	0.6494
Colon	Patient 11	early NK	2710	0.0770916
Colon	Patient 11	CD16+ mNK B	2449	0.246877
Colon	Patient 11	early NK	2436	0.0634639
Colon	Patient 11	ILC2	1304	11.2335
Colon	Patient 11	ILCP	2948	0.00205747
Colon	Patient 11	early NK	2998	0.0271375
Colon	Patient 11	early NK	4535	0.122826
Colon	Patient 11	early NK	2517	0.20093
Colon	Patient 11	ieILC1	4203	4.90155
Colon	Patient 11	NKp44+ ILC3	2534	0.850749
Colon	Patient 11	early NK	3652	2.51792e-06
Colon	Patient 11	CD16+ mNK B	2964	0.396495
Colon	Patient 11	NKp44+ ILC3	3400	0.342083
Colon	Patient 11	IFN ILC1	3049	2.55204
Colon	Patient 11	ICAM1+ ILC1	3762	0.00848659
Colon	Patient 11	early NK	2439	0.00764666
Colon	Patient 11	ieILC1	4859	4.95924
Colon	Patient 11	early NK	2442	2.00501e-06
Colon	Patient 11	CD160+ ILC1	3065	0.408925
Colon	Patient 11	NKp44+ ILC3	2375	0.467197
Colon	Patient 11	HLA-DR NK	2412	2.91449
Colon	Patient 11	CD160+ ILC1	4844	0.388493
Colon	Patient 11	ILCP	3117	0.016343
Colon	Patient 11	CD16+ mNK B	1794	3.05023
Colon	Patient 11	NKp44+ ILC3	1737	0.293238
Colon	Patient 11	ILC1	7195	0.971564
Colon	Patient 11	NKp44+ ILC3	4739	0.0030101
Colon	Patient 11	NKp44- ILC3	4341	0.0632185
Colon	Patient 11	NKp44+ ILC3	974	1.29602
Colon	Patient 11	NKp44+ ILC3	922	0.638619
Colon	Patient 11	CD160+ ILC1	1863	0.944584
Colon	Patient 11	CD160+ ILC1	3399	0.859265
Colon	Patient 11	CD16+ mNK B	3326	0.297423
Colon	Patient 11	ILC2	3130	11.5524
Colon	Patient 11	CD16+ mNK B	3745	0.153652
Colon	Patient 11	early NK	3492	0.00556186
Colon	Patient 11	NKp44+ ILC3	2833	0.753627
Colon	Patient 11	ILC1	6023	0.36487
Colon	Patient 11	CD16+ mNK A	2443	3.21734e-06
Colon	Patient 11	NKp44- ILC3	1828	0.285951
Colon	Patient 11	CD16+ mNK B	3444	1.51542
Colon	Patient 11	ILCP	3628	0.296741
Colon	Patient 11	ILC2	3156	12.1034
Colon	Patient 11	CD160+ ILC1	2833	0.654029
Colon	Patient 11	early NK	5570	0.261604
Colon	Patient 11	CD160+ ILC1	1536	0.93749
Colon	Patient 11	NKp44+ ILC3	2189	0.798562
Colon	Patient 11	ILC2	1638	12.0412
Colon	Patient 11	ICAM1+ ILC1	2709	1.06963
Colon	Patient 11	CD160+ ILC1	2712	0.793105
Colon	Patient 11	early NK	3141	0.154655
Colon	Patient 11	ICAM1+ ILC1	3908	0.446938
Colon	Patient 11	CD160+ ILC1	3204	0.0217662
Colon	Patient 11	early NK	5968	0.037589
Colon	Patient 11	CD16+ mNK B	2703	0.212457
Colon	Patient 11	NKp44+ ILC3	3685	1.36562
Colon	Patient 11	early NK	3151	0.0204156
Colon	Patient 11	CD160+ ILC1	1065	1.11178
Colon	Patient 11	NKp44+ ILC3	3398	1.11444
Colon	Patient 11	NKp44+ ILC3	3305	0.364065
Colon	Patient 11	HLA-DR NK	1590	2.52879
Colon	Patient 11	CD16+ mNK B	2330	1.81424
Colon	Patient 11	ieILC1	3763	4.90155
Colon	Patient 11	NKp44+ ILC3	4114	0.589958
Colon	Patient 11	ILC2	4658	11.9375
Colon	Patient 11	ieILC1	3843	3.32941
Colon	Patient 11	ILC2	3467	11.8671
Colon	Patient 11	CD160+ ILC1	2706	0.597481
Colon	Patient 11	ILCP	4344	0.361913
Colon	Patient 11	early NK	3715	0.028665
Colon	Patient 11	ILC1	4532	1.05388
Colon	Patient 11	NKp44+ ILC3	2993	1.48249
Colon	Patient 11	NKp44+ ILC3	3501	0.831443
Colon	Patient 11	NKp44+ ILC3	2019	0.144325
Colon	Patient 11	NKp44+ ILC3	3487	0.825972
Colon	Patient 11	HLA-DR NK	2263	2.80872
Colon	Patient 11	early NK	710	0.0743903
Colon	Patient 11	CD16+ mNK B	3328	0.216005
Colon	Patient 11	early NK	4413	1.95838e-06
Colon	Patient 11	NKp44+ ILC3	3051	1.3199
Colon	Patient 11	CD160+ ILC1	1922	0.0084845
Colon	Patient 11	NKp44+ ILC3	3214	0.475615
Colon	Patient 11	ICAM1+ ILC1	2595	0.45237
Colon	Patient 11	CD16+ mNK B	1493	0.0104824
Colon	Patient 11	NKp44+ ILC3	2243	1.426
Colon	Patient 11	CD160+ ILC1	5201	1.11871
Colon	Patient 11	NKp44+ ILC3	3432	0.784745
Colon	Patient 11	CD16+ mNK B	3570	0.721748
Colon	Patient 11	CD160+ ILC1	1911	1.11631
Colon	Patient 11	CD160+ ILC1	3264	0.882516
Colon	Patient 11	ILCP	4599	0.293651
Colon	Patient 11	NKp44+ ILC3	1525	2.08652
Colon	Patient 11	CD160+ ILC1	2577	0.462392
Colon	Patient 11	NKp44+ ILC3	4124	0.540941
Colon	Patient 11	early NK	555	0.00803814
Colon	Patient 11	CD16+ mNK A	1361	0.873322
Colon	Patient 11	ILC1	3665	1.01509
Colon	Patient 11	NKp44+ ILC3	2151	0.751925
Colon	Patient 11	ILCP	1789	0.0211857
Colon	Patient 11	CD16+ mNK B	3075	1.60226
Colon	Patient 11	NKp44+ ILC3	2585	1.36562
Colon	Patient 11	ieILC1	5786	4.93739
Colon	Patient 11	CD16+ mNK B	2476	0.216005
Colon	Patient 11	NKp44+ ILC3	2282	1.55083
Colon	Patient 11	CD160+ ILC1	3023	0.190159
Colon	Patient 11	CD160+ ILC1	6500	0.407152
Colon	Patient 11	ILC1	6138	0.227229
Colon	Patient 11	NKp44- ILC3	2362	0.285951
Colon	Patient 11	CD160+ ILC1	2587	0.0084823
Colon	Patient 11	NKp44+ ILC3	2108	4.84932e-06
Colon	Patient 11	NKp44+ ILC3	2764	1.86532
Colon	Patient 11	CD160+ ILC1	1430	0.963347
Colon	Patient 11	NKp44+ ILC3	2274	4.80269e-06
Colon	Patient 11	CD160+ ILC1	3140	0.509995
Colon	Patient 11	NKp44+ ILC3	2906	2.04632
Colon	Patient 11	NKp44+ ILC3	3655	0.685455
Colon	Patient 11	early NK	2629	0.0183048
Colon	Patient 11	NKp44+ ILC3	6398	0.753627
Colon	Patient 11	CD16+ mNK B	3311	0.216005
Colon	Patient 11	CD16+ mNK A	2376	3.17071e-06
Colon	Patient 11	early NK	832	0.157323
Colon	Patient 11	NKp44+ ILC3	3650	0.558912
Colon	Patient 11	NKp44+ ILC3	3070	4.75606e-06
Colon	Patient 11	NKp44+ ILC3	1458	0.0795431
Colon	Patient 11	CD160+ ILC1	3009	0.532388
Colon	Patient 11	early NK	5023	0.0080381
Colon	Patient 11	CD16+ mNK B	4267	1.04628
Colon	Patient 11	NKp44+ ILC3	3630	1.33486
Colon	Patient 11	ieILC1	4865	2.49534
Colon	Patient 11	ILC2	4205	12.1123
Colon	Patient 11	ILCP	2570	0.421874
Colon	Patient 11	CD16+ mNK B	2679	0.744657
Colon	Patient 11	ICAM1+ ILC1	4175	0.327233
Colon	Patient 11	CD16+ mNK B	5930	0.216005
Colon	Patient 11	NKp44+ ILC3	3713	0.0824844
Colon	Patient 11	early NK	3368	0.0255872
Colon	Patient 11	early NK	3657	0.00388817
Colon	Patient 11	NKp44+ ILC3	1293	0.560479
Colon	Patient 11	ILC2	2369	11.9118
Colon	Patient 11	NKp44+ ILC3	3659	2.07673
Colon	Patient 11	early NK	3130	0.164976
Colon	Patient 11	NKp44- ILC3	3599	0.0129643
Colon	Patient 11	CD160+ ILC1	2155	0.334524
Colon	Patient 11	NKp44+ ILC3	4493	1.48268
Colon	Patient 11	ICAM1+ ILC1	4290	1.14434
Colon	Patient 11	NKp44+ ILC3	3667	0.345623
Colon	Patient 11	CD160+ ILC1	2060	0.126432
Colon	Patient 11	ICAM1+ ILC1	4102	0.307997
Colon	Patient 11	CD16+ mNK B	2151	0.396495
Colon	Patient 11	HLA-DR NK	1970	2.75877
Colon	Patient 11	ILC2	1898	11.9118
Colon	Patient 11	NKp44+ ILC3	3715	0.560669
Colon	Patient 11	NKp44+ ILC3	1974	0.867074
Colon	Patient 11	CD160+ ILC1	2233	0.188126
Colon	Patient 11	early NK	4168	0.404949
Colon	Patient 11	ILC2	3341	11.497
Colon	Patient 11	early NK	4438	0.326417
Colon	Patient 11	early NK	3750	0.00719852
Colon	Patient 11	NKp44+ ILC3	2978	1.67368
Colon	Patient 11	CD160+ ILC1	2557	0.781019
Colon	Patient 11	NKp44+ ILC3	3837	0.319919
Colon	Patient 11	CD160+ ILC1	4223	0.717708
Colon	Patient 11	NKp44+ ILC3	3532	0.762812
Colon	Patient 11	NKp44+ ILC3	3130	2.08652
Colon	Patient 11	CD16+ mNK B	1142	0.656699
Colon	Patient 11	NKp44+ ILC3	2211	1.55083
Colon	Patient 11	CD160+ ILC1	3013	0.0582337
Colon	Patient 11	ILC2	3199	11.7786
Colon	Patient 11	CD160+ ILC1	5529	0.0612185
Colon	Patient 11	IFN ILC1	3713	2.45087
Colon	Patient 11	NKp44+ ILC3	3768	0.295991
Colon	Patient 11	early NK	4814	0.0411455
Colon	Patient 11	NKp44+ ILC3	2457	1.48512
Colon	Patient 11	early NK	3203	0.0107357
Colon	Patient 11	NKp44+ ILC3	2685	0.456219
Colon	Patient 11	CD16+ mNK B	1304	0.0104825
Colon	Patient 11	ILCP	2424	0.421874
Colon	Patient 11	ILC1	5609	1.05
Colon	Patient 11	CD16+ mNK B	3295	0.407116
Colon	Patient 11	ILCP	2266	0.386245
Colon	Patient 11	CD16+ mNK B	1365	0.216005
Colon	Patient 11	NKp44+ ILC3	1954	0.285497
Colon	Patient 11	CD16+ mNK B	3790	0.216005
Colon	Patient 11	CD160+ ILC1	2624	0.00848455
Colon	Patient 11	CD160+ ILC1	2309	0.00848459
Colon	Patient 11	early NK	2691	0.18611
Colon	Patient 11	IFN ILC1	4915	2.55635
Colon	Patient 11	NKp44+ ILC3	3599	1.39775
Colon	Patient 11	early NK	3775	6.06165e-07
Colon	Patient 11	NKp44+ ILC3	4101	0.823641
Colon	Patient 11	NKp44+ ILC3	4557	4.70944e-06
Colon	Patient 11	CD16+ mNK B	3443	1.79442
Colon	Patient 11	NKp44+ ILC3	2154	0.889465
Colon	Patient 11	NKp44+ ILC3	2008	0.753627
Colon	Patient 11	NKp44+ ILC3	2417	1.41672
Colon	Patient 11	NKp44+ ILC3	3015	4.66281e-06
Colon	Patient 11	NKp44+ ILC3	2523	0.834024
Colon	Patient 11	CD16+ mNK B	649	0.0104825
Colon	Patient 11	ILC1	6548	0.63457
Colon	Patient 11	early NK	2491	0.309096
Colon	Patient 11	early NK	2400	2.47129e-06
Colon	Patient 11	early NK	2401	0.265016
Colon	Patient 11	ILC1	3743	2.29892
Colon	Patient 11	ILC2	3357	11.2335
Colon	Patient 11	NKp44+ ILC3	2900	0.475615
Colon	Patient 11	CD160+ ILC1	2947	0.00848464
Colon	Patient 11	early NK	2101	5.59537e-07
Colon	Patient 11	NKp44+ ILC3	1519	0.000685438
Colon	Patient 11	early NK	3007	0.00358677
Colon	Patient 11	early NK	518	2.42466e-06
Colon	Patient 11	ILCP	2121	0.33161
Colon	Patient 11	early NK	2621	0.0107326
Colon	Patient 11	ILC2	2055	11.9375
Colon	Patient 11	CD16+ mNK B	1745	0.50003
Colon	Patient 11	early NK	3845	6.06165e-07
Colon	Patient 11	early NK	3424	0.076667
Colon	Patient 11	CD160+ ILC1	2332	0.859265
Colon	Patient 11	early NK	3369	0.0104932
Colon	Patient 11	CD160+ ILC1	2569	0.388315
Colon	Patient 11	ILC2	3138	12.1123
Colon	Patient 11	CD160+ ILC1	2071	0.0653234
Colon	Patient 11	CD160+ ILC1	2747	0.334524
Colon	Patient 11	ICAM1+ ILC1	2663	1.56218
Colon	Patient 11	NKp44+ ILC3	3002	4.61618e-06
Colon	Patient 11	CD160+ ILC1	3007	0.04464
Colon	Patient 11	ILC2	1472	11.8047
Colon	Patient 11	ILC1	3888	0.971564
Colon	Patient 11	ILCP	2461	0.068356
Colon	Patient 11	ieILC1	4312	4.97495
Colon	Patient 11	NKp44+ ILC3	3217	0.222746
Colon	Patient 11	NKp44+ ILC3	3763	0.818008
Colon	Patient 11	early NK	3476	0.0301144
Colon	Patient 11	CD160+ ILC1	2967	1.18151
Colon	Patient 11	NKp44+ ILC3	3915	0.528452
Colon	Patient 11	CD160+ ILC1	2876	0.472065
Colon	Patient 11	NKp44- ILC3	4547	0.0129643
Colon	Patient 11	ILC2	3395	11.9375
Colon	Patient 11	CD160+ ILC1	2691	0.717708
Colon	Patient 11	ILC1	3998	0.971565
Colon	Patient 11	ILCP	2884	0.530433
Colon	Patient 11	NKp44- ILC3	2170	0.202643
Colon	Patient 11	ILC2	1756	11.9118
Colon	Patient 11	ICAM1+ ILC1	4369	0.323247
Colon	Patient 11	NKp44+ ILC3	2250	1.40715
Colon	Patient 11	CD160+ ILC1	3979	0.00848469
Colon	Patient 11	early NK	2779	2.37803e-06
Colon	Patient 11	CD160+ ILC1	1775	0.859265
Colon	Patient 11	NKp44+ ILC3	3166	1.42183
Colon	Patient 11	NKp44+ ILC3	2397	0.277176
Colon	Patient 11	NKp44+ ILC3	3165	0.375866
Colon	Patient 11	CD16+ mNK B	2178	1.06189
Colon	Patient 11	ICAM1+ ILC1	4222	0.447804
Colon	Patient 11	NKp44+ ILC3	3337	0.850749
Colon	Patient 11	NKp44+ ILC3	5725	0.403009
Colon	Patient 11	ILC2	1154	11.9118
Colon	Patient 11	ieILC1	3289	4.66081
Colon	Patient 11	NKp44+ ILC3	1884	1.04228
Colon	Patient 11	NKp44+ ILC3	2804	2.08652
Colon	Patient 11	early NK	2609	0.0724404
Colon	Patient 11	CD160+ ILC1	2237	0.437897
Colon	Patient 11	early NK	2898	0.0107326
Colon	Patient 11	NKp44+ ILC3	3074	0.260594
Colon	Patient 11	CD16+ mNK A	1158	1.56919
Colon	Patient 11	ICAM1+ ILC1	2252	0.424925
Colon	Patient 11	ILC2	3792	11.9652
Colon	Patient 11	early NK	2548	0.000405109
Colon	Patient 11	NKp44+ ILC3	1497	2.08652
Colon	Patient 11	CD160+ ILC1	2504	0.859265
Colon	Patient 11	early NK	3855	0.125857
Colon	Patient 11	CD160+ ILC1	3228	0.779045
Colon	Patient 11	early NK	3201	5.12909e-07
Colon	Patient 11	ICAM1+ ILC1	3212	0.241962
Colon	Patient 11	early NK	3622	0.0996019
Colon	Patient 11	NKp44+ ILC3	2912	0.850749
Colon	Patient 11	early NK	4539	0.0153869
Colon	Patient 11	CD160+ ILC1	3024	0.0278167
Colon	Patient 11	CD160+ ILC1	2685	0.0615514
Colon	Patient 11	CD160+ ILC1	3063	0.126432
Colon	Patient 11	NKp44- ILC3	3416	0.207137
Colon	Patient 11	ieILC1	5260	3.32941
Colon	Patient 11	ILC2	1320	11.9118
Colon	Patient 11	NKp44+ ILC3	2982	4.56955e-06
Colon	Patient 11	CD160+ ILC1	3294	0.351555
Colon	Patient 11	ILC1	4281	0.236291
Colon	Patient 11	ICAM1+ ILC1	2467	0.594318
Colon	Patient 11	NKp44+ ILC3	3615	0.831443
Colon	Patient 11	LIGHT ILC1	3816	0.266712
Colon	Patient 11	ILC1	3783	0.971565
Colon	Patient 11	CD160+ ILC1	1608	0.532388
Colon	Patient 11	NKp44+ ILC3	3616	0.467197
Colon	Patient 11	early NK	5829	0.183851
Colon	Patient 11	early NK	6278	0.1053
Colon	Patient 11	LIGHT ILC1	764	1.41209
Colon	Patient 11	early NK	3108	0.000852044
Colon	Patient 11	early NK	2605	0.0506676
Colon	Patient 11	ILC2	1388	11.9375
Colon	Patient 11	early NK	1967	0.0405476
Colon	Patient 11	CD160+ ILC1	3662	2.50267
Colon	Patient 11	NKp44- ILC3	2775	0.0129642
Colon	Patient 11	HLA-DR NK	2067	3.01025
Colon	Patient 11	ILCP	1566	0.0211856
Colon	Patient 11	CD160+ ILC1	1923	1.05279
Colon	Patient 11	early NK	3299	2.3314e-06
Colon	Patient 11	NKp44+ ILC3	3224	2.08652
Colon	Patient 11	ILC2	2628	11.9375
Colon	Patient 11	ILCP	4410	0.404244
Colon	Patient 11	ILCP	2647	0.397698
Colon	Patient 11	HLA-DR NK	3385	2.80872
Colon	Patient 11	CD16+ mNK B	5274	0.257687
Colon	Patient 11	CD16+ mNK B	1932	0.216005
Colon	Patient 11	NKp44+ ILC3	4343	0.753627
Colon	Patient 11	ICAM1+ ILC1	2455	1.23701
Colon	Patient 11	NKp44+ ILC3	2493	0.831444
Colon	Patient 11	NKp44+ ILC3	4388	0.19634
Colon	Patient 11	CD160+ ILC1	3055	1.11776
Colon	Patient 11	ieILC1	5156	5.12431
Colon	Patient 11	ILC2	2281	11.868
Colon	Patient 11	NKp44- ILC3	2574	0.0412767
Colon	Patient 11	ILC2	1697	12.024
Colon	Patient 11	early NK	3395	0.00146206
Colon	Patient 11	NKp44+ ILC3	2472	1.12643
Colon	Patient 11	ILC2	3189	11.9375
Colon	Patient 11	early NK	2814	0.0165104
Colon	Patient 11	CD160+ ILC1	1943	0.239041
Colon	Patient 11	NKp44+ ILC3	3842	1.24384
Colon	Patient 11	NKp44+ ILC3	3311	2.08652
Colon	Patient 11	NKp44+ ILC3	3511	0.753628
Colon	Patient 11	early NK	4000	2.28478e-06
Colon	Patient 11	CD16+ mNK A	2657	2.09515
Colon	Patient 11	NKp44+ ILC3	4107	1.5708
Colon	Patient 11	ILCP	1684	0.0211856
Colon	Patient 11	ILC2	2957	11.9375
Colon	Patient 11	NKp44+ ILC3	3308	0.350099
Colon	Patient 11	NKp44+ ILC3	3188	1.0517
Colon	Patient 11	CD160+ ILC1	3283	0.631504
Colon	Patient 11	NKp44+ ILC3	2071	0.637151
Colon	Patient 11	ILC2	1569	11.9375
Colon	Patient 11	CD160+ ILC1	3070	0.717708
Colon	Patient 11	NKp44+ ILC3	3419	0.551634
Colon	Patient 11	NKp44+ ILC3	4491	0.016343
Colon	Patient 11	early NK	3962	0.259504
Colon	Patient 11	early NK	2307	0.0957135
Colon	Patient 11	NKp44+ ILC3	2832	0.708573
Colon	Patient 11	ILC1	2770	0.0460959
Colon	Patient 11	early NK	2755	0.24927
Colon	Patient 11	CD160+ ILC1	2166	0.455747
Colon	Patient 11	ILCP	2971	0.368903
Colon	Patient 11	CD160+ ILC1	2468	0.423662
Colon	Patient 11	CD160+ ILC1	3048	0.42937
Colon	Patient 11	early NK	2029	0.00358682
Colon	Patient 11	NKp44+ ILC3	2608	1.36562
Colon	Patient 11	CD160+ ILC1	2803	0.440704
Colon	Patient 11	ILCP	2764	0.0785117
Colon	Patient 11	NKp44+ ILC3	2532	0.956193
Colon	Patient 11	NKp44+ ILC3	3391	0.831444
Colon	Patient 11	early NK	2813	0.00312739
Colon	Patient 11	ILC2	2584	11.978
Colon	Patient 11	early NK	1872	0.0129731
Colon	Patient 11	early NK	3153	1.91175e-06
Colon	Patient 11	NKp44+ ILC3	3749	0.831444
Colon	Patient 11	ILCP	3007	0.421874
Colon	Patient 11	ICAM1+ ILC1	3437	0.923085
Colon	Patient 11	early NK	3257	0.0629697
Colon	Patient 11	CD16+ mNK B	2414	0.0104826
Colon	Patient 11	CD16+ mNK B	3519	0.59636
Colon	Patient 11	NKp44+ ILC3	2248	0.561415
Colon	Patient 11	NKp44+ ILC3	3197	0.784743
Colon	Patient 11	CD160+ ILC1	2269	0.859265
Colon	Patient 11	CD16+ mNK A	2818	3.12408e-06
Colon	Patient 11	CD160+ ILC1	1894	1.44547e-06
Colon	Patient 11	NKp44+ ILC3	7035	4.52292e-06
Colon	Patient 11	ILC1	4122	0.995373
Colon	Patient 11	NKp44+ ILC3	3427	1.426
Colon	Patient 11	early NK	4391	0.196695
Colon	Patient 11	NKp44+ ILC3	3053	0.00126991
Colon	Patient 11	ILCP	2618	0.116711
Colon	Patient 11	ILCP	1615	0.0256204
Colon	Patient 11	CD16+ mNK B	1353	0.246877
Colon	Patient 11	NKp44+ ILC3	2413	0.749442
Colon	Patient 11	ieILC1	3696	4.49143
Colon	Patient 11	LIGHT ILC1	2922	0.9657
Colon	Patient 11	ILC2	1358	11.1902
Colon	Patient 11	CD160+ ILC1	2176	0.00848473
Colon	Patient 11	ICAM1+ ILC1	3359	0.10858
Colon	Patient 11	CD16+ mNK B	2741	1.03901
Colon	Patient 11	early NK	2622	0.0147465
Colon	Patient 11	ieILC1	3948	4.55721
Colon	Patient 11	NKp44+ ILC3	3747	0.831444
Colon	Patient 11	NKp44+ ILC3	6376	0.602576
Colon	Patient 11	CD160+ ILC1	2309	0.459606
Colon	Patient 11	ieILC1	4662	4.49143
Colon	Patient 11	early NK	3426	0.381538
Colon	Patient 11	ieILC1	3694	4.96654
Colon	Patient 11	NKp44+ ILC3	4646	0.831444
Colon	Patient 11	CD16+ mNK B	2964	0.216005
Colon	Patient 11	CD160+ ILC1	2103	0.00848478
Colon	Patient 11	ILCP	3122	0.0817203
Colon	Patient 11	NKp44+ ILC3	2906	1.36562
Colon	Patient 11	ILC1	6443	1.0991
Colon	Patient 11	NKp44+ ILC3	1009	0.887279
Colon	Patient 11	NKp44+ ILC3	3042	0.671925
Colon	Patient 11	NKp44+ ILC3	1725	0.258591
Colon	Patient 11	NKp44+ ILC3	2742	1.12638
Colon	Patient 11	ILC2	2891	11.9665
Colon	Patient 11	ILCP	3522	0.112496
Colon	Patient 11	NKp44+ ILC3	3134	0.0114535
Colon	Patient 11	NKp44+ ILC3	4669	0.830002
Colon	Patient 11	CD16+ mNK A	3261	1.31552
Colon	Patient 11	ICAM1+ ILC1	3463	0.241962
Colon	Patient 11	NKp44+ ILC3	2801	0.865563
Colon	Patient 11	ILC2	2290	11.8234
Colon	Patient 11	ILC2	3267	11.9375
Colon	Patient 11	HLA-DR NK	7744	2.20418
Colon	Patient 11	CD160+ ILC1	3409	0.21246
Colon	Patient 11	ILCP	2653	0.595759
Colon	Patient 11	NKp44+ ILC3	2120	0.753628
Colon	Patient 11	ILC1	6465	1.04134
Colon	Patient 11	CD160+ ILC1	2930	1.06885
Colon	Patient 11	ILCP	2374	0.0827991
Colon	Patient 11	NKp44+ ILC3	3327	0.515012
Colon	Patient 11	CD16+ mNK B	2725	2.44633
Colon	Patient 11	CD16+ mNK B	2842	1.10001
Colon	Patient 11	NKp44+ ILC3	2677	0.868255
Colon	Patient 11	CD16+ mNK B	2846	0.611508
Colon	Patient 11	early NK	1307	0.0105302
Colon	Patient 11	CD16+ mNK B	2985	0.396495
Colon	Patient 11	CD16+ mNK A	669	1.05996
Colon	Patient 11	NKp44+ ILC3	2615	0.676937
Colon	Patient 11	NKp44+ ILC3	2005	0.775579
Colon	Patient 11	ICAM1+ ILC1	3326	0.334524
Colon	Patient 11	NKp44+ ILC3	1919	0.967806
Colon	Patient 11	NKp44+ ILC3	2499	1.34126
Colon	Patient 11	NKp44+ ILC3	1806	1.53465
Colon	Patient 11	early NK	3522	0.0766671
Colon	Patient 11	CD160+ ILC1	2898	0.275371
Colon	Patient 11	early NK	1956	0.154655
Colon	Patient 11	ICAM1+ ILC1	2911	0.266024
Colon	Patient 11	early NK	3186	0.000354139
Colon	Patient 11	NKp44+ ILC3	1776	0.704705
Colon	Patient 11	HLA-DR NK	2961	3.05967
Colon	Patient 11	ILC2	2344	11.5878
Colon	Patient 11	CD160+ ILC1	2631	4.66081
Colon	Patient 11	NKp44+ ILC3	3812	1.49021
Colon	Patient 11	CD160+ ILC1	4355	0.126432
Colon	Patient 11	ILCP	1199	0.0211855
Colon	Patient 11	ILC1	5012	0.971565
Colon	Patient 11	early NK	3032	2.23815e-06
Colon	Patient 11	NKp44+ ILC3	2540	0.430066
Colon	Patient 11	early NK	3200	0.266171
Colon	Patient 11	CD16+ mNK B	3643	0.428987
Colon	Patient 11	CD16+ mNK B	3269	1.79511
Colon	Patient 11	ILC1	5888	0.971565
Colon	Patient 11	ILC1	3543	1.01683
Colon	Patient 11	early NK	4689	0.204144
Colon	Patient 11	NKp44+ ILC3	3325	0.760791
Colon	Patient 11	NKp44+ ILC3	3084	0.366667
Colon	Patient 11	CD16+ mNK A	3300	0.705537
Colon	Patient 11	CD160+ ILC1	6067	1.87632
Colon	Patient 11	NKp44+ ILC3	3688	0.1642
Colon	Patient 11	CD16+ mNK B	2157	1.24411
Colon	Patient 11	CD16+ mNK B	2446	1.3665
Colon	Patient 11	ILC2	3505	11.9118
Colon	Patient 11	CD160+ ILC1	2037	1.1203
Colon	Patient 11	CD16+ mNK B	2708	1.51542
Colon	Patient 11	ieILC1	4377	3.32941
Colon	Patient 11	NKp44+ ILC3	2921	0.622551
Colon	Patient 11	NKp44+ ILC3	2383	0.00635704
Colon	Patient 11	early NK	2957	0.185649
Colon	Patient 11	HLA-DR NK	1875	1.43502
Colon	Patient 11	NKp44+ ILC3	1691	0.753628
Colon	Patient 11	NKp44+ ILC3	3157	1.36562
Colon	Patient 11	NKp44+ ILC3	2972	0.373076
Colon	Patient 11	ILCP	2970	0.0172882
Colon	Patient 11	early NK	2269	0.154655
Colon	Patient 11	CD160+ ILC1	3007	0.700078
Colon	Patient 11	HLA-DR NK	1634	2.92288
Colon	Patient 11	early NK	7334	0.0142314
Colon	Patient 11	NKp44+ ILC3	2294	1.37932
Colon	Patient 11	NKp44+ ILC3	1572	4.4763e-06
Colon	Patient 11	NKp44+ ILC3	2087	4.42967e-06
Colon	Patient 11	NKp44+ ILC3	2274	1.48512
Colon	Patient 11	NKp44+ ILC3	3721	0.892633
Colon	Patient 11	ILCP	2828	0.186913
Colon	Patient 11	NKp44+ ILC3	1993	0.292954
Colon	Patient 11	early NK	5399	0.00803805
Colon	Patient 11	HLA-DR NK	2675	3.10816
Colon	Patient 11	early NK	2258	0.00100204
Colon	Patient 11	ieILC1	4591	4.3525
Colon	Patient 11	CD16+ mNK B	2163	0.0104826
Colon	Patient 11	ILCP	2011	0.0211855
Colon	Patient 11	NKp44+ ILC3	3858	0.0163431
Colon	Patient 11	CD160+ ILC1	2224	0.554585
Colon	Patient 11	ieILC1	3521	5.13311
Colon	Patient 11	ILC1	3223	0.971565
Colon	Patient 11	NKp44+ ILC3	2400	0.269753
Colon	Patient 11	HLA-DR NK	2134	2.26286
Colon	Patient 11	ICAM1+ ILC1	3054	0.923085
Colon	Patient 11	NKp44+ ILC3	2298	0.753628
Colon	Patient 11	NKp44+ ILC3	3899	0.76587
Colon	Patient 11	ieILC1	5329	1.07921
Colon	Patient 11	CD16+ mNK B	3520	1.79442
Colon	Patient 11	NKp44+ ILC3	3210	0.753628
Colon	Patient 11	ieILC1	7065	2.89481
Colon	Patient 11	NKp44+ ILC3	3171	4.38304e-06
Colon	Patient 11	CD16+ mNK B	1760	1.16214
Colon	Patient 11	NKp44+ ILC3	2601	0.782998
Colon	Patient 11	NKp44+ ILC3	3839	1.28111
Colon	Patient 11	NKp44+ ILC3	3618	0.831444
Colon	Patient 11	early NK	3178	0.0200352
Colon	Patient 11	NKp44+ ILC3	4495	4.33641e-06
Colon	Patient 11	ICAM1+ ILC1	3413	0.428966
Colon	Patient 11	ILC2	1457	11.7716
Colon	Patient 11	ILCP	1032	0.218494
Colon	Patient 11	CD160+ ILC1	2983	0.000196935
Colon	Patient 11	NKp44+ ILC3	3469	0.0522069
Colon	Patient 11	ILCP	2141	0.441674
Colon	Patient 11	early NK	3464	2.19152e-06
Colon	Patient 11	NKp44- ILC3	1904	0.285951
Colon	Patient 11	early NK	3250	0
Colon	Patient 11	ILCP	4063	0.541001
Colon	Patient 11	ILC1	4343	0.971565
Colon	Patient 11	early NK	4449	2.14489e-06
Colon	Patient 11	NKp44+ ILC3	2300	1.12643
Colon	Patient 11	CD160+ ILC1	3044	0.866831
Colon	Patient 11	ICAM1+ ILC1	4872	0.861437
Colon	Patient 11	CD16+ mNK B	3026	0.146215
Colon	Patient 11	early NK	1911	0.118353
Colon	Patient 11	ILC2	1396	11.9163
Colon	Patient 11	NKp44+ ILC3	2806	0.765826
Colon	Patient 11	ILC2	2565	11.9843
Colon	Patient 11	HLA-DR NK	2798	2.80872
Colon	Patient 11	CD160+ ILC1	2470	0.575173
Colon	Patient 11	early NK	1116	0.008038
Colon	Patient 11	CD160+ ILC1	3057	0.567081
Colon	Patient 11	NKp44- ILC3	3864	0.381498
Colon	Patient 11	NKp44- ILC3	3475	0.0442065
Colon	Patient 11	LIGHT ILC1	3237	1.9016
Colon	Patient 11	ILCP	1890	0.241694
Colon	Patient 11	CD160+ ILC1	2327	1.06885
Colon	Patient 11	NKp44+ ILC3	2379	0.848709
Colon	Patient 11	HLA-DR NK	4251	2.92288
Colon	Patient 11	early NK	4177	0.0289231
Colon	Patient 11	CD160+ ILC1	2477	0.695569
Colon	Patient 11	NKp44+ ILC3	2006	0.961638
Colon	Patient 11	ILC2	2031	11.9118
Colon	Patient 11	CD160+ ILC1	3666	1.1233
Colon	Patient 11	HLA-DR NK	2856	2.06777
Colon	Patient 11	CD16+ mNK A	571	1.70031
CRC	Patient 11	NKp44+ ILC3	2575	0.463613
CRC	Patient 11	HLA-DR NK	3733	2.96442
CRC	Patient 11	ILC2	887	11.9118
CRC	Patient 11	ieILC1	2758	4.47077
CRC	Patient 11	early NK	7147	0.0580458
CRC	Patient 11	ieILC1	3587	5.39093
CRC	Patient 11	NKp44+ ILC3	3138	0.921515
CRC	Patient 11	HLA-DR NK	5823	0.230625
CRC	Patient 11	HLA-DR NK	5059	5.86197
CRC	Patient 11	HLA-DR NK	5486	1.77929
CRC	Patient 11	ILC2	11829	11.2335
CRC	Patient 11	ieILC1	5515	4.92277
CRC	Patient 11	NKp44+ ILC3	7456	1.08739
CRC	Patient 11	HLA-DR NK	3990	1.47542
CRC	Patient 11	HLA-DR NK	1635	2.95953
CRC	Patient 11	ieILC1	3688	5.56521
CRC	Patient 11	LIGHT ILC1	6851	1.72816
CRC	Patient 11	ieILC1	4054	5.1907
CRC	Patient 11	NKp44+ ILC3	2109	1.09337
CRC	Patient 11	ieILC1	3778	4.7715
CRC	Patient 11	NKp44+ ILC3	5246	1.4018
CRC	Patient 11	HLA-DR NK	5414	1.84977
CRC	Patient 11	LIGHT ILC1	4673	1.68471
CRC	Patient 11	ILC1	6986	1.49015
CRC	Patient 11	HLA-DR NK	3212	1.48018
CRC	Patient 11	ieILC1	5205	4.0431
CRC	Patient 11	NKp44+ ILC3	5224	0.753628
CRC	Patient 11	NKp44+ ILC3	5725	1.37201
CRC	Patient 11	ieILC1	5395	0.470267
CRC	Patient 11	HLA-DR NK	3190	2.3736
CRC	Patient 11	ILC2	1605	11.9375
CRC	Patient 11	IFN ILC1	6694	2.31003
CRC	Patient 11	ieILC1	6569	0.933573
CRC	Patient 11	NKp44+ ILC3	4612	0.653608
CRC	Patient 11	ieILC1	6427	4.83648
CRC	Patient 11	ILCP	1040	0.0900631
CRC	Patient 11	ieILC1	3161	4.79142
CRC	Patient 11	ieILC1	6824	5.95994
CRC	Patient 11	LIGHT ILC1	5350	1.73132
CRC	Patient 11	NKp44+ ILC3	2198	4.28978e-06
CRC	Patient 11	ILC1	6821	0.524368
CRC	Patient 11	ILC2	3423	12.039
CRC	Patient 11	ILC1	7481	0.933573
CRC	Patient 11	ieILC1	6386	4.65725
CRC	Patient 11	HLA-DR NK	4563	2.9771
CRC	Patient 11	HLA-DR NK	4360	2.13549
CRC	Patient 11	CD160+ ILC1	4405	1.40223
CRC	Patient 11	HLA-DR NK	6636	1.33875
CRC	Patient 11	LIGHT ILC1	2941	1.71275
CRC	Patient 11	ILC1	7203	1.35859
CRC	Patient 11	HLA-DR NK	5700	2.60147
CRC	Patient 11	early NK	3530	0.0199912
CRC	Patient 11	ieILC1	3764	4.11152
CRC	Patient 11	HLA-DR NK	5920	2.13839
CRC	Patient 11	HLA-DR NK	3426	1.48018
CRC	Patient 11	HLA-DR NK	7317	2.19637
CRC	Patient 11	HLA-DR NK	5302	1.67814
CRC	Patient 11	NKp44+ ILC3	6116	4.24316e-06
CRC	Patient 11	ieILC1	7112	5.87706
CRC	Patient 11	early NK	1706	0.180717
CRC	Patient 11	early NK	6147	0.0472766
CRC	Patient 11	ILC1	5624	0.818312
CRC	Patient 11	ieILC1	3309	4.80842
CRC	Patient 11	ieILC1	2440	3.52029
CRC	Patient 11	ILC1	6216	0.524805
CRC	Patient 11	ILC2	4225	11.9118
CRC	Patient 11	ILC1	3763	0.21637
CRC	Patient 11	ieILC1	5749	5.84587
CRC	Patient 11	LIGHT ILC1	1344	1.28629
CRC	Patient 11	ieILC1	7711	5.41249
CRC	Patient 11	ILC1	4822	1.69554
CRC	Patient 11	ieILC1	4741	4.75872
CRC	Patient 11	ILC2	3399	12.0607
CRC	Patient 11	ieILC1	6243	5.79654
CRC	Patient 11	CD16+ mNK B	3340	1.05502
CRC	Patient 11	ICAM1+ ILC1	6037	0.071165
CRC	Patient 11	HLA-DR NK	5036	1.41197
CRC	Patient 11	HLA-DR NK	7731	1.47964
CRC	Patient 11	HLA-DR NK	3621	1.30724
CRC	Patient 11	ILC1	5230	1.82201
CRC	Patient 11	NKp44+ ILC3	6846	0.334251
CRC	Patient 11	ieILC1	3698	5.39093
CRC	Patient 11	LIGHT ILC1	4955	1.72835
CRC	Patient 11	NKp44+ ILC3	5732	0.831444
CRC	Patient 11	ieILC1	5417	4.93936
CRC	Patient 11	ieILC1	4958	5.56416
CRC	Patient 11	ILC1	4926	0.160055
CRC	Patient 11	ILC1	8169	1.41446
CRC	Patient 11	early NK	6826	0.000354186
CRC	Patient 11	ieILC1	5406	4.80006
CRC	Patient 11	LIGHT ILC1	3163	0.889109
CRC	Patient 11	HLA-DR NK	4715	2.88092
CRC	Patient 11	HLA-DR NK	5347	1.67814
CRC	Patient 11	HLA-DR NK	9068	1.70919
CRC	Patient 11	HLA-DR NK	4850	9.32562e-08
CRC	Patient 11	CD16+ mNK B	3637	1.24411
CRC	Patient 11	NKp44+ ILC3	7306	0.287981
CRC	Patient 11	HLA-DR NK	3544	1.67814
CRC	Patient 11	ieILC1	8006	5.6242
CRC	Patient 11	CD16+ mNK B	7393	2.92288
CRC	Patient 11	ILC1	5315	1.02681
CRC	Patient 11	NKp44+ ILC3	4705	0.51573
CRC	Patient 11	ILC1	4597	0.518931
CRC	Patient 11	HLA-DR NK	3270	2.89091
CRC	Patient 11	HLA-DR NK	6178	1.67814
CRC	Patient 11	ieILC1	6043	5.46241
CRC	Patient 11	HLA-DR NK	6297	0.813493
CRC	Patient 11	ICAM1+ ILC1	4845	0.255421
CRC	Patient 11	LIGHT ILC1	2259	2.08266
CRC	Patient 11	ieILC1	5566	5.86163
CRC	Patient 11	ILC1	6290	1.43105
CRC	Patient 11	ILC1	5093	1.1291
CRC	Patient 11	HLA-DR NK	7073	5.86197
CRC	Patient 11	ILC2	4521	11.9375
CRC	Patient 11	ILC1	7648	1.63142
CRC	Patient 11	HLA-DR NK	2933	2.06363
CRC	Patient 11	CD16+ mNK A	2486	1.48619
CRC	Patient 11	HLA-DR NK	6987	1.02063
CRC	Patient 11	HLA-DR NK	4689	1.6178
CRC	Patient 11	HLA-DR NK	5335	2.9819
CRC	Patient 11	early NK	7489	0.0577534
CRC	Patient 11	early NK	6345	0.0133018
CRC	Patient 11	ILCP	4560	0.0211854
CRC	Patient 11	HLA-DR NK	4540	3.07006
CRC	Patient 11	ieILC1	5334	5.8479
CRC	Patient 11	ieILC1	4669	5.21978
CRC	Patient 11	ieILC1	2459	5.28875
CRC	Patient 11	HLA-DR NK	3525	1.35637
CRC	Patient 11	HLA-DR NK	6206	1.67814
CRC	Patient 11	HLA-DR NK	3174	1.12786
CRC	Patient 11	ieILC1	4856	3.72788
CRC	Patient 11	HLA-DR NK	5341	1.08108
CRC	Patient 11	CD16+ mNK A	2208	1.46036
CRC	Patient 11	HLA-DR NK	4591	1.47681
CRC	Patient 11	ieILC1	3638	4.7932
CRC	Patient 11	NKp44+ ILC3	2823	0.356254
CRC	Patient 11	ieILC1	6792	5.36562
CRC	Patient 11	HLA-DR NK	7259	1.47926
CRC	Patient 11	ieILC1	2186	5.1907
CRC	Patient 11	ieILC1	3235	5.86197
CRC	Patient 11	CD16+ mNK A	1365	0.0262252
CRC	Patient 11	HLA-DR NK	7409	1.47542
CRC	Patient 11	ILC1	6855	1.17907
CRC	Patient 11	CD16+ mNK B	3784	1.02435
CRC	Patient 11	ieILC1	4558	4.76616
CRC	Patient 11	LIGHT ILC1	3209	0.695162
CRC	Patient 11	ieILC1	8445	5.81348
CRC	Patient 11	ILCP	5294	0.421874
CRC	Patient 11	ieILC1	4482	0.98021
CRC	Patient 11	early NK	6869	0.0140094
CRC	Patient 11	NKp44+ ILC3	3726	1.42838
CRC	Patient 11	NKp44+ ILC3	2940	0.829554
CRC	Patient 11	ieILC1	6172	4.41708
CRC	Patient 11	ieILC1	7216	5.8525
CRC	Patient 11	CD16+ mNK A	4076	1.70232
CRC	Patient 11	LIGHT ILC1	2413	1.72807
CRC	Patient 11	ieILC1	8832	3.83782
CRC	Patient 11	HLA-DR NK	3173	2.06363
CRC	Patient 11	ieILC1	3284	0.832756
CRC	Patient 11	ieILC1	4410	5.39093
CRC	Patient 11	ieILC1	4510	5.08231
CRC	Patient 11	HLA-DR NK	4914	0.47543
CRC	Patient 11	ieILC1	5057	1.97095
CRC	Patient 11	HLA-DR NK	5863	2.5438
CRC	Patient 11	CD160+ ILC1	4882	0.351555
CRC	Patient 11	ieILC1	2849	5.43664
CRC	Patient 11	NKp44+ ILC3	7000	1.63346
CRC	Patient 11	ieILC1	3417	4.0431
CRC	Patient 11	HLA-DR NK	2761	1.37253
CRC	Patient 11	CD16+ mNK A	5517	0.0976293
CRC	Patient 11	ieILC1	5103	5.1907
CRC	Patient 11	ILC1	6213	1.99487
CRC	Patient 11	early NK	5931	0.259945
CRC	Patient 11	HLA-DR NK	8033	2.3736
CRC	Patient 11	NKp44+ ILC3	3757	1.10394
CRC	Patient 11	ieILC1	6107	3.32941
CRC	Patient 11	ieILC1	2221	5.86197
CRC	Patient 11	ieILC1	7098	3.32941
CRC	Patient 11	ieILC1	3206	5.39093
CRC	Patient 11	ICAM1+ ILC1	918	2.74369
CRC	Patient 11	HLA-DR NK	2866	2.61977
CRC	Patient 11	ILC2	4311	11.8179
CRC	Patient 11	ieILC1	5130	5.21666
CRC	Patient 11	NKp44+ ILC3	5833	0.902813
CRC	Patient 11	HLA-DR NK	1986	2.98855
CRC	Patient 11	CD16+ mNK A	6199	1.00138
CRC	Patient 11	ILC1	7242	1.35859
CRC	Patient 11	ILC1	4343	0.933573
CRC	Patient 11	NKp44- ILC3	2117	0.364254
CRC	Patient 11	HLA-DR NK	4876	2.80872
CRC	Patient 11	ieILC1	8243	5.86197
CRC	Patient 11	HLA-DR NK	3636	1.30676
CRC	Patient 11	ieILC1	6052	4.70423
CRC	Patient 11	CD16+ mNK B	4438	1.0663
CRC	Patient 11	ieILC1	5192	5.20861
CRC	Patient 11	HLA-DR NK	5818	1.32618
CRC	Patient 11	HLA-DR NK	7018	2.38497
CRC	Patient 11	LIGHT ILC1	3665	1.7115
CRC	Patient 11	ILC1	8626	0.106834
CRC	Patient 11	early NK	6447	0
CRC	Patient 11	CD16+ mNK A	4785	1.28641
CRC	Patient 11	CD16+ mNK A	841	0.720099
CRC	Patient 11	ieILC1	6878	5.86197
CRC	Patient 11	ILC1	6438	1.49015
CRC	Patient 11	ILC2	7879	11.5487
CRC	Patient 11	ieILC1	2674	5.39093
CRC	Patient 11	HLA-DR NK	2695	1.8714
CRC	Patient 11	HLA-DR NK	6848	1.83637
CRC	Patient 11	HLA-DR NK	5228	3.07843
CRC	Patient 11	ILC1	6039	0.525448
CRC	Patient 11	HLA-DR NK	6354	2.96442
CRC	Patient 11	HLA-DR NK	2689	2.92288
CRC	Patient 11	NKp44+ ILC3	4952	1.54653
CRC	Patient 11	ieILC1	2336	3.76255
CRC	Patient 11	ILC1	2504	5.86197
CRC	Patient 11	HLA-DR NK	10154	0.748618
CRC	Patient 11	CD16+ mNK A	8664	1.53495
CRC	Patient 11	ILC1	8472	1.49015
CRC	Patient 11	ieILC1	4312	4.58303
CRC	Patient 11	ILC1	5087	5.86197
CRC	Patient 11	ILC2	5758	11.9375
CRC	Patient 11	ieILC1	1146	0.0163771
CRC	Patient 11	NKp44+ ILC3	8159	1.29474
CRC	Patient 11	ieILC1	5998	5.79654
CRC	Patient 11	ieILC1	4591	4.73237
CRC	Patient 11	ILC2	5203	11.2047
CRC	Patient 11	NKp44+ ILC3	5825	0.784745
CRC	Patient 11	ILC1	7813	1.92178
CRC	Patient 11	NKp44+ ILC3	8471	0.831444
CRC	Patient 11	ieILC1	4980	2.00629
CRC	Patient 11	HLA-DR NK	4526	1.47542
CRC	Patient 11	ieILC1	3120	4.81079
CRC	Patient 11	ILC1	8421	0.722556
CRC	Patient 11	ILC2	4167	11.9021
CRC	Patient 11	ILC1	5574	4.99794
CRC	Patient 11	ILC2	4489	11.4723
CRC	Patient 11	LIGHT ILC1	656	1.42769
PC	Patient 1	ieILC1	5879	4.0431
PC	Patient 1	ILCP	2795	0.441674
PC	Patient 1	CD16+ mNK B	3017	1.66642
PC	Patient 1	CD16+ mNK B	3874	0.363974
PC	Patient 1	ILC1	3472	0.558797
PC	Patient 1	ILC1	3993	1.87101
PC	Patient 1	CD160+ ILC1	4119	0.351555
PC	Patient 1	CD16+ mNK A	3863	0.0768017
PC	Patient 1	CD160+ ILC1	6669	0.00172769
PC	Patient 1	ILCP	2794	0.0784595
PC	Patient 1	CD16+ mNK B	3296	0.35987
PC	Patient 1	HLA-DR NK	4047	2.96442
PC	Patient 1	ICAM1+ ILC1	4330	0.126432
PC	Patient 1	early NK	4723	0.0107099
PC	Patient 1	IFN ILC1	7690	1.96227
PC	Patient 1	IFN ILC1	3997	2.08248
PC	Patient 1	ILCP	3118	0.482524
PC	Patient 1	ILC1	4354	0.728872
PC	Patient 1	ILC1	4703	1.5676
PC	Patient 1	CD16+ mNK B	3295	0.467732
PC	Patient 1	ILC1	3875	2.01584
PC	Patient 1	CD160+ ILC1	3942	0.383674
PC	Patient 1	CD16+ mNK B	2751	0.290132
PC	Patient 1	ICAM1+ ILC1	4327	0.979607
PC	Patient 1	HLA-DR NK	4230	2.74369
PC	Patient 1	ILC1	4447	0.971565
PC	Patient 1	early NK	8487	1.25896e-06
PC	Patient 1	CD160+ ILC1	5880	0.00266664
PC	Patient 1	CD16+ mNK B	2311	1.50834
PC	Patient 1	CD160+ ILC1	5003	0.877364
PC	Patient 1	CD16+ mNK B	4270	0.611508
PC	Patient 1	CD16+ mNK A	3585	0.891437
PC	Patient 1	CD160+ ILC1	2556	1.34419
PC	Patient 1	CD160+ ILC1	4441	0.416044
PC	Patient 1	NKp44+ ILC3	6137	0.353847
PC	Patient 1	ieILC1	6015	6.34922
PC	Patient 1	ILC2	4603	11.9375
PC	Patient 1	ILCP	3700	0.256564
PC	Patient 1	CD160+ ILC1	3211	0.655291
PC	Patient 1	HLA-DR NK	4149	1.67814
PC	Patient 1	CD16+ mNK B	3755	1.26619
PC	Patient 1	CD160+ ILC1	2919	0.00848483
PC	Patient 1	CD16+ mNK A	4752	0.721251
PC	Patient 1	CD160+ ILC1	3340	0.371621
PC	Patient 1	CD16+ mNK A	7344	3.07745e-06
PC	Patient 1	ICAM1+ ILC1	4613	0.258153
PC	Patient 1	NKp44+ ILC3	5658	0.00235341
PC	Patient 1	NKp44+ ILC3	5345	0.753628
PC	Patient 1	IFN ILC1	3995	2.08147
PC	Patient 1	CD16+ mNK A	5769	1.14831
PC	Patient 1	ILC1	3550	0.977873
PC	Patient 1	CD160+ ILC1	3778	0.832415
PC	Patient 1	CD16+ mNK B	4763	0.713328
PC	Patient 1	LIGHT ILC1	7462	0.17532
PC	Patient 1	HLA-DR NK	3774	2.49776
PC	Patient 1	IFN ILC1	3115	0.0905973
PC	Patient 1	CD160+ ILC1	7549	0.0257845
PC	Patient 1	ILCP	3037	0.459565
PC	Patient 1	CD160+ ILC1	4209	0.00848487
PC	Patient 1	HLA-DR NK	5198	0.221989
PC	Patient 1	CD160+ ILC1	3650	1.31287
PC	Patient 1	early NK	8532	1.21233e-06
PC	Patient 1	CD160+ ILC1	5608	0.45747
PC	Patient 1	early NK	3849	0.258993
PC	Patient 1	CD160+ ILC1	4683	0.401347
PC	Patient 1	CD160+ ILC1	4243	0.532388
PC	Patient 1	CD160+ ILC1	4174	0.759276
PC	Patient 1	CD16+ mNK A	3851	1.57938
PC	Patient 1	IFN ILC1	4056	1.25074
PC	Patient 1	CD16+ mNK B	3237	0.396496
PC	Patient 1	HLA-DR NK	4387	1.84847
PC	Patient 1	early NK	6473	0.0189347
PC	Patient 1	early NK	4157	0.422732
PC	Patient 1	CD16+ mNK A	5003	0.396336
PC	Patient 1	ieILC1	5570	4.17133
PC	Patient 1	CD160+ ILC1	5154	0.699709
PC	Patient 1	ILC1	6570	0.36487
PC	Patient 1	CD160+ ILC1	4689	1.64548
PC	Patient 1	CD16+ mNK B	4408	1.79978
PC	Patient 1	CD160+ ILC1	4527	0.0648687
PC	Patient 1	CD160+ ILC1	5227	2.45134
PC	Patient 1	HLA-DR NK	4531	0.157411
PC	Patient 1	HLA-DR NK	4859	0.811322
PC	Patient 1	NKp44+ ILC3	4368	1.3815
PC	Patient 1	ICAM1+ ILC1	4784	0.183874
PC	Patient 1	CD160+ ILC1	3687	0.415815
PC	Patient 1	ILC1	3664	1.35859
PC	Patient 1	ICAM1+ ILC1	4397	0.422749
PC	Patient 1	CD16+ mNK A	6010	0.873322
PC	Patient 1	ICAM1+ ILC1	6706	0.226761
PC	Patient 1	CD160+ ILC1	4288	0.126432
PC	Patient 1	NKp44+ ILC3	5496	0.475615
PC	Patient 1	CD160+ ILC1	4042	0.37008
PC	Patient 1	early NK	5118	0.0798173
PC	Patient 1	ieILC1	6790	4.70423
PC	Patient 1	CD160+ ILC1	4084	0.532388
PC	Patient 1	CD16+ mNK B	6811	0.0104827
PC	Patient 1	CD16+ mNK B	5110	2.08147
PC	Patient 1	CD160+ ILC1	3848	0.826978
PC	Patient 1	ILC1	2922	0.167711
PC	Patient 1	CD160+ ILC1	5331	1.08624
PC	Patient 1	CD160+ ILC1	5242	0
PC	Patient 1	CD160+ ILC1	4590	0.246373
PC	Patient 1	HLA-DR NK	4580	2.25569
PC	Patient 1	early NK	1814	0.0780481
PC	Patient 1	NKp44+ ILC3	3609	1.35964
PC	Patient 1	early NK	4689	1.1657e-06
PC	Patient 1	NKp44+ ILC3	1529	0.933937
PC	Patient 1	ICAM1+ ILC1	870	0.248098
PC	Patient 1	CD160+ ILC1	2588	0.65403
PC	Patient 1	CD16+ mNK B	3953	0.0104827
PC	Patient 1	CD160+ ILC1	4548	0.00848492
PC	Patient 1	ieILC1	5726	5.79654
PC	Patient 1	CD16+ mNK A	4184	0.705537
PC	Patient 1	CD160+ ILC1	3597	0.00686806
PC	Patient 1	CD160+ ILC1	5410	0.859265
PC	Patient 1	HLA-DR NK	6781	2.32314
PC	Patient 1	HLA-DR NK	3798	2.229
PC	Patient 1	CD16+ mNK A	4773	1.66824
PC	Patient 1	NKp44+ ILC3	3790	0.753628
PC	Patient 1	CD16+ mNK B	3805	0.0104828
PC	Patient 1	CD160+ ILC1	4116	1.05743
PC	Patient 1	HLA-DR NK	6557	2.75878
PC	Patient 1	ICAM1+ ILC1	3826	0.338081
PC	Patient 1	IFN ILC1	3247	1.74968
PC	Patient 1	CD160+ ILC1	3465	0.00848235
PC	Patient 1	CD16+ mNK B	1916	0.477269
PC	Patient 1	CD160+ ILC1	4016	0.0384858
PC	Patient 1	NKp44- ILC3	4473	0.0173321
PC	Patient 1	ICAM1+ ILC1	3246	0.0204156
PC	Patient 1	early NK	2217	0.0975441
PC	Patient 1	HLA-DR NK	4580	0.536999
PC	Patient 1	HLA-DR NK	4118	3.03365
PC	Patient 1	CD160+ ILC1	6128	0.034251
PC	Patient 1	ICAM1+ ILC1	4408	0.236117
PC	Patient 1	early NK	2692	0.0227336
PC	Patient 1	CD160+ ILC1	3945	0.351555
PC	Patient 1	ILCP	3909	0.0211854
PC	Patient 1	ILCP	3547	0.300559
PC	Patient 1	IFN ILC1	6044	2.47485
PC	Patient 1	early NK	3299	0.00388821
PC	Patient 1	CD16+ mNK B	3869	1.35156
PC	Patient 1	NKp44+ ILC3	7925	0.0128571
PC	Patient 1	CD160+ ILC1	4155	0.0084824
PC	Patient 1	ILC1	6045	0.971565
PC	Patient 1	CD16+ mNK B	3834	1.51542
PC	Patient 1	CD160+ ILC1	5483	0.0204156
PC	Patient 1	ILC1	4721	0.971565
PC	Patient 1	CD16+ mNK B	3636	0.0104828
PC	Patient 1	CD160+ ILC1	3004	0.983101
PC	Patient 1	CD160+ ILC1	4763	0.74814
PC	Patient 1	CD160+ ILC1	3716	1.11631
PC	Patient 1	NKp44- ILC3	6802	0.285951
PC	Patient 1	IFN ILC1	7311	2.51327
PC	Patient 1	ieILC1	4747	4.81709
PC	Patient 1	CD16+ mNK A	4513	0.973255
PC	Patient 1	CD160+ ILC1	3291	1.06885
PC	Patient 1	ILC1	4448	0.836692
PC	Patient 1	IFN ILC1	4061	2.26132
PC	Patient 1	IFN ILC1	4614	1.72522
PC	Patient 1	CD160+ ILC1	4115	0.00150223
PC	Patient 1	early NK	5822	0.333011
PC	Patient 1	early NK	3680	2.09826e-06
PC	Patient 1	ieILC1	5404	4.94017
PC	Patient 1	early NK	4754	0.0326745
PC	Patient 1	ICAM1+ ILC1	6135	0.405842
PC	Patient 1	CD16+ mNK B	3060	0.501184
PC	Patient 1	ILC1	4448	0.975471
PC	Patient 1	CD160+ ILC1	5524	0.00848497
PC	Patient 1	CD160+ ILC1	5025	0.859265
PC	Patient 1	ILC1	4871	1.14834
PC	Patient 1	CD160+ ILC1	5475	0.654389
PC	Patient 1	early NK	4663	0.00516289
PC	Patient 1	CD16+ mNK A	3151	1.4652
PC	Patient 1	HLA-DR NK	4400	2.9762
PC	Patient 1	CD16+ mNK B	4619	1.51542
PC	Patient 1	CD160+ ILC1	4001	0.717708
PC	Patient 1	CD160+ ILC1	5281	0.00683348
PC	Patient 1	ICAM1+ ILC1	3830	0.923085
PC	Patient 1	early NK	6399	0.00239356
PC	Patient 1	early NK	3709	2.05164e-06
PC	Patient 1	CD160+ ILC1	5670	0.68968
PC	Patient 1	HLA-DR NK	3298	2.96442
PC	Patient 1	early NK	4794	0.0638954
PC	Patient 1	ILC2	3927	11.93
PC	Patient 1	HLA-DR NK	3852	0.813836
PC	Patient 1	early NK	4468	0.0167036
PC	Patient 1	CD16+ mNK A	4610	1.39638
PC	Patient 1	CD160+ ILC1	4720	0.949204
PC	Patient 1	NKp44+ ILC3	2886	1.36875
PC	Patient 1	CD16+ mNK B	4041	0.903668
PC	Patient 1	ILC1	3412	1.35859
PC	Patient 1	CD16+ mNK B	3261	0.0104829
PC	Patient 1	early NK	5213	0.0107357
PC	Patient 1	CD160+ ILC1	3681	0.558233
PC	Patient 1	CD16+ mNK B	3953	0.0104829
PC	Patient 1	CD16+ mNK B	4092	0.206278
PC	Patient 1	HLA-DR NK	3883	2.91449
PC	Patient 1	CD160+ ILC1	4238	0.00848501
PC	Patient 1	ILCP	3080	0.192754
PC	Patient 1	ieILC1	3771	3.76121
PC	Patient 1	ILC1	4527	0.0800311
PC	Patient 1	NKp44+ ILC3	6623	4.19653e-06
PC	Patient 1	HLA-DR NK	5106	1.48161
PC	Patient 1	ieILC1	3197	5.79654
PC	Patient 1	CD16+ mNK A	3736	0.769762
PC	Patient 1	IFN ILC1	3222	1.26828
PC	Patient 1	CD160+ ILC1	3559	0.151977
PC	Patient 1	ILC1	3855	1.85986
PC	Patient 1	HLA-DR NK	4051	0.467732
PC	Patient 1	CD160+ ILC1	4334	0.345453
PC	Patient 1	ICAM1+ ILC1	5472	0.126432
PC	Patient 1	CD16+ mNK B	3696	0.531427
PC	Patient 1	CD160+ ILC1	5605	0.357376
PC	Patient 1	CD16+ mNK B	2293	1.79978
PC	Patient 1	early NK	4448	0.139766
PC	Patient 1	ICAM1+ ILC1	4112	0.0867153
PC	Patient 1	CD16+ mNK B	3003	0.511344
PC	Patient 1	CD160+ ILC1	3645	0.354923
PC	Patient 1	CD16+ mNK B	3527	1.51542
PC	Patient 1	HLA-DR NK	4529	5.86197
PC	Patient 1	early NK	7593	0.0919697
PC	Patient 1	ILCP	6639	0.147888
PC	Patient 1	HLA-DR NK	4160	2.75878
PC	Patient 1	CD160+ ILC1	3981	0.480177
PC	Patient 1	ILC2	2449	11.9118
PC	Patient 1	CD160+ ILC1	5203	0.566602
PC	Patient 1	early NK	8129	0.401347
PC	Patient 1	ieILC1	2337	5.33263
PC	Patient 1	CD16+ mNK A	4761	1.14554
PC	Patient 1	early NK	6432	0.000268111
PC	Patient 1	CD160+ ILC1	3703	0.678578
PC	Patient 1	ILC1	3694	0.342899
PC	Patient 1	early NK	3480	0.00981792
PC	Patient 1	ICAM1+ ILC1	2408	0.463872
PC	Patient 1	ICAM1+ ILC1	5389	0.249176
PC	Patient 1	CD160+ ILC1	3928	0.665037
PC	Patient 1	ILC1	3389	1.80738
PC	Patient 1	CD16+ mNK B	3773	0.224345
PC	Patient 1	ILC1	4151	1.14834
PC	Patient 1	ICAM1+ ILC1	4783	0.0133047
PC	Patient 1	CD16+ mNK B	3253	1.21364
PC	Patient 1	CD160+ ILC1	4744	0.859265
PC	Patient 1	ILCP	2248	0.0211853
PC	Patient 1	NKp44+ ILC3	3105	4.1499e-06
PC	Patient 1	ILC1	3663	1.93403
PC	Patient 1	LIGHT ILC1	4517	1.65712
PC	Patient 1	CD160+ ILC1	3038	1.34419
PC	Patient 1	CD160+ ILC1	5824	0.351555
PC	Patient 1	ieILC1	4184	4.41281
PC	Patient 1	CD16+ mNK A	5647	0.873322
PC	Patient 1	early NK	3048	0.0442346
PC	Patient 1	CD160+ ILC1	3166	0.188126
PC	Patient 1	CD160+ ILC1	3195	0.00848506
PC	Patient 1	CD160+ ILC1	7692	0.00848511
PC	Patient 1	CD160+ ILC1	5438	0.0836602
PC	Patient 1	CD16+ mNK B	3529	0.042062
PC	Patient 1	CD160+ ILC1	3175	0.351555
PC	Patient 1	ICAM1+ ILC1	4329	0.261605
PC	Patient 1	CD16+ mNK A	4328	0.471601
PC	Patient 1	CD16+ mNK B	3237	0.010483
PC	Patient 1	CD16+ mNK B	3517	1.51542
PC	Patient 1	CD16+ mNK B	3806	0.010483
PC	Patient 1	ILC1	3604	0.602715
PC	Patient 1	NKp44+ ILC3	3513	0.561277
PC	Patient 1	CD16+ mNK B	5031	1.51542
PC	Patient 1	ILC1	4065	0.38687
PC	Patient 1	CD16+ mNK A	1875	3.03083e-06
PC	Patient 1	ICAM1+ ILC1	4097	0.960931
PC	Patient 1	CD16+ mNK B	3759	0.0104831
PC	Patient 1	ICAM1+ ILC1	4222	0.383674
PC	Patient 1	early NK	5558	0.00973162
PC	Patient 1	early NK	4792	0.185195
PC	Patient 1	ILC1	4609	2.20515
PC	Patient 1	CD160+ ILC1	3429	0.0114724
PC	Patient 1	CD16+ mNK B	1917	1.85006
PC	Patient 1	CD16+ mNK A	4590	1.63767
PC	Patient 1	CD160+ ILC1	4715	0.509995
PC	Patient 1	CD160+ ILC1	3660	0.00848515
PC	Patient 1	early NK	3925	0.0577534
PC	Patient 1	ILC2	2384	11.2216
PC	Patient 1	HLA-DR NK	6051	1.41671
PC	Patient 1	IFN ILC1	3891	1.78825
PC	Patient 1	CD160+ ILC1	5171	0.00186887
PC	Patient 1	ILC1	2916	2.2045
PC	Patient 1	LIGHT ILC1	3569	1.52367
PC	Patient 1	CD16+ mNK B	2062	0.0910076
PC	Patient 1	ILCP	2517	0.225662
PC	Patient 1	NKp44+ ILC3	4956	0.63126
PC	Patient 1	CD16+ mNK B	5078	1.87348
PC	Patient 1	early NK	4776	1.11907e-06
PC	Patient 1	CD16+ mNK B	3829	1.27924
PC	Patient 1	ieILC1	6636	4.94354
PC	Patient 1	HLA-DR NK	4900	2.49777
PC	Patient 1	IFN ILC1	6094	2.08262
PC	Patient 1	ILC1	5831	2.0136
PC	Patient 1	IFN ILC1	2910	2.45953
PC	Patient 1	CD160+ ILC1	4042	0.426621
PC	Patient 1	early NK	5685	0.0373631
PC	Patient 1	HLA-DR NK	4090	1.42161
PC	Patient 1	CD160+ ILC1	4187	0.243691
PC	Patient 1	ILC1	3184	1.83113
PC	Patient 1	ILCP	2542	0.0211853
PC	Patient 1	CD160+ ILC1	4290	0.000196888
PC	Patient 1	CD160+ ILC1	7681	0.000196842
PC	Patient 1	HLA-DR NK	3678	2.42015
PC	Patient 1	HLA-DR NK	4271	2.5799
PC	Patient 1	CD160+ ILC1	3594	0.373308
PC	Patient 1	ILC1	4104	2.1691
PC	Patient 1	ILC1	2260	2.08253
PC	Patient 1	IFN ILC1	3563	2.08147
PC	Patient 1	CD16+ mNK B	3692	0.153652
PC	Patient 1	early NK	2616	0.000354233
PC	Patient 1	CD16+ mNK B	3129	1.49845
PC	Patient 1	early NK	3865	0.0170902
PC	Patient 1	CD16+ mNK B	4617	0.216005
PC	Patient 1	CD160+ ILC1	4315	0.357909
PC	Patient 1	NKp44+ ILC3	2508	4.10327e-06
PC	Patient 1	IFN ILC1	5063	3.05559
PC	Patient 1	LIGHT ILC1	3433	0.22398
PC	Patient 1	early NK	4060	0.0289231
PC	Patient 1	ICAM1+ ILC1	5354	0.241962
PC	Patient 1	ILCP	3856	0.241694
PC	Patient 1	NKp44- ILC3	5938	0.082109
PC	Patient 1	CD16+ mNK B	4867	0.110489
PC	Patient 1	NKp44+ ILC3	3259	0.433617
PC	Patient 1	ILC1	3589	1.83533
PC	Patient 1	ILC1	4168	1.01167
PC	Patient 1	CD160+ ILC1	3322	0.00150227
PC	Patient 1	HLA-DR NK	3653	2.76067
PC	Patient 1	IFN ILC1	5730	2.08186
PC	Patient 1	early NK	3818	0.417193
PC	Patient 1	CD160+ ILC1	4757	0.36911
PC	Patient 1	NKp44+ ILC3	4182	1.29155
PC	Patient 1	HLA-DR NK	5809	0.470267
PC	Patient 1	ILCP	3787	0.241694
PC	Patient 1	CD160+ ILC1	5278	0.923085
PC	Patient 1	HLA-DR NK	3423	1.84847
PC	Patient 1	CD160+ ILC1	4416	0.00148946
PC	Patient 1	ILC1	4034	0.971565
PC	Patient 1	HLA-DR NK	3660	0.259141
PC	Patient 1	LIGHT ILC1	3940	0.266127
PC	Patient 1	ILCP	3838	0.0858998
PC	Patient 1	HLA-DR NK	3138	2.38497
PC	Patient 1	CD16+ mNK B	4432	1.51542
PC	Patient 1	CD160+ ILC1	4952	0.550494
PC	Patient 1	ICAM1+ ILC1	5235	1.03677
PC	Patient 1	CD160+ ILC1	5986	0.0084852
PC	Patient 1	HLA-DR NK	3631	3.05374
PC	Patient 1	ILC1	3498	1.83522
PC	Patient 1	CD16+ mNK B	3099	1.17171
PC	Patient 1	HLA-DR NK	3385	0.510787
PC	Patient 1	early NK	4172	0.0156029
PC	Patient 1	ILC1	3418	2.00629
PC	Patient 1	CD16+ mNK B	2656	1.27924
PC	Patient 1	CD16+ mNK B	3995	0.272687
PC	Patient 1	CD160+ ILC1	5355	1.14594
PC	Patient 1	HLA-DR NK	4118	2.80872
PC	Patient 1	IFN ILC1	7150	1.96227
PC	Patient 1	IFN ILC1	4030	1.96227
PC	Patient 1	CD160+ ILC1	3790	0.672518
PC	Patient 1	ieILC1	4737	5.54259
PC	Patient 1	ILC1	3238	1.80025
PC	Patient 1	CD160+ ILC1	5328	0.886702
PC	Patient 1	CD160+ ILC1	4732	0.188126
PC	Patient 1	ILCP	2679	0.533654
PC	Patient 1	ILCP	3077	0.645672
PC	Patient 1	CD160+ ILC1	3886	0.820577
PC	Patient 1	CD160+ ILC1	1921	0.504344
PC	Patient 1	CD160+ ILC1	4194	1.39884e-06
PC	Patient 1	early NK	3944	0.204144
PC	Patient 1	ILC1	3432	1.93396
PC	Patient 1	early NK	4212	0.0577738
PC	Patient 1	ILC1	4436	0.518586
PC	Patient 1	NKp44+ ILC3	5550	0.827159
PC	Patient 1	CD16+ mNK A	3434	0.859724
PC	Patient 1	CD16+ mNK B	4783	1.26088
PC	Patient 1	ILC1	3978	2.32618
PC	Patient 1	ieILC1	4429	3.32941
PC	Patient 1	CD160+ ILC1	5889	0.963729
PC	Patient 1	ILC1	4447	0.459445
PC	Patient 1	HLA-DR NK	3330	0.985759
PC	Patient 1	ILC1	3603	1.50593
PC	Patient 1	ieILC1	7748	4.57951
PC	Patient 1	CD16+ mNK A	5082	1.8896
PC	Patient 1	early NK	2253	0.00358687
PC	Patient 1	CD160+ ILC1	5584	0.351555
PC	Patient 1	CD160+ ILC1	6318	0.00848244
PC	Patient 1	early NK	5566	0.0644446
PC	Patient 1	ILC1	3472	2.19936
PC	Patient 1	CD16+ mNK A	7014	1.11921
PC	Patient 1	ICAM1+ ILC1	2230	0.867266
PC	Patient 1	ICAM1+ ILC1	5724	0.0935561
PC	Patient 1	ICAM1+ ILC1	3759	0.424427
PC	Patient 1	CD16+ mNK A	4503	2.9842e-06
PC	Patient 1	HLA-DR NK	2490	2.95549
PC	Patient 1	ILCP	8060	0.368903
PC	Patient 1	CD160+ ILC1	3615	1.1233
PC	Patient 1	CD160+ ILC1	5077	0.478863
PC	Patient 1	early NK	3926	2.00501e-06
PC	Patient 1	IFN ILC1	3763	1.89237
PC	Patient 1	ILCP	3140	0.0432642
PC	Patient 1	IFN ILC1	3412	2.56396
PC	Patient 1	NKp44+ ILC3	3115	0.555951
PC	Patient 1	NKp44+ ILC3	6976	0.784746
PC	Patient 1	ILC1	3679	0.0948291
PC	Patient 1	CD16+ mNK A	3964	2.93757e-06
PC	Patient 1	ICAM1+ ILC1	3651	0.0142037
PC	Patient 1	HLA-DR NK	4871	1.14872
PC	Patient 1	CD160+ ILC1	4480	0.0836904
PC	Patient 1	HLA-DR NK	4145	2.97619
PC	Patient 1	CD16+ mNK A	3722	1.27868
PC	Patient 1	ICAM1+ ILC1	7014	0.0693628
PC	Patient 1	ICAM1+ ILC1	6510	0.424925
PC	Patient 1	HLA-DR NK	3646	1.47542
PC	Patient 1	CD160+ ILC1	4899	0.00259448
PC	Patient 1	CD16+ mNK B	4721	0.164027
PC	Patient 1	CD160+ ILC1	4429	0.580574
PC	Patient 1	CD16+ mNK B	3262	0.615681
PC	Patient 1	IFN ILC1	3981	2.50745
PC	Patient 1	CD160+ ILC1	4589	0.717708
PC	Patient 1	CD16+ mNK B	3200	1.89048
PC	Patient 1	ILCP	2740	0.00251081
PC	Patient 1	CD16+ mNK B	4682	1.17171
PC	Patient 1	CD160+ ILC1	5799	0.27161
PC	Patient 1	ILC1	4886	0.798643
PC	Patient 1	CD160+ ILC1	4425	0.188126
PC	Patient 1	NKp44+ ILC3	2259	0.831444
PC	Patient 1	CD16+ mNK B	4035	0.216005
PC	Patient 1	CD160+ ILC1	2492	0.0137819
PC	Patient 1	early NK	7015	0.222988
PC	Patient 1	early NK	2333	1.95838e-06
PC	Patient 1	ILC1	4102	1.35859
PC	Patient 1	ILC2	4050	11.9118
PC	Patient 1	early NK	6557	0.0770771
PC	Patient 1	early NK	5332	0.0397821
PC	Patient 1	ILC1	3969	5.79654
PC	Patient 1	CD160+ ILC1	4351	0.453007
PC	Patient 1	ICAM1+ ILC1	7531	0.0892006
PC	Patient 1	CD160+ ILC1	5217	0.406634
PC	Patient 1	early NK	3814	0.015387
PC	Patient 1	CD16+ mNK A	3757	0.872385
PC	Patient 1	CD16+ mNK A	6793	0.973255
PC	Patient 1	CD16+ mNK B	3179	0.794616
PC	Patient 1	early NK	5868	2.79768e-07
PC	Patient 1	ILC1	4358	0.933573
PC	Patient 1	ieILC1	5039	4.05972
PC	Patient 1	CD16+ mNK B	5397	1.04179
PC	Patient 1	CD16+ mNK B	3668	0.656425
PC	Patient 1	CD16+ mNK B	3112	0.294456
PC	Patient 1	ieILC1	6669	4.59233
PC	Patient 1	HLA-DR NK	3471	2.94465
PC	Patient 1	early NK	3544	4.66281e-07
PC	Patient 1	LIGHT ILC1	2971	2.00635
PC	Patient 1	CD16+ mNK B	3286	0.615681
PC	Patient 1	ILC1	3774	2.50267
PC	Patient 1	ieILC1	2789	4.41708
PC	Patient 1	ILC1	4129	0.585409
PC	Patient 1	ILC1	3773	0.834253
PC	Patient 1	CD16+ mNK B	4191	0.216005
PC	Patient 1	NKp44+ ILC3	4268	0.831444
PC	Patient 1	CD16+ mNK A	6176	1.05299
PC	Patient 1	ILC1	3313	1.84496
PC	Patient 1	IFN ILC1	4192	1.25074
PC	Patient 1	CD160+ ILC1	5824	0.351555
PC	Patient 1	CD160+ ILC1	4324	0.351556
PC	Patient 1	IFN ILC1	4199	2.44633
PC	Patient 1	ICAM1+ ILC1	5565	1.06963
PC	Patient 1	HLA-DR NK	4621	2.74525
PC	Patient 1	CD16+ mNK B	4041	0.256437
PC	Patient 1	ILC2	3434	11.2335
PC	Patient 1	CD160+ ILC1	4612	0.199904
PC	Patient 1	ILC1	3222	0.798643
PC	Patient 1	CD16+ mNK A	4555	0.45328
PC	Patient 1	ICAM1+ ILC1	4350	0.14107
PC	Patient 1	CD16+ mNK B	3372	1.66975
PC	Patient 1	NKp44+ ILC3	3762	0.44988
PC	Patient 1	CD160+ ILC1	3225	0.367423
PC	Patient 1	ieILC1	2131	3.13165
PC	Patient 1	CD16+ mNK B	3733	1.51542
PC	Patient 1	CD160+ ILC1	3484	0.65403
PC	Patient 1	CD16+ mNK A	3991	1.53412
PC	Patient 1	HLA-DR NK	3639	3.09469
PC	Patient 1	CD16+ mNK B	6386	0.216005
PC	Patient 1	ILCP	2769	0.0211852
PC	Patient 1	ICAM1+ ILC1	6253	1.06963
PC	Patient 1	CD16+ mNK B	2747	0.611508
PC	Patient 1	CD16+ mNK B	3077	0.216005
PC	Patient 1	CD16+ mNK B	3102	1.04853
PC	Patient 1	early NK	3483	0.335421
PC	Patient 1	ILC2	4878	11.9375
PC	Patient 1	NKp44+ ILC3	8222	0.831444
PC	Patient 1	IFN ILC1	6885	1.71203
PC	Patient 1	early NK	6790	0.00803796
PC	Patient 1	CD160+ ILC1	4041	0
PC	Patient 1	ICAM1+ ILC1	4092	1.06963
PC	Patient 1	HLA-DR NK	2995	0.547743
PC	Patient 1	CD16+ mNK A	3417	0.804518
PC	Patient 1	CD16+ mNK B	3441	1.88986
PC	Patient 1	ILC2	4811	12.0296
PC	Patient 1	CD16+ mNK A	623	2.89094e-06
PC	Patient 1	CD160+ ILC1	4004	0.0204157
PC	Patient 1	CD16+ mNK B	3879	0.323698
PC	Patient 1	ILC1	2745	1.8838
PC	Patient 1	ICAM1+ ILC1	4269	0.241962
PC	Patient 1	CD160+ ILC1	4500	0.742529
PC	Patient 1	ieILC1	5284	4.97198
PC	Patient 1	ieILC1	4162	3.72788
PC	Patient 1	LIGHT ILC1	4349	0.41764
PC	Patient 1	CD160+ ILC1	3862	0.334524
PC	Patient 1	CD16+ mNK B	7812	1.51542
PC	Patient 1	CD160+ ILC1	5032	0.0811562
PC	Patient 1	ILC1	3458	4.66281e-08
PC	Patient 1	CD160+ ILC1	4776	0.859265
PC	Patient 1	NKp44+ ILC3	3284	0.0217865
PC	Patient 1	HLA-DR NK	4127	2.49777
PC	Patient 1	ILC1	4105	0.971565
PC	Patient 1	LIGHT ILC1	3583	1.76662
PC	Patient 1	NKp44+ ILC3	9577	4.05664e-06
PC	Patient 1	ILCP	2889	0.255554
PC	Patient 1	CD16+ mNK B	4589	0.0104831
PC	Patient 1	CD16+ mNK B	4288	0.0104831
PC	Patient 1	CD160+ ILC1	4487	1.014
PC	Patient 1	NKp44+ ILC3	4612	4.01002e-06
PC	Patient 1	CD160+ ILC1	3853	0.426782
PC	Patient 1	CD16+ mNK B	4127	0.10355
PC	Patient 1	CD160+ ILC1	4303	0.859265
PC	Patient 1	CD160+ ILC1	5658	0.401347
PC	Patient 1	CD160+ ILC1	3743	1.07167
PC	Patient 1	ICAM1+ ILC1	4351	0.29454
PC	Patient 1	ICAM1+ ILC1	4412	0.473747
PC	Patient 1	ICAM1+ ILC1	7438	0.355745
PC	Patient 1	IFN ILC1	4872	2.44957
PC	Patient 1	CD160+ ILC1	4779	0.365854
PC	Patient 1	NKp44+ ILC3	5786	1.23403
PC	Patient 1	CD16+ mNK A	5394	1.37473
PC	Patient 1	ICAM1+ ILC1	3432	0.316453
PC	Patient 1	ILC1	3976	2.08253
PC	Patient 1	ICAM1+ ILC1	5719	0.115089
PC	Patient 1	CD16+ mNK A	5158	0.859724
PC	Patient 1	IFN ILC1	4902	2.08283
PC	Patient 1	CD160+ ILC1	5091	0.65403
PC	Patient 1	HLA-DR NK	2535	2.95251
PC	Patient 1	HLA-DR NK	3616	1.11859
PC	Patient 1	CD160+ ILC1	4121	0.196848
PC	Patient 1	CD16+ mNK A	6791	0.893969
PC	Patient 1	CD16+ mNK A	4282	0.878813
PC	Patient 1	CD160+ ILC1	4212	0.448917
PC	Patient 1	CD160+ ILC1	4217	0.00848525
PC	Patient 1	early NK	3033	0.0278168
PC	Patient 1	ieILC1	4204	4.90025
PC	Patient 1	CD160+ ILC1	5005	1.07674
PC	Patient 1	CD16+ mNK B	3097	1.56613
PC	Patient 1	early NK	5115	0.0752505
PC	Patient 1	ICAM1+ ILC1	3736	0.249612
PC	Patient 1	CD16+ mNK B	2201	0.216005
PC	Patient 1	CD160+ ILC1	4629	0.91047
PC	Patient 1	ILC1	2867	1.83761
PC	Patient 1	ICAM1+ ILC1	8173	0.424925
PC	Patient 1	ICAM1+ ILC1	7935	0.00848249
PC	Patient 1	HLA-DR NK	3828	3.00698
PC	Patient 1	CD160+ ILC1	2420	0.914825
PC	Patient 1	early NK	8258	0.0577535
PC	Patient 1	ICAM1+ ILC1	5510	1.64838
PC	Patient 1	ILC1	4426	2.07911
PC	Patient 1	IFN ILC1	6658	2.44747
PC	Patient 1	early NK	6830	0.0557508
PC	Patient 1	CD16+ mNK B	4382	0.765393
PC	Patient 1	ICAM1+ ILC1	5573	0.0204157
PC	Patient 1	CD160+ ILC1	4559	0.351556
PC	Patient 1	ILC1	4999	0.971565
PC	Patient 1	HLA-DR NK	4145	2.94255
PC	Patient 1	ILCP	4305	0.332036
PC	Patient 1	ILCP	4092	0.0783753
PC	Patient 1	CD160+ ILC1	3800	0.781019
PC	Patient 1	CD16+ mNK A	6888	0.457729
PC	Patient 1	CD160+ ILC1	3636	0.67809
PC	Patient 1	NKp44+ ILC3	3053	0.02461
PC	Patient 1	HLA-DR NK	3025	1.70218
PC	Patient 1	CD16+ mNK B	3932	0.061066
PC	Patient 1	CD160+ ILC1	4564	0.504034
PC	Patient 1	CD160+ ILC1	5151	0.00683343
PC	Patient 1	ICAM1+ ILC1	4830	0.239715
PC	Patient 1	CD160+ ILC1	4150	0.000196795
PC	Patient 1	ICAM1+ ILC1	4207	1.28423
PC	Patient 1	early NK	6326	0.0587727
PC	Patient 1	HLA-DR NK	3191	2.92288
PC	Patient 1	ieILC1	3047	2.48961
PC	Patient 1	IFN ILC1	3970	2.45637
PC	Patient 1	ICAM1+ ILC1	4283	0.260323
PC	Patient 1	NKp44+ ILC3	7390	0.831444
PC	Patient 1	CD160+ ILC1	6002	0.00848254
PC	Patient 1	CD160+ ILC1	3777	0.0504337
PC	Patient 1	LIGHT ILC1	3588	1.59986
PC	Patient 1	early NK	3821	0.0820708
PC	Patient 1	CD160+ ILC1	5707	0.3672
PC	Patient 1	CD160+ ILC1	5223	0.188126
PC	Patient 1	CD16+ mNK A	4548	1.62482
PC	Patient 1	HLA-DR NK	4384	1.3438
PC	Patient 1	NKp44+ ILC3	3497	1.26037
PC	Patient 1	ICAM1+ ILC1	5339	0.0142037
PC	Patient 1	CD16+ mNK B	3609	0.76422
PC	Patient 1	ICAM1+ ILC1	3364	1.02612
PC	Patient 1	IFN ILC1	4416	1.2564
PC	Patient 1	CD160+ ILC1	5189	1.25314
PC	Patient 1	CD160+ ILC1	7084	0.000196748
PC	Patient 1	ILC2	3723	11.9118
PC	Patient 1	ICAM1+ ILC1	4950	0.350664
PC	Patient 1	CD160+ ILC1	4208	0.441648
PC	Patient 1	early NK	4566	0.0292952
PC	Patient 1	CD16+ mNK B	2890	0.76906
PC	Patient 1	ILC1	5037	0.0527803
PC	Patient 1	CD160+ ILC1	4470	1.35221e-06
PC	Patient 1	IFN ILC1	3267	2.21973
PC	Patient 1	ILC1	4534	2.45637
PC	Patient 1	CD16+ mNK B	3366	0.305444
PC	Patient 1	CD16+ mNK B	2580	0.308434
PC	Patient 1	early NK	5176	0.222303
PC	Patient 1	CD16+ mNK B	4224	2.04049
PC	Patient 1	CD160+ ILC1	3565	0.207583
PC	Patient 1	IFN ILC1	5518	2.55705
PC	Patient 1	CD160+ ILC1	5207	0.724134
PC	Patient 1	CD160+ ILC1	5661	0.0368369
PC	Patient 1	CD160+ ILC1	4104	0.182075
PC	Patient 1	ILC2	5005	11.5347
PC	Patient 1	ICAM1+ ILC1	5014	0.00299095
PC	Patient 1	IFN ILC1	5922	2.45031
PC	Patient 1	early NK	6441	0.00683338
PC	Patient 1	NKp44+ ILC3	3093	0.760792
PC	Patient 1	CD16+ mNK B	3280	0.826515
PC	Patient 1	CD16+ mNK A	4966	1.77119
PC	Patient 1	ILC1	4035	1.08575
PC	Patient 1	ICAM1+ ILC1	4665	0.304436
PC	Patient 1	NKp44- ILC3	5869	0.285951
PC	Patient 1	CD16+ mNK B	2758	1.05921
PC	Patient 1	ICAM1+ ILC1	4600	0.383674
PC	Patient 1	NKp44+ ILC3	5617	1.1167
PC	Patient 1	CD160+ ILC1	2239	0.00848529
PC	Patient 1	HLA-DR NK	3823	0.661534
PC	Patient 1	ICAM1+ ILC1	5962	0.041962
PC	Patient 1	early NK	4167	0.0352504
PC	Patient 1	CD160+ ILC1	3467	0.684857
PC	Patient 1	CD160+ ILC1	3180	0.00848534
PC	Patient 1	CD160+ ILC1	4084	2.45637
PC	Patient 1	HLA-DR NK	4024	0.810963
PC	Patient 1	CD16+ mNK A	3640	0.826963
PC	Patient 1	ieILC1	5482	3.32941
PC	Patient 1	ieILC1	1365	5.39093
PC	Patient 1	CD160+ ILC1	5992	0.400248
PC	Patient 1	ieILC1	4819	5.98425
PC	Patient 1	CD160+ ILC1	3717	0.859265
PC	Patient 1	CD16+ mNK B	3632	0.95377
PC	Patient 1	HLA-DR NK	3138	3.09163
PC	Patient 1	ieILC1	4199	3.72788
PC	Patient 1	ieILC1	5286	4.0431
PC	Patient 1	CD16+ mNK B	4214	0.0104832
PC	Patient 1	ICAM1+ ILC1	3759	0.096975
PC	Patient 1	CD16+ mNK B	3616	1.38736
PC	Patient 1	HLA-DR NK	4464	2.38832
PC	Patient 1	ICAM1+ ILC1	5123	0.424439
PC	Patient 1	early NK	6896	0.170966
PC	Patient 1	ieILC1	4209	4.35774
PC	Patient 1	ICAM1+ ILC1	5521	0.56935
PC	Patient 1	HLA-DR NK	3816	2.74369
PC	Patient 1	CD160+ ILC1	2491	1.34419
PC	Patient 1	ILCP	3305	0.00288279
PC	Patient 1	ILC1	4909	0.775787
PC	Patient 1	CD160+ ILC1	4317	0.00848539
PC	Patient 1	ieILC1	4539	4.81269
PC	Patient 1	NKp44+ ILC3	6961	0.475615
PC	Patient 1	CD160+ ILC1	6406	0.351556
PC	Patient 1	early NK	8200	0.0289232
PC	Patient 1	CD160+ ILC1	4707	0.0968886
PC	Patient 1	CD16+ mNK B	4699	0.216005
PC	Patient 1	early NK	9232	0.000268064
PC	Patient 1	ILC2	3795	11.5494
PC	Patient 1	CD16+ mNK A	4471	1.11249
PC	Patient 1	CD160+ ILC1	5677	0.334524
PC	Patient 1	ILC2	3768	12.1123
PC	Patient 1	ILCP	2961	0.0166785
PC	Patient 1	NKp44+ ILC3	5023	3.96339e-06
PC	Patient 1	NKp44+ ILC3	4339	0.602459
PC	Patient 1	ICAM1+ ILC1	3774	0.639952
PC	Patient 1	CD160+ ILC1	3478	0.956588
PC	Patient 1	CD160+ ILC1	5488	0.351556
PC	Patient 1	CD160+ ILC1	4116	0.397364
PC	Patient 1	early NK	3887	0
PC	Patient 1	early NK	4034	0.0278168
PC	Patient 1	early NK	5088	0.0029495
PC	Patient 1	ILC1	2608	0.753775
PC	Patient 1	ICAM1+ ILC1	6197	0.252466
PC	Patient 1	CD160+ ILC1	5270	1.19506
PC	Patient 1	ILC1	4209	1.56955
PC	Patient 1	early NK	3276	0.113932
PC	Patient 1	ieILC1	4074	4.95906
PC	Patient 1	CD16+ mNK A	3961	0.302118
PC	Patient 1	ILC1	3311	1.92034
PC	Patient 1	CD16+ mNK A	4079	0.9657
PC	Patient 1	ieILC1	2582	4.66081
PC	Patient 1	CD16+ mNK A	1820	1.44889
PC	Patient 1	CD16+ mNK B	3148	0.299343
PC	Patient 1	early NK	2613	0.0278169
PC	Patient 1	CD160+ ILC1	5111	0.00848543
PC	Patient 1	ieILC1	4955	4.21265
PC	Patient 1	CD160+ ILC1	3952	0.0594885
PC	Patient 1	CD16+ mNK B	3384	0.216006
PC	Patient 1	HLA-DR NK	4992	1.45135
PC	Patient 1	NKp44+ ILC3	4394	0.000685391
PC	Patient 1	CD16+ mNK A	4824	0.216006
PC	Patient 1	CD160+ ILC1	7797	0.00848258
PC	Patient 1	HLA-DR NK	3149	0.676878
PC	Patient 1	CD160+ ILC1	4241	0.485159
PC	Patient 1	CD16+ mNK B	4479	0.221138
PC	Patient 1	ieILC1	5526	4.77164
PC	Patient 1	ICAM1+ ILC1	8931	0.722556
PC	Patient 1	NKp44+ ILC3	6237	0.753628
PC	Patient 1	ILC2	4823	1.36145
PC	Patient 1	CD16+ mNK A	3840	0.859724
PC	Patient 1	CD160+ ILC1	4495	0.00848263
PC	Patient 1	IFN ILC1	5751	1.7685
PC	Patient 1	early NK	5561	0.0779052
PC	Patient 1	early NK	4976	0.00803791
PC	Patient 1	CD16+ mNK B	3234	0.0104832
PC	Patient 1	ICAM1+ ILC1	4808	1.01914
PC	Patient 1	CD160+ ILC1	8284	0.239041
PC	Patient 1	HLA-DR NK	5121	1.44975
PC	Patient 1	early NK	4864	0.0351734
PC	Patient 1	ILC1	4140	0.698863
PC	Patient 1	IFN ILC1	4522	1.96227
PC	Patient 1	CD160+ ILC1	5815	0.000196702
PC	Patient 1	early NK	5371	0.0326826
PC	Patient 1	CD16+ mNK B	4360	0.396496
PC	Patient 1	CD16+ mNK B	3673	0.216006
PC	Patient 1	IFN ILC1	4517	1.25714
PC	Patient 1	ieILC1	5879	3.79866
PC	Patient 1	early NK	4234	1.91175e-06
PC	Patient 1	CD160+ ILC1	8790	0.00683334
PC	Patient 1	CD160+ ILC1	3210	0.351556
PC	Patient 1	CD16+ mNK B	3648	1.25035
PC	Patient 1	early NK	5697	0.063989
PC	Patient 1	HLA-DR NK	4259	2.97862
PC	Patient 1	CD16+ mNK B	6435	0.184678
PC	Patient 1	CD160+ ILC1	4515	0.873301
PC	Patient 1	HLA-DR NK	4918	2.75527
PC	Patient 1	IFN ILC1	3629	2.45306
PC	Patient 1	ICAM1+ ILC1	4664	0.586729
PC	Patient 1	CD16+ mNK B	8150	0.216006
PC	Patient 1	LIGHT ILC1	3828	1.69264
PC	Patient 1	CD16+ mNK B	3289	0.396496
PC	Patient 1	CD160+ ILC1	3969	0.956588
PC	Patient 1	CD160+ ILC1	3821	0.436221
PC	Patient 1	NKp44+ ILC3	3885	1.30458
PC	Patient 1	CD16+ mNK B	5707	0.216006
PC	Patient 1	early NK	1525	0.0088807
PC	Patient 1	CD16+ mNK A	3612	0.611508
PC	Patient 1	ILC1	4866	1.14565
PC	Patient 1	ICAM1+ ILC1	4217	0.277483
PC	Patient 1	CD160+ ILC1	5321	1.30559e-06
PC	Patient 1	CD160+ ILC1	3792	0.0427692
PC	Patient 1	ILC1	3730	0.971565
PC	Patient 1	early NK	7969	0.185848
PC	Patient 1	ICAM1+ ILC1	5006	0.261605
PC	Patient 1	HLA-DR NK	3886	1.29222
PC	Patient 1	ILC2	3776	11.1733
PC	Patient 1	ILCP	1819	0.0211852
PC	Patient 1	CD16+ mNK A	4663	0.0194859
PC	Patient 1	CD16+ mNK B	3556	2.92288
PC	Patient 1	CD160+ ILC1	6822	0.383281
PC	Patient 1	IFN ILC1	4559	2.56396
PC	Patient 1	early NK	3281	0.130343
PC	Patient 1	CD160+ ILC1	3927	0.509995
PC	Patient 1	ILC1	3337	1.40144
PC	Patient 1	IFN ILC1	3844	1.69869
PC	Patient 1	CD160+ ILC1	4405	0.00848548
PC	Patient 1	ILCP	5976	0.298973
PC	Patient 1	NKp44+ ILC3	5939	0.628174
PC	Patient 1	CD160+ ILC1	4435	0.000196655
PC	Patient 1	CD160+ ILC1	6988	0.323796
PC	Patient 1	ICAM1+ ILC1	4933	0.464784
PC	Patient 1	CD16+ mNK B	4250	1.9149
PC	Patient 1	CD160+ ILC1	3660	0.46106
PC	Patient 1	CD160+ ILC1	8309	0.351556
PC	Patient 1	CD16+ mNK B	2937	0.0104833
PC	Patient 1	NKp44+ ILC3	4124	0.645222
PC	Patient 1	CD160+ ILC1	3832	0.261605
PC	Patient 1	CD16+ mNK B	5111	0.396496
PC	Patient 1	ILCP	3210	0.335421
PC	Patient 1	ILCP	3857	0.0211852
PC	Patient 1	CD16+ mNK B	2738	1.81424
PC	Patient 1	NKp44+ ILC3	2477	1.54653
PC	Patient 1	CD16+ mNK B	2351	1.22317
PC	Patient 1	ICAM1+ ILC1	4418	0.524971
PC	Patient 1	HLA-DR NK	3991	2.4038
PC	Patient 1	ILC1	4818	0.836765
PC	Patient 1	ICAM1+ ILC1	6370	0.923085
PC	Patient 1	CD16+ mNK B	4337	2.05292
PC	Patient 1	CD160+ ILC1	3783	1.18026
PC	Patient 1	CD16+ mNK A	4943	1.34389
PC	Patient 1	CD160+ ILC1	3205	0.00848553
PC	Patient 1	NKp44+ ILC3	4911	1.47732
PC	Patient 1	early NK	3802	0.0470398
PC	Patient 1	ICAM1+ ILC1	4696	0.0645189
PC	Patient 1	ICAM1+ ILC1	5521	0.586303
PC	Patient 1	CD16+ mNK B	2293	0.216006
PC	Patient 1	CD160+ ILC1	3614	0.685692
PC	Patient 1	NKp44+ ILC3	8143	1.31878
PC	Patient 1	early NK	5358	0.0467233
PC	Patient 1	ILCP	7047	4.19653e-07
PC	Patient 1	ICAM1+ ILC1	3552	0.43016
PC	Patient 1	NKp44+ ILC3	4881	1.08009
PC	Patient 1	NKp44+ ILC3	4214	0.68849
PC	Patient 1	CD16+ mNK B	3023	1.7762
PC	Patient 1	ILC1	4541	0.36487
PC	Patient 1	CD160+ ILC1	4820	0.306899
PC	Patient 1	CD16+ mNK A	4317	1.50707
PC	Patient 1	ILCP	3791	0.390554
PC	Patient 1	ILC1	4588	0.186462
PC	Patient 1	ieILC1	4168	4.8387
PC	Patient 1	ieILC1	4679	4.0431
PC	Patient 1	CD160+ ILC1	4019	1.79381
PC	Patient 1	CD160+ ILC1	5105	0.00848268
PC	Patient 1	ILCP	3035	0.645672
PC	Patient 1	ILC2	3055	11.9118
PC	Patient 1	ICAM1+ ILC1	2605	0.691568
PC	Patient 1	ILC1	3856	1.48788
PC	Patient 1	CD16+ mNK B	3575	0.0913994
PC	Patient 1	ieILC1	8606	4.90155
PC	Patient 1	ILC2	6244	12.1123
PC	Patient 1	CD16+ mNK A	5846	1.53495
PC	Patient 1	ILC1	5779	1.88691
PC	Patient 1	early NK	5028	0.155895
PC	Patient 1	ILC1	4562	0.521553
PC	Patient 1	ICAM1+ ILC1	4760	0.113094
PC	Patient 1	HLA-DR NK	3420	2.13679
PC	Patient 1	ILC1	4005	0.566015
PC	Patient 1	CD16+ mNK A	3852	1.32509
PC	Patient 1	CD160+ ILC1	4793	0.000196608
PC	Patient 1	CD160+ ILC1	4530	1.04816
PC	Patient 1	CD160+ ILC1	4994	0.354923
PC	Patient 1	NKp44+ ILC3	2990	0.831444
PC	Patient 1	CD16+ mNK B	3909	0.505235
PC	Patient 1	CD160+ ILC1	5746	0.114822
PC	Patient 1	HLA-DR NK	4673	2.49314
PC	Patient 1	ILC1	3873	0
PC	Patient 1	NKp44+ ILC3	3721	0.560157
PC	Patient 1	CD160+ ILC1	3632	0.0307814
PC	Patient 1	ILC2	2284	11.9118
PC	Patient 1	CD160+ ILC1	5644	0.0204158
PC	Patient 1	ICAM1+ ILC1	4517	0.266146
PC	Patient 1	ICAM1+ ILC1	6726	0.138213
PC	Patient 1	early NK	4090	0.000417899
PC	Patient 1	NKp44+ ILC3	3494	0.848709
PC	Patient 1	CD160+ ILC1	4912	1.11996
PC	Patient 1	CD160+ ILC1	6801	0.250697
PC	Patient 1	ieILC1	6279	4.00772
PC	Patient 1	CD160+ ILC1	4455	0.791871
PC	Patient 1	HLA-DR NK	3471	1.84847
PC	Patient 1	CD160+ ILC1	3464	0.433718
PC	Patient 1	CD160+ ILC1	5380	0.334524
PC	Patient 1	NKp44+ ILC3	5779	0.0128571
PC	Patient 1	early NK	4606	0.18545
PC	Patient 1	early NK	5241	0.0353639
PC	Patient 1	early NK	4238	0.213478
PC	Patient 1	CD160+ ILC1	3564	0.0278562
PC	Patient 1	HLA-DR NK	3512	1.83372
PC	Patient 1	ILC1	3258	2.20418
PC	Patient 1	NKp44+ ILC3	4380	1.12324
PC	Patient 1	CD160+ ILC1	5377	0.00848272
PC	Patient 1	ILCP	1552	0
PC	Patient 1	ICAM1+ ILC1	4705	0.0397523
PC	Patient 1	ILC1	3123	0.201267
PC	Patient 1	CD16+ mNK B	2347	1.25599
PC	Patient 1	CD160+ ILC1	4775	0.484917
PC	Patient 1	early NK	8388	0.0554078
PC	Patient 1	early NK	4776	0.104539
PC	Patient 1	CD160+ ILC1	4346	0.817206
PC	Patient 1	CD16+ mNK A	6199	1.02655
PC	Patient 1	CD160+ ILC1	3486	0.00848557
PC	Patient 1	ILC1	3374	0.789654
PC	Patient 1	NKp44+ ILC3	8749	3.91676e-06
PC	Patient 1	IFN ILC1	5047	1.26212
PC	Patient 1	CD160+ ILC1	4578	0.437897
PC	Patient 1	ILCP	3095	0.0308496
PC	Patient 1	HLA-DR NK	4400	2.3736
PC	Patient 1	NKp44+ ILC3	2608	0.540553
[truncated: 21,408 more rows]
