# Supplementary material for: Tumor-infiltrating immature innate lymphoid cells in colorectal cancer are biased toward ILC1/tissue-resident NK cell differentiation
Source: Nat Commun. 2026 Mar 27;17:3035. doi: 10.1038/s41467-026-71085-9 (PMC13035902; doi:10.1038/s41467-026-71085-9)
Supplement: Supplementary file 7 — Source data [file 41467_2026_71085_MOESM7_ESM.zip › Source data/Supp Fig.2D ILC_NK_PC_Monocole_Pseudotime_Metadata.xlsx]

## Sheet: Sheet1
group	donor	seurat_clusters	Size_Factor	monocle3_pseudotime
PC	Patient 5	HLA-DR NK	2243	1.84318
PC	Patient 5	CD160+ ILC1	3540	2.22372
PC	Patient 5	CD16+ mNK B	2168	3.06154
PC	Patient 5	ILC2	3467	12.4121
PC	Patient 5	HLA-DR NK	4581	2.81068
PC	Patient 5	HLA-DR NK	3601	0.985814
PC	Patient 5	ILC2	4326	11.9424
PC	Patient 5	CD16+ mNK A	2295	3.25337
PC	Patient 5	HLA-DR NK	2570	2.80354
PC	Patient 5	CD160+ ILC1	4750	1.23994
PC	Patient 5	HLA-DR NK	3369	2.31912
PC	Patient 5	ILC1	3670	0.942908
PC	Patient 5	CD160+ ILC1	6780	0.228819
PC	Patient 5	ILC1	2744	1.4698
PC	Patient 5	HLA-DR NK	4676	1.63367
PC	Patient 5	ieILC1	3117	1.49052
PC	Patient 5	CD16+ mNK B	5056	1.23215
PC	Patient 5	HLA-DR NK	4756	2.81068
PC	Patient 5	nILC	5441	0.290522
PC	Patient 5	nILC	3941	0.0223708
PC	Patient 5	HLA-DR NK	2254	1.44099
PC	Patient 5	early NK	3925	0.015537
PC	Patient 5	ILC2	4033	11.0735
PC	Patient 5	CD160+ ILC1	4895	1.2775
PC	Patient 5	ILC2	2538	12.4121
PC	Patient 5	HLA-DR NK	3422	2.24141
PC	Patient 5	ILC1	1635	3.81887
PC	Patient 5	ILC1	4675	3.81887
PC	Patient 5	IFN ILC1	3153	2.64267
PC	Patient 5	CD160+ ILC1	4117	0.486825
PC	Patient 5	CD16+ mNK B	1308	1.61343
PC	Patient 5	ILC1	3210	1.94688
PC	Patient 5	ILC1	2975	1.279
PC	Patient 5	early NK	1363	4.40577e-05
PC	Patient 5	ILC2	6069	11.5756
PC	Patient 5	ILC2	8308	11.2012
PC	Patient 5	HLA-DR NK	4513	2.31148
PC	Patient 5	HLA-DR NK	1895	2.38595
PC	Patient 5	ILC2	3058	12.4121
PC	Patient 5	ILC2	2462	12.5216
PC	Patient 5	CD160+ ILC1	5218	2.73102
PC	Patient 5	CD160+ ILC1	4084	1.85118
PC	Patient 5	IFN ILC1	4378	2.69472
PC	Patient 5	HLA-DR NK	4874	2.19457
PC	Patient 5	HLA-DR NK	1277	1.84318
PC	Patient 5	CD16+ mNK B	5654	1.99374
PC	Patient 5	CD16+ mNK A	4820	1.92333
PC	Patient 5	HLA-DR NK	2619	2.66788
PC	Patient 5	nILC	2512	0.179261
PC	Patient 5	CD16+ mNK B	4780	1.28654
PC	Patient 5	HLA-DR NK	4309	2.66788
PC	Patient 5	ILC2	6106	11.0675
PC	Patient 5	ILC2	2955	11.5058
PC	Patient 5	HLA-DR NK	4364	2.38595
PC	Patient 5	CD16+ mNK B	5864	2.86874
PC	Patient 5	ieILC1	2179	1.41943
PC	Patient 5	CD160+ ILC1	5467	0.237827
PC	Patient 5	HLA-DR NK	5673	2.65669
PC	Patient 5	CD16+ mNK B	2592	1.98837
PC	Patient 5	HLA-DR NK	3476	0.420181
PC	Patient 5	NKp44+ ILC3	2862	0.299296
PC	Patient 5	HLA-DR NK	6446	2.8645
PC	Patient 5	early NK	8246	0.101957
PC	Patient 5	ILC2	7218	11.4394
PC	Patient 5	HLA-DR NK	2242	1.85401
PC	Patient 5	CD160+ ILC1	2607	0.761983
PC	Patient 5	HLA-DR NK	1685	2.28817
PC	Patient 5	CD16+ mNK B	2382	3.04867
PC	Patient 5	HLA-DR NK	3707	1.63221
PC	Patient 5	ICAM1+ ILC1	5204	0.936328
PC	Patient 5	CD16+ mNK B	1764	2.81069
PC	Patient 5	HLA-DR NK	3257	2.51479
PC	Patient 5	ILC2	3397	11.0621
PC	Patient 5	early NK	6295	4.35269e-05
PC	Patient 5	CD16+ mNK B	4700	1.23215
PC	Patient 5	CD160+ ILC1	3541	1.88023
PC	Patient 5	HLA-DR NK	1746	2.84037
PC	Patient 5	ILC1	3993	3.08331
PC	Patient 5	ILC2	2109	11.9545
PC	Patient 5	CD16+ mNK B	742	0.00701945
PC	Patient 5	HLA-DR NK	5819	2.5436
PC	Patient 5	HLA-DR NK	3541	0.954647
PC	Patient 5	nILC	2589	0.136907
PC	Patient 5	HLA-DR NK	4094	0.952713
PC	Patient 5	CD160+ ILC1	3058	3.07873
PC	Patient 5	CD16+ mNK B	1898	2.84975
PC	Patient 5	CD16+ mNK B	5245	0.801254
PC	Patient 5	HLA-DR NK	2008	2.66788
PC	Patient 5	CD16+ mNK B	4360	2.79502
PC	Patient 5	ICAM1+ ILC1	6852	0.165729
PC	Patient 5	CD160+ ILC1	4301	2.67144
PC	Patient 5	HLA-DR NK	2006	1.31909
PC	Patient 5	HLA-DR NK	3889	2.58277
PC	Patient 5	HLA-DR NK	2071	1.35425
PC	Patient 5	CD16+ mNK B	5681	1.99374
PC	Patient 5	CD16+ mNK B	3477	1.85401
PC	Patient 5	CD16+ mNK B	2036	2.30415
PC	Patient 5	HLA-DR NK	2316	2.31532
PC	Patient 5	ILC1	4214	1.4814
PC	Patient 5	CD160+ ILC1	5008	0.364417
PC	Patient 5	CD16+ mNK A	2696	2.33062
PC	Patient 5	HLA-DR NK	5311	2.66195
PC	Patient 5	ILC2	4136	12.4149
PC	Patient 5	ILC2	5654	11.4475
PC	Patient 5	ILC2	5532	11.913
PC	Patient 5	CD160+ ILC1	5749	1.42784
PC	Patient 5	CD16+ mNK B	5059	1.99374
PC	Patient 5	ILC2	4210	11.1616
PC	Patient 5	CD160+ ILC1	5262	1.53061
PC	Patient 5	CD160+ ILC1	4518	0.610413
PC	Patient 5	HLA-DR NK	4324	1.31909
PC	Patient 5	ILC1	2335	1.53024
PC	Patient 5	CD16+ mNK B	4759	1.23215
PC	Patient 5	HLA-DR NK	4780	2.64896
PC	Patient 5	CD16+ mNK B	5607	0.534156
PC	Patient 5	HLA-DR NK	1169	1.71872
PC	Patient 5	CD16+ mNK B	1403	0.940209
PC	Patient 5	ILC2	7279	11.0803
PC	Patient 5	CD160+ ILC1	4297	0.947205
PC	Patient 5	HLA-DR NK	1380	1.75884
PC	Patient 5	CD16+ mNK B	5383	3.07411
PC	Patient 5	ILC2	3473	12.0195
PC	Patient 5	HLA-DR NK	1830	1.18518
PC	Patient 5	HLA-DR NK	2852	1.90963
PC	Patient 5	CD16+ mNK B	3857	1.23215
PC	Patient 5	NKp44- ILC3	6676	1.64553e-05
PC	Patient 5	ieILC1	1968	2.5582
PC	Patient 5	HLA-DR NK	4055	0.664293
PC	Patient 5	ILC2	8191	11.0691
PC	Patient 5	ILC2	2322	12.5366
PC	Patient 5	HLA-DR NK	4519	1.31909
PC	Patient 5	HLA-DR NK	2075	1.85122
PC	Patient 5	HLA-DR NK	1860	1.73029
PC	Patient 5	CD160+ ILC1	4263	3.05766
PC	Patient 5	CD160+ ILC1	5156	1.11702
PC	Patient 5	nILC	3108	0.33786
PC	Patient 5	HLA-DR NK	3969	1.19375
PC	Patient 5	HLA-DR NK	3709	1.36835
PC	Patient 5	ILC2	4867	11.0795
PC	Patient 5	CD160+ ILC1	3629	0.528908
PC	Patient 5	ILC2	2775	12.4121
PC	Patient 5	CD160+ ILC1	4626	1.76238
PC	Patient 5	nILC	4494	0.0193151
PC	Patient 5	ICAM1+ ILC1	4996	0.36585
PC	Patient 5	HLA-DR NK	3082	2.33232
PC	Patient 5	HLA-DR NK	6140	2.27488
PC	Patient 5	HLA-DR NK	3802	1.27396
PC	Patient 5	ICAM1+ ILC1	2781	0.950842
PC	Patient 5	CD16+ mNK B	4284	1.82869
PC	Patient 5	HLA-DR NK	2522	2.49479
PC	Patient 5	ILC2	4312	12.4121
PC	Patient 5	HLA-DR NK	4317	1.25878
PC	Patient 5	CD16+ mNK A	4522	4.36084
PC	Patient 5	CD160+ ILC1	3545	0.978042
PC	Patient 5	ILC2	4386	11.4729
PC	Patient 5	ILC2	3653	12.1349
PC	Patient 5	NKp44+ ILC3	4236	0.0390599
PC	Patient 5	HLA-DR NK	2704	2.63196
PC	Patient 5	HLA-DR NK	3621	1.78096
PC	Patient 5	CD16+ mNK B	5124	0.433648
PC	Patient 5	CD160+ ILC1	6191	0.616674
PC	Patient 5	CD16+ mNK B	1412	0.788793
PC	Patient 5	HLA-DR NK	2369	2.366
PC	Patient 5	CD16+ mNK B	3867	2.42032
PC	Patient 5	nILC	4447	0.136841
PC	Patient 5	CD16+ mNK B	3907	1.99374
PC	Patient 5	ILC1	2012	1.31233
PC	Patient 5	ILC2	3465	11.3967
PC	Patient 5	ILC2	6589	11.3257
PC	Patient 5	ILC2	4392	11.8514
PC	Patient 5	CD16+ mNK B	2524	0.0022461
PC	Patient 5	HLA-DR NK	3024	1.12608
PC	Patient 5	CD160+ ILC1	4001	0.0922208
PC	Patient 5	ILC2	3464	11.9428
PC	Patient 5	ILC2	5582	11.3804
PC	Patient 5	CD160+ ILC1	5624	1.53061
PC	Patient 6	ILC1	6609	1.70741
PC	Patient 6	CD16+ mNK B	7654	2.92709
PC	Patient 6	ILC2	3267	11.3277
PC	Patient 6	early NK	7423	0.0768285
PC	Patient 6	early NK	8491	4.29961e-05
PC	Patient 6	CD16+ mNK B	7254	2.91153
PC	Patient 6	ILC2	6251	11.3834
PC	Patient 6	CD16+ mNK B	2075	0.788794
PC	Patient 6	HLA-DR NK	9238	2.42282
PC	Patient 6	ILC2	9329	11.0491
PC	Patient 6	ILC2	3246	11.6148
PC	Patient 6	ILC2	6915	11.0703
PC	Patient 6	ICAM1+ ILC1	4988	2.5393
PC	Patient 6	ILC1	7595	3.73009
PC	Patient 6	HLA-DR NK	8541	1.95272
PC	Patient 6	CD16+ mNK B	5258	2.92709
PC	Patient 6	CD16+ mNK B	6878	0.00224663
PC	Patient 6	LIGHT ILC1	6336	2.57843
PC	Patient 6	ILC1	5476	0.893954
PC	Patient 6	CD16+ mNK B	6094	0.00224716
PC	Patient 6	HLA-DR NK	4271	1.84319
PC	Patient 6	ILC2	5531	1.59245e-05
PC	Patient 6	CD16+ mNK B	6463	2.78111
PC	Patient 6	HLA-DR NK	6785	2.19457
PC	Patient 6	ILC2	5666	11.3257
PC	Patient 6	ILC2	4201	12.4134
PC	Patient 6	NKp44- ILC3	2792	1.53937e-05
PC	Patient 6	ILC2	3399	11.4801
PC	Patient 6	HLA-DR NK	8406	1.47958
PC	Patient 6	ILC2	6078	12.4121
PC	Patient 6	CD16+ mNK B	2161	0.100703
PC	Patient 6	CD16+ mNK B	7614	0.411406
PC	Patient 6	HLA-DR NK	5450	2.66494
PC	Patient 6	ILC1	6856	2.26834
PC	Patient 6	nILC	5129	0.0115233
PC	Patient 6	ILC1	7517	1.33421
PC	Patient 6	ILC2	10949	11.0544
PC	Patient 6	HLA-DR NK	5801	1.35511
PC	Patient 6	ILC2	2676	11.351
PC	Patient 6	ILC2	2453	11.606
PC	Patient 6	ILC2	5178	11.9187
PC	Patient 6	CD16+ mNK B	2824	0.788794
PC	Patient 6	NKp44+ ILC3	4516	0.375621
PC	Patient 6	ILC1	7281	0.917728
PC	Patient 6	early NK	7262	4.24652e-05
PC	Patient 6	CD16+ mNK B	5952	1.99374
PC	Patient 6	HLA-DR NK	6562	1.22365
PC	Patient 6	ILC1	5993	2.255
PC	Patient 6	CD16+ mNK B	6789	3.09597
PC	Patient 6	HLA-DR NK	7693	2.19457
PC	Patient 6	CD16+ mNK B	5691	2.92709
PC	Patient 6	HLA-DR NK	2818	2.67995
PC	Patient 6	early NK	6370	4.19344e-05
PC	Patient 6	ILC2	2759	12.4121
PC	Patient 6	CD16+ mNK B	6058	2.54194
PC	Patient 6	ILC2	5361	12.0195
PC	Patient 6	HLA-DR NK	8164	2.19457
PC	Patient 6	CD16+ mNK B	1844	2.78111
PC	Patient 6	CD16+ mNK B	3955	2.92709
PC	Patient 6	ILC2	4489	11.546
PC	Patient 6	HLA-DR NK	8268	1.62997
PC	Patient 6	CD16+ mNK B	6227	1.89721
PC	Patient 6	CD16+ mNK B	3395	0.630586
PC	Patient 1	ieILC1	5879	2.96335
PC	Patient 1	nILC	2795	0.408415
PC	Patient 1	CD16+ mNK B	3017	2.73935
PC	Patient 1	CD16+ mNK B	3874	1.85875
PC	Patient 1	ILC1	3472	0.148243
PC	Patient 1	ILC1	3993	1.66773
PC	Patient 1	CD160+ ILC1	4119	0.647908
PC	Patient 1	CD16+ mNK A	3863	3.64003
PC	Patient 1	CD160+ ILC1	6669	0.830744
PC	Patient 1	nILC	2794	0.0276959
PC	Patient 1	CD16+ mNK B	3296	0.957041
PC	Patient 1	HLA-DR NK	4047	2.19457
PC	Patient 1	ICAM1+ ILC1	4330	0.280221
PC	Patient 1	early NK	4723	0.24312
PC	Patient 1	IFN ILC1	7690	2.67144
PC	Patient 1	IFN ILC1	3997	2.74563
PC	Patient 1	nILC	3118	0.815098
PC	Patient 1	ILC1	4354	2.61225
PC	Patient 1	ILC1	4703	3.37319
PC	Patient 1	CD16+ mNK B	3295	2.74477
PC	Patient 1	ILC1	3875	1.57769
PC	Patient 1	CD160+ ILC1	3942	0.280221
PC	Patient 1	CD16+ mNK B	2751	0.768711
PC	Patient 1	ICAM1+ ILC1	4327	0.169207
PC	Patient 1	HLA-DR NK	4230	2.54195
PC	Patient 1	ILC1	4447	1.84125
PC	Patient 1	early NK	8487	0.0639574
PC	Patient 1	CD160+ ILC1	5880	1.22088e-05
PC	Patient 1	CD16+ mNK B	2311	2.93764
PC	Patient 1	CD160+ ILC1	5003	0.73826
PC	Patient 1	CD16+ mNK B	4270	1.7079
PC	Patient 1	CD16+ mNK A	3585	2.93772
PC	Patient 1	CD160+ ILC1	2556	0.829346
PC	Patient 1	CD160+ ILC1	4441	1.53061
PC	Patient 1	NKp44+ ILC3	6137	0.022908
PC	Patient 1	ieILC1	6015	4.57543
PC	Patient 1	ILC2	4603	11.3592
PC	Patient 1	nILC	3700	0.619163
PC	Patient 1	CD160+ ILC1	3211	0.621456
PC	Patient 1	HLA-DR NK	4149	2.66788
PC	Patient 1	CD16+ mNK B	3755	2.92522
PC	Patient 1	CD160+ ILC1	2919	0.0922203
PC	Patient 1	CD16+ mNK A	4752	1.25562
PC	Patient 1	CD160+ ILC1	3340	1.76238
PC	Patient 1	CD16+ mNK A	7344	4.28467
PC	Patient 1	ICAM1+ ILC1	4613	0.537501
PC	Patient 1	NKp44+ ILC3	5658	1.48628e-05
PC	Patient 1	NKp44+ ILC3	5345	1.87075
PC	Patient 1	IFN ILC1	3995	2.92984
PC	Patient 1	CD16+ mNK A	5769	3.05949
PC	Patient 1	ILC1	3550	1.99599
PC	Patient 1	CD160+ ILC1	3778	2.97016
PC	Patient 1	CD16+ mNK B	4763	1.10437
PC	Patient 1	LIGHT ILC1	7462	2.57843
PC	Patient 1	HLA-DR NK	3774	2.48235
PC	Patient 1	IFN ILC1	3115	0.120062
PC	Patient 1	CD160+ ILC1	7549	0.00425255
PC	Patient 1	nILC	3037	0.342561
PC	Patient 1	CD160+ ILC1	4209	0.259955
PC	Patient 1	HLA-DR NK	5198	1.32704e-05
PC	Patient 1	CD160+ ILC1	3650	0.773792
PC	Patient 1	early NK	8532	0.411406
PC	Patient 1	CD160+ ILC1	5608	1.58703
PC	Patient 1	early NK	3849	0.226948
PC	Patient 1	CD160+ ILC1	4683	0.0146963
PC	Patient 1	CD160+ ILC1	4243	1.53061
PC	Patient 1	CD160+ ILC1	4174	1.27869
PC	Patient 1	CD16+ mNK A	3851	1.84606
PC	Patient 1	IFN ILC1	4056	2.67144
PC	Patient 1	CD16+ mNK B	3237	1.26764
PC	Patient 1	HLA-DR NK	4387	2.16807
PC	Patient 1	early NK	6473	0.0190381
PC	Patient 1	early NK	4157	0.0190375
PC	Patient 1	CD16+ mNK A	5003	2.39656
PC	Patient 1	ieILC1	5570	3.41051
PC	Patient 1	CD160+ ILC1	5154	1.5863
PC	Patient 1	ILC1	6570	1.7202
PC	Patient 1	CD160+ ILC1	4689	0.946868
PC	Patient 1	CD16+ mNK B	4408	2.54194
PC	Patient 1	CD160+ ILC1	4527	0.0956357
PC	Patient 1	CD160+ ILC1	5227	3.05767
PC	Patient 1	HLA-DR NK	4531	0.378719
PC	Patient 1	HLA-DR NK	4859	0.617503
PC	Patient 1	NKp44+ ILC3	4368	1.03742
PC	Patient 1	ICAM1+ ILC1	4784	0.31115
PC	Patient 1	CD160+ ILC1	3687	0.280499
PC	Patient 1	ILC1	3664	1.41661
PC	Patient 1	ICAM1+ ILC1	4397	0.915511
PC	Patient 1	CD16+ mNK A	6010	0.94851
PC	Patient 1	ICAM1+ ILC1	6706	0.375552
PC	Patient 1	CD160+ ILC1	4288	0.280222
PC	Patient 1	NKp44+ ILC3	5496	1.43683
PC	Patient 1	CD160+ ILC1	4042	1.76238
PC	Patient 1	early NK	5118	0.264807
PC	Patient 1	ieILC1	6790	2.65402
PC	Patient 1	CD160+ ILC1	4084	1.53061
PC	Patient 1	CD16+ mNK B	6811	0.460666
PC	Patient 1	CD16+ mNK B	5110	2.88709
PC	Patient 1	CD160+ ILC1	3848	2.77032
PC	Patient 1	ILC1	2922	1.29653
PC	Patient 1	CD160+ ILC1	5331	3.13693
PC	Patient 1	CD160+ ILC1	5242	0.0149064
PC	Patient 1	CD160+ ILC1	4590	1.53061
PC	Patient 1	HLA-DR NK	4580	2.08614
PC	Patient 1	early NK	1814	0.0205093
PC	Patient 1	NKp44+ ILC3	3609	1.06451
PC	Patient 1	early NK	4689	0.062722
PC	Patient 1	NKp44+ ILC3	1529	1.94422
PC	Patient 1	ICAM1+ ILC1	870	0.348148
PC	Patient 1	CD160+ ILC1	2588	0.709501
PC	Patient 1	CD16+ mNK B	3953	0.44028
PC	Patient 1	CD160+ ILC1	4548	0.523121
PC	Patient 1	ieILC1	5726	3.15541
PC	Patient 1	CD16+ mNK A	4184	1.28658
PC	Patient 1	CD160+ ILC1	3597	0.901547
PC	Patient 1	CD160+ ILC1	5410	1.15316
PC	Patient 1	HLA-DR NK	6781	2.19457
PC	Patient 1	HLA-DR NK	3798	2.06129
PC	Patient 1	CD16+ mNK A	4773	2.34466
PC	Patient 1	NKp44+ ILC3	3790	1.36084
PC	Patient 1	CD16+ mNK B	3805	0.324504
PC	Patient 1	CD160+ ILC1	4116	1.85118
PC	Patient 1	HLA-DR NK	6557	2.22428
PC	Patient 1	ICAM1+ ILC1	3826	0.144623
PC	Patient 1	IFN ILC1	3247	2.67144
PC	Patient 1	CD160+ ILC1	3465	0.613925
PC	Patient 1	CD16+ mNK B	1916	2.72267
PC	Patient 1	CD160+ ILC1	4016	0.715871
PC	Patient 1	NKp44- ILC3	4473	1.4332e-05
PC	Patient 1	ICAM1+ ILC1	3246	0.0115623
PC	Patient 1	early NK	2217	0.0335226
PC	Patient 1	HLA-DR NK	4580	0.366056
PC	Patient 1	HLA-DR NK	4118	2.34389
PC	Patient 1	CD160+ ILC1	6128	0.000598448
PC	Patient 1	ICAM1+ ILC1	4408	0.365526
PC	Patient 1	early NK	2692	0.019037
PC	Patient 1	CD160+ ILC1	3945	0.878075
PC	Patient 1	nILC	3909	0.290523
PC	Patient 1	nILC	3547	0.0276954
PC	Patient 1	IFN ILC1	6044	2.67144
PC	Patient 1	early NK	3299	0.0169594
PC	Patient 1	CD16+ mNK B	3869	2.69136
PC	Patient 1	NKp44+ ILC3	7925	0.383176
PC	Patient 1	CD160+ ILC1	4155	0.58527
PC	Patient 1	ILC1	6045	2.00554
PC	Patient 1	CD16+ mNK B	3834	1.47636
PC	Patient 1	CD160+ ILC1	5483	0.00445232
PC	Patient 1	ILC1	4721	1.99553
PC	Patient 1	CD16+ mNK B	3636	0.0828608
PC	Patient 1	CD160+ ILC1	3004	1.85118
PC	Patient 1	CD160+ ILC1	4763	1.53906
PC	Patient 1	CD160+ ILC1	3716	1.11702
PC	Patient 1	NKp44- ILC3	6802	1.38012e-05
PC	Patient 1	IFN ILC1	7311	2.67145
PC	Patient 1	ieILC1	4747	2.79567
PC	Patient 1	CD16+ mNK A	4513	1.04726
PC	Patient 1	CD160+ ILC1	3291	2.7693
PC	Patient 1	ILC1	4448	3.0655
PC	Patient 1	IFN ILC1	4061	2.28583
PC	Patient 1	IFN ILC1	4614	2.67145
PC	Patient 1	CD160+ ILC1	4115	0.0222075
PC	Patient 1	early NK	5822	0.188168
PC	Patient 1	early NK	3680	0.0457091
PC	Patient 1	ieILC1	5404	4.39454
PC	Patient 1	early NK	4754	4.14036e-05
PC	Patient 1	ICAM1+ ILC1	6135	0.446553
PC	Patient 1	CD16+ mNK B	3060	0.156195
PC	Patient 1	ILC1	4448	2.02772
PC	Patient 1	CD160+ ILC1	5524	3.08087
PC	Patient 1	CD160+ ILC1	5025	0.913391
PC	Patient 1	ILC1	4871	2.91555
PC	Patient 1	CD160+ ILC1	5475	0.768852
PC	Patient 1	early NK	4663	0.000150718
PC	Patient 1	CD16+ mNK A	3151	3.25337
PC	Patient 1	HLA-DR NK	4400	2.64896
PC	Patient 1	CD16+ mNK B	4619	1.47636
PC	Patient 1	CD160+ ILC1	4001	0.755676
PC	Patient 1	CD160+ ILC1	5281	1.02932
PC	Patient 1	ICAM1+ ILC1	3830	0.18408
PC	Patient 1	early NK	6399	0.153644
PC	Patient 1	early NK	3709	0.0457096
PC	Patient 1	CD160+ ILC1	5670	0.465845
PC	Patient 1	HLA-DR NK	3298	2.19969
PC	Patient 1	early NK	4794	0.00566459
PC	Patient 1	ILC2	3927	12.4121
PC	Patient 1	HLA-DR NK	3852	1.06318
PC	Patient 1	early NK	4468	3.18489e-06
PC	Patient 1	CD16+ mNK A	4610	2.21723
PC	Patient 1	CD160+ ILC1	4720	1.16106
PC	Patient 1	NKp44+ ILC3	2886	1.87827
PC	Patient 1	CD16+ mNK B	4041	2.78695
PC	Patient 1	ILC1	3412	1.42184
PC	Patient 1	CD16+ mNK B	3261	0.314453
PC	Patient 1	early NK	5213	0.0190365
PC	Patient 1	CD160+ ILC1	3681	0.376396
PC	Patient 1	CD16+ mNK B	3953	0.00224769
PC	Patient 1	CD16+ mNK B	4092	0.357716
PC	Patient 1	HLA-DR NK	3883	2.27517
PC	Patient 1	CD160+ ILC1	4238	0.593577
PC	Patient 1	nILC	3080	0.574012
PC	Patient 1	ieILC1	3771	3.30011
PC	Patient 1	ILC1	4527	1.27625
PC	Patient 1	NKp44+ ILC3	6623	1.18277
PC	Patient 1	HLA-DR NK	5106	1.18511
PC	Patient 1	ieILC1	3197	3.15541
PC	Patient 1	CD16+ mNK A	3736	2.65208
PC	Patient 1	IFN ILC1	3222	2.67145
PC	Patient 1	CD160+ ILC1	3559	1.53061
PC	Patient 1	ILC1	3855	1.94472
PC	Patient 1	HLA-DR NK	4051	2.74042
PC	Patient 1	CD160+ ILC1	4334	1.53061
PC	Patient 1	ICAM1+ ILC1	5472	0.112905
PC	Patient 1	CD16+ mNK B	3696	2.81443
PC	Patient 1	CD160+ ILC1	5605	0.949315
PC	Patient 1	CD16+ mNK B	2293	2.54194
PC	Patient 1	early NK	4448	5.30816e-06
PC	Patient 1	ICAM1+ ILC1	4112	0.319491
PC	Patient 1	CD16+ mNK B	3003	2.72669
PC	Patient 1	CD160+ ILC1	3645	1.71813
PC	Patient 1	CD16+ mNK B	3527	1.47636
PC	Patient 1	HLA-DR NK	4529	1.13354
PC	Patient 1	early NK	7593	0.0757783
PC	Patient 1	nILC	6639	0.300157
PC	Patient 1	HLA-DR NK	4160	2.20953
PC	Patient 1	CD160+ ILC1	3981	1.49742
PC	Patient 1	ILC2	2449	12.4121
PC	Patient 1	CD160+ ILC1	5203	0.39219
PC	Patient 1	early NK	8129	0.411407
PC	Patient 1	ieILC1	2337	2.23268
PC	Patient 1	CD16+ mNK A	4761	2.08965
PC	Patient 1	early NK	6432	4.08728e-05
PC	Patient 1	CD160+ ILC1	3703	1.28294
PC	Patient 1	ILC1	3694	3.71987
PC	Patient 1	early NK	3480	0.479318
PC	Patient 1	ICAM1+ ILC1	2408	0.933626
PC	Patient 1	ICAM1+ ILC1	5389	1.03661
PC	Patient 1	CD160+ ILC1	3928	0.766041
PC	Patient 1	ILC1	3389	1.83364
PC	Patient 1	CD16+ mNK B	3773	3.02089
PC	Patient 1	ILC1	4151	2.93211
PC	Patient 1	ICAM1+ ILC1	4783	1.10731
PC	Patient 1	CD16+ mNK B	3253	1.2989
PC	Patient 1	CD160+ ILC1	4744	1.1961
PC	Patient 1	nILC	2248	0.290523
PC	Patient 1	NKp44+ ILC3	3105	1.04981
PC	Patient 1	ILC1	3663	2.24531
PC	Patient 1	LIGHT ILC1	4517	2.55105
PC	Patient 1	CD160+ ILC1	3038	0.817647
PC	Patient 1	CD160+ ILC1	5824	0.761983
PC	Patient 1	ieILC1	4184	2.9885
PC	Patient 1	CD16+ mNK A	5647	1.07994
PC	Patient 1	early NK	3048	0.00689828
PC	Patient 1	CD160+ ILC1	3166	1.70119
PC	Patient 1	CD160+ ILC1	3195	0.0992426
PC	Patient 1	CD160+ ILC1	7692	0.0922197
PC	Patient 1	CD160+ ILC1	5438	1.02932
PC	Patient 1	CD16+ mNK B	3529	0.409596
PC	Patient 1	CD160+ ILC1	3175	0.579827
PC	Patient 1	ICAM1+ ILC1	4329	0.140396
PC	Patient 1	CD16+ mNK A	4328	3.18672
PC	Patient 1	CD16+ mNK B	3237	3.02089
PC	Patient 1	CD16+ mNK B	3517	1.47636
PC	Patient 1	CD16+ mNK B	3806	0.00224822
PC	Patient 1	ILC1	3604	3.74784
PC	Patient 1	NKp44+ ILC3	3513	3.18489e-06
PC	Patient 1	CD16+ mNK B	5031	2.1504
PC	Patient 1	ILC1	4065	1.97388
PC	Patient 1	CD16+ mNK A	1875	3.8409
PC	Patient 1	ICAM1+ ILC1	4097	1.06163e-05
PC	Patient 1	CD16+ mNK B	3759	0.00224875
PC	Patient 1	ICAM1+ ILC1	4222	0.280222
PC	Patient 1	early NK	5558	0.0586515
PC	Patient 1	early NK	4792	0.00891068
PC	Patient 1	ILC1	4609	1.42039
PC	Patient 1	CD160+ ILC1	3429	0.0329838
PC	Patient 1	CD16+ mNK B	1917	2.31339
PC	Patient 1	CD16+ mNK A	4590	1.96591
PC	Patient 1	CD160+ ILC1	4715	2.10887
PC	Patient 1	CD160+ ILC1	3660	3.08087
PC	Patient 1	early NK	3925	0.264808
PC	Patient 1	ILC2	2384	11.2132
PC	Patient 1	HLA-DR NK	6051	1.30159
PC	Patient 1	IFN ILC1	3891	2.67145
PC	Patient 1	CD160+ ILC1	5171	0.779874
PC	Patient 1	ILC1	2916	1.94688
PC	Patient 1	LIGHT ILC1	3569	2.78221
PC	Patient 1	CD16+ mNK B	2062	3.02089
PC	Patient 1	nILC	2517	0.653544
PC	Patient 1	NKp44+ ILC3	4956	0.0310347
PC	Patient 1	CD16+ mNK B	5078	1.97313
PC	Patient 1	early NK	4776	0.411407
PC	Patient 1	CD16+ mNK B	3829	2.92709
PC	Patient 1	ieILC1	6636	4.39454
PC	Patient 1	HLA-DR NK	4900	2.57151
PC	Patient 1	IFN ILC1	6094	2.73224
PC	Patient 1	ILC1	5831	4.03892
PC	Patient 1	IFN ILC1	2910	2.67145
PC	Patient 1	CD160+ ILC1	4042	1.81337
PC	Patient 1	early NK	5685	0.0179226
PC	Patient 1	HLA-DR NK	4090	0.0760835
PC	Patient 1	CD160+ ILC1	4187	1.64904
PC	Patient 1	ILC1	3184	1.94688
PC	Patient 1	nILC	2542	0.290524
PC	Patient 1	CD160+ ILC1	4290	1.02932
PC	Patient 1	CD160+ ILC1	7681	1.06748
PC	Patient 1	HLA-DR NK	3678	2.36886
PC	Patient 1	HLA-DR NK	4271	1.86541
PC	Patient 1	CD160+ ILC1	3594	0.237828
PC	Patient 1	ILC1	4104	1.41912
PC	Patient 1	ILC1	2260	2.71561
PC	Patient 1	IFN ILC1	3563	2.85296
PC	Patient 1	CD16+ mNK B	3692	2.72352
PC	Patient 1	early NK	2616	0.0101108
PC	Patient 1	CD16+ mNK B	3129	2.76025
PC	Patient 1	early NK	3865	4.0342e-05
PC	Patient 1	CD16+ mNK B	4617	1.03898
PC	Patient 1	CD160+ ILC1	4315	0.237828
PC	Patient 1	NKp44+ ILC3	2508	1.32704e-05
PC	Patient 1	IFN ILC1	5063	1.43488
PC	Patient 1	LIGHT ILC1	3433	1.00855e-05
PC	Patient 1	early NK	4060	0.0627763
PC	Patient 1	ICAM1+ ILC1	5354	1.0314
PC	Patient 1	nILC	3856	0.546689
PC	Patient 1	NKp44- ILC3	5938	1.27396e-05
PC	Patient 1	CD16+ mNK B	4867	3.67567
PC	Patient 1	NKp44+ ILC3	3259	0.21922
PC	Patient 1	ILC1	3589	2.59205
PC	Patient 1	ILC1	4168	1.99723
PC	Patient 1	CD160+ ILC1	3322	0.0128063
PC	Patient 1	HLA-DR NK	3653	2.65812
PC	Patient 1	IFN ILC1	5730	2.82197
PC	Patient 1	early NK	3818	0.0190359
PC	Patient 1	CD160+ ILC1	4757	0.237829
PC	Patient 1	NKp44+ ILC3	4182	0.773431
PC	Patient 1	HLA-DR NK	5809	1.2925
PC	Patient 1	nILC	3787	0.0252667
PC	Patient 1	CD160+ ILC1	5278	0.280223
PC	Patient 1	HLA-DR NK	3423	1.77228
PC	Patient 1	CD160+ ILC1	4416	0
PC	Patient 1	ILC1	4034	2.02772
PC	Patient 1	HLA-DR NK	3660	0.870477
PC	Patient 1	LIGHT ILC1	3940	0.0286645
PC	Patient 1	nILC	3838	0.0276948
PC	Patient 1	HLA-DR NK	3138	2.19457
PC	Patient 1	CD16+ mNK B	4432	1.89379
PC	Patient 1	CD160+ ILC1	4952	0.604437
PC	Patient 1	ICAM1+ ILC1	5235	0.37839
PC	Patient 1	CD160+ ILC1	5986	0.137108
PC	Patient 1	HLA-DR NK	3631	2.71272
PC	Patient 1	ILC1	3498	1.94688
PC	Patient 1	CD16+ mNK B	3099	1.27791
PC	Patient 1	HLA-DR NK	3385	0.935163
PC	Patient 1	early NK	4172	0.185008
PC	Patient 1	ILC1	3418	3.54954
PC	Patient 1	CD16+ mNK B	2656	2.9271
PC	Patient 1	CD16+ mNK B	3995	1.98821
PC	Patient 1	CD160+ ILC1	5355	1.11703
PC	Patient 1	HLA-DR NK	4118	2.66788
PC	Patient 1	IFN ILC1	7150	2.67145
PC	Patient 1	IFN ILC1	4030	2.67145
PC	Patient 1	CD160+ ILC1	3790	2.10769
PC	Patient 1	ieILC1	4737	1.67442
PC	Patient 1	ILC1	3238	2.09213
PC	Patient 1	CD160+ ILC1	5328	1.2526
PC	Patient 1	CD160+ ILC1	4732	1.71788
PC	Patient 1	nILC	2679	0.0328327
PC	Patient 1	nILC	3077	0.337307
PC	Patient 1	CD160+ ILC1	3886	2.77456
PC	Patient 1	CD160+ ILC1	1921	0.391879
PC	Patient 1	CD160+ ILC1	4194	1.02932
PC	Patient 1	early NK	3944	1.59245e-06
PC	Patient 1	ILC1	3432	1.77297
PC	Patient 1	early NK	4212	0.0202677
PC	Patient 1	ILC1	4436	0.742485
PC	Patient 1	NKp44+ ILC3	5550	1.70364
PC	Patient 1	CD16+ mNK A	3434	2.27469
PC	Patient 1	CD16+ mNK B	4783	2.91413
PC	Patient 1	ILC1	3978	2.8994
PC	Patient 1	ieILC1	4429	3.79418
PC	Patient 1	CD160+ ILC1	5889	1.14123
PC	Patient 1	ILC1	4447	2.00633
PC	Patient 1	HLA-DR NK	3330	1.06458
PC	Patient 1	ILC1	3603	1.09313
PC	Patient 1	ieILC1	7748	4.18939
PC	Patient 1	CD16+ mNK A	5082	1.31059
PC	Patient 1	early NK	2253	0.114373
PC	Patient 1	CD160+ ILC1	5584	0.741773
PC	Patient 1	CD160+ ILC1	6318	0.0147468
PC	Patient 1	early NK	5566	0.268222
PC	Patient 1	ILC1	3472	1.85396
PC	Patient 1	CD16+ mNK A	7014	2.94527
PC	Patient 1	ICAM1+ ILC1	2230	1.05619
PC	Patient 1	ICAM1+ ILC1	5724	0.144623
PC	Patient 1	ICAM1+ ILC1	3759	0.949316
PC	Patient 1	CD16+ mNK A	4503	4.31014
PC	Patient 1	HLA-DR NK	2490	1.74652
PC	Patient 1	nILC	8060	0.00399655
PC	Patient 1	CD160+ ILC1	3615	1.29175
PC	Patient 1	CD160+ ILC1	5077	1.68244
PC	Patient 1	early NK	3926	0.00130433
PC	Patient 1	IFN ILC1	3763	2.69667
PC	Patient 1	nILC	3140	0.324956
PC	Patient 1	IFN ILC1	3412	2.67145
PC	Patient 1	NKp44+ ILC3	3115	2.65408e-06
PC	Patient 1	NKp44+ ILC3	6976	0.427045
PC	Patient 1	ILC1	3679	0.204349
PC	Patient 1	CD16+ mNK A	3964	4.14956
PC	Patient 1	ICAM1+ ILC1	3651	1.19977
PC	Patient 1	HLA-DR NK	4871	0.66649
PC	Patient 1	CD160+ ILC1	4480	0.353426
PC	Patient 1	HLA-DR NK	4145	1.29116
PC	Patient 1	CD16+ mNK A	3722	1.8919
PC	Patient 1	ICAM1+ ILC1	7014	0.933626
PC	Patient 1	ICAM1+ ILC1	6510	0.360128
PC	Patient 1	HLA-DR NK	3646	1.31909
PC	Patient 1	CD160+ ILC1	4899	0.118118
PC	Patient 1	CD16+ mNK B	4721	3.25566
PC	Patient 1	CD160+ ILC1	4429	0.395858
PC	Patient 1	CD16+ mNK B	3262	1.55228
PC	Patient 1	IFN ILC1	3981	2.67145
PC	Patient 1	CD160+ ILC1	4589	1.09617
PC	Patient 1	CD16+ mNK B	3200	1.91615
PC	Patient 1	nILC	2740	0.533039
PC	Patient 1	CD16+ mNK B	4682	1.27795
PC	Patient 1	CD160+ ILC1	5799	0.0191405
PC	Patient 1	ILC1	4886	2.69688
PC	Patient 1	CD160+ ILC1	4425	1.80212
PC	Patient 1	NKp44+ ILC3	2259	1.22088e-05
PC	Patient 1	CD16+ mNK B	4035	0.534071
PC	Patient 1	CD160+ ILC1	2492	0.830744
PC	Patient 1	early NK	7015	0.00701386
PC	Patient 1	early NK	2333	0.0267949
PC	Patient 1	ILC1	4102	1.41461
PC	Patient 1	ILC2	4050	11.8776
PC	Patient 1	early NK	6557	0.33646
PC	Patient 1	early NK	5332	0.269594
PC	Patient 1	ILC1	3969	1.31233
PC	Patient 1	CD160+ ILC1	4351	1.47108
PC	Patient 1	ICAM1+ ILC1	7531	0.0378918
PC	Patient 1	CD160+ ILC1	5217	0.0335274
PC	Patient 1	early NK	3814	0.0102314
PC	Patient 1	CD16+ mNK A	3757	1.59289
PC	Patient 1	CD16+ mNK A	6793	1.10994
PC	Patient 1	CD16+ mNK B	3179	2.88237
PC	Patient 1	early NK	5868	0
PC	Patient 1	ILC1	4358	1.31233
PC	Patient 1	ieILC1	5039	2.9885
PC	Patient 1	CD16+ mNK B	5397	1.6911
PC	Patient 1	CD16+ mNK B	3668	1.59153
PC	Patient 1	CD16+ mNK B	3112	3.02089
PC	Patient 1	ieILC1	6669	4.1623
PC	Patient 1	HLA-DR NK	3471	2.22818
PC	Patient 1	early NK	3544	0.0149182
PC	Patient 1	LIGHT ILC1	2971	0.94739
PC	Patient 1	CD16+ mNK B	3286	3.02089
PC	Patient 1	ILC1	3774	3.10213
PC	Patient 1	ieILC1	2789	2.9885
PC	Patient 1	ILC1	4129	2.251
PC	Patient 1	ILC1	3773	3.10331
PC	Patient 1	CD16+ mNK B	4191	1.03839
PC	Patient 1	NKp44+ ILC3	4268	1.07148
PC	Patient 1	CD16+ mNK A	6176	2.8366
PC	Patient 1	ILC1	3313	1.94505
PC	Patient 1	IFN ILC1	4192	2.67145
PC	Patient 1	CD160+ ILC1	5824	0.761984
PC	Patient 1	CD160+ ILC1	4324	0.502877
PC	Patient 1	IFN ILC1	4199	2.67145
PC	Patient 1	ICAM1+ ILC1	5565	0.47812
PC	Patient 1	HLA-DR NK	4621	2.5224
PC	Patient 1	CD16+ mNK B	4041	3.02089
PC	Patient 1	ILC2	3434	11.0609
PC	Patient 1	CD160+ ILC1	4612	0.0200919
PC	Patient 1	ILC1	3222	2.71149
PC	Patient 1	CD16+ mNK A	4555	2.70548
PC	Patient 1	ICAM1+ ILC1	4350	0
PC	Patient 1	CD16+ mNK B	3372	2.31339
PC	Patient 1	NKp44+ ILC3	3762	0.0676288
PC	Patient 1	CD160+ ILC1	3225	0.214536
PC	Patient 1	ieILC1	2131	3.87402
PC	Patient 1	CD16+ mNK B	3733	2.41927
PC	Patient 1	CD160+ ILC1	3484	0.600859
PC	Patient 1	CD16+ mNK A	3991	1.66041
PC	Patient 1	HLA-DR NK	3639	2.72026
PC	Patient 1	CD16+ mNK B	6386	0.508423
PC	Patient 1	nILC	2769	0.290524
PC	Patient 1	ICAM1+ ILC1	6253	0.47812
PC	Patient 1	CD16+ mNK B	2747	1.84834
PC	Patient 1	CD16+ mNK B	3077	1.02736
PC	Patient 1	CD16+ mNK B	3102	1.24108
PC	Patient 1	early NK	3483	0.00300914
PC	Patient 1	ILC2	4878	11.3257
PC	Patient 1	NKp44+ ILC3	8222	1.65906
PC	Patient 1	IFN ILC1	6885	2.67145
PC	Patient 1	early NK	6790	0.411408
PC	Patient 1	CD160+ ILC1	4041	0.0590838
PC	Patient 1	ICAM1+ ILC1	4092	0.478121
PC	Patient 1	HLA-DR NK	2995	1.27396e-05
PC	Patient 1	CD16+ mNK A	3417	2.64518
PC	Patient 1	CD16+ mNK B	3441	2.41715
PC	Patient 1	ILC2	4811	12.4121
PC	Patient 1	CD16+ mNK A	623	4.24029
PC	Patient 1	CD160+ ILC1	4004	1.27396e-05
PC	Patient 1	CD16+ mNK B	3879	0.139217
PC	Patient 1	ILC1	2745	1.94255
PC	Patient 1	ICAM1+ ILC1	4269	0.992441
PC	Patient 1	CD160+ ILC1	4500	1.18684
PC	Patient 1	ieILC1	5284	2.15228
PC	Patient 1	ieILC1	4162	2.96494
PC	Patient 1	LIGHT ILC1	4349	0.137119
PC	Patient 1	CD160+ ILC1	3862	0.586769
PC	Patient 1	CD16+ mNK B	7812	2.42032
PC	Patient 1	CD160+ ILC1	5032	0.213806
PC	Patient 1	ILC1	3458	0.895379
PC	Patient 1	CD160+ ILC1	4776	0.922498
PC	Patient 1	NKp44+ ILC3	3284	1.07097
PC	Patient 1	HLA-DR NK	4127	2.47052
PC	Patient 1	ILC1	4105	1.81657
PC	Patient 1	LIGHT ILC1	3583	2.64383
PC	Patient 1	NKp44+ ILC3	9577	1.3748
PC	Patient 1	nILC	2889	0.0556643
PC	Patient 1	CD16+ mNK B	4589	0.00224928
PC	Patient 1	CD16+ mNK B	4288	0.00224982
PC	Patient 1	CD160+ ILC1	4487	0.758063
PC	Patient 1	NKp44+ ILC3	4612	1.33571
PC	Patient 1	CD160+ ILC1	3853	0.237829
PC	Patient 1	CD16+ mNK B	4127	0.485207
PC	Patient 1	CD160+ ILC1	4303	1.27437
PC	Patient 1	CD160+ ILC1	5658	0.411408
PC	Patient 1	CD160+ ILC1	3743	3.16372
PC	Patient 1	ICAM1+ ILC1	4351	1.03661
PC	Patient 1	ICAM1+ ILC1	4412	0.361368
PC	Patient 1	ICAM1+ ILC1	7438	0.351083
PC	Patient 1	IFN ILC1	4872	2.67145
PC	Patient 1	CD160+ ILC1	4779	1.75551
PC	Patient 1	NKp44+ ILC3	5786	1.09063
PC	Patient 1	CD16+ mNK A	5394	3.25337
PC	Patient 1	ICAM1+ ILC1	3432	1.03661
PC	Patient 1	ILC1	3976	2.77949
PC	Patient 1	ICAM1+ ILC1	5719	0.144624
PC	Patient 1	CD16+ mNK A	5158	2.24526
PC	Patient 1	IFN ILC1	4902	2.82249
PC	Patient 1	CD160+ ILC1	5091	1.33361
PC	Patient 1	HLA-DR NK	2535	2.23976
PC	Patient 1	HLA-DR NK	3616	0.0503086
PC	Patient 1	CD160+ ILC1	4121	0.165438
PC	Patient 1	CD16+ mNK A	6791	1.25619
PC	Patient 1	CD16+ mNK A	4282	2.28142
PC	Patient 1	CD160+ ILC1	4212	1.85118
PC	Patient 1	CD160+ ILC1	4217	0.657338
PC	Patient 1	early NK	3033	0.0201215
PC	Patient 1	ieILC1	4204	2.18135
PC	Patient 1	CD160+ ILC1	5005	0.956699
PC	Patient 1	CD16+ mNK B	3097	2.82499
PC	Patient 1	early NK	5115	0.0747988
PC	Patient 1	ICAM1+ ILC1	3736	1.58703
PC	Patient 1	CD16+ mNK B	2201	3.81266
PC	Patient 1	CD160+ ILC1	4629	0.722761
PC	Patient 1	ILC1	2867	1.94688
PC	Patient 1	ICAM1+ ILC1	8173	0.360129
PC	Patient 1	ICAM1+ ILC1	7935	0.0147473
PC	Patient 1	HLA-DR NK	3828	2.81068
PC	Patient 1	CD160+ ILC1	2420	2.75599
PC	Patient 1	early NK	8258	0.227049
PC	Patient 1	ICAM1+ ILC1	5510	0.935855
PC	Patient 1	ILC1	4426	2.66794
PC	Patient 1	IFN ILC1	6658	2.67145
PC	Patient 1	early NK	6830	0.173776
PC	Patient 1	CD16+ mNK B	4382	2.9271
PC	Patient 1	ICAM1+ ILC1	5573	0.0115628
PC	Patient 1	CD160+ ILC1	4559	0.750772
PC	Patient 1	ILC1	4999	1.96094
PC	Patient 1	HLA-DR NK	4145	1.29116
PC	Patient 1	nILC	4305	0.00300967
PC	Patient 1	nILC	4092	0.00964476
PC	Patient 1	CD160+ ILC1	3800	2.98152
PC	Patient 1	CD16+ mNK A	6888	2.75683
PC	Patient 1	CD160+ ILC1	3636	1.31456
PC	Patient 1	NKp44+ ILC3	3053	1.05748
PC	Patient 1	HLA-DR NK	3025	1.43083
PC	Patient 1	CD16+ mNK B	3932	1.02736
PC	Patient 1	CD160+ ILC1	4564	1.85118
PC	Patient 1	CD160+ ILC1	5151	1.02932
PC	Patient 1	ICAM1+ ILC1	4830	0.00827923
PC	Patient 1	CD160+ ILC1	4150	1.02932
PC	Patient 1	ICAM1+ ILC1	4207	0.701935
PC	Patient 1	early NK	6326	0.2007
PC	Patient 1	HLA-DR NK	3191	1.23215
PC	Patient 1	ieILC1	3047	3.99799
PC	Patient 1	IFN ILC1	3970	2.67145
PC	Patient 1	ICAM1+ ILC1	4283	0.364548
PC	Patient 1	NKp44+ ILC3	7390	0.970657
PC	Patient 1	CD160+ ILC1	6002	0.549446
PC	Patient 1	CD160+ ILC1	3777	0.794179
PC	Patient 1	LIGHT ILC1	3588	2.57843
PC	Patient 1	early NK	3821	0.0736044
PC	Patient 1	CD160+ ILC1	5707	0.23783
PC	Patient 1	CD160+ ILC1	5223	1.50684
PC	Patient 1	CD16+ mNK A	4548	1.90255
PC	Patient 1	HLA-DR NK	4384	1.19658
PC	Patient 1	NKp44+ ILC3	3497	1.65885
PC	Patient 1	ICAM1+ ILC1	5339	0.934146
PC	Patient 1	CD16+ mNK B	3609	1.28426
PC	Patient 1	ICAM1+ ILC1	3364	0.641089
PC	Patient 1	IFN ILC1	4416	2.67145
PC	Patient 1	CD160+ ILC1	5189	1.23086
PC	Patient 1	CD160+ ILC1	7084	1.02933
PC	Patient 1	ILC2	3723	12.4121
PC	Patient 1	ICAM1+ ILC1	4950	0.360129
PC	Patient 1	CD160+ ILC1	4208	1.4751
PC	Patient 1	early NK	4566	0.0335231
PC	Patient 1	CD16+ mNK B	2890	2.9271
PC	Patient 1	ILC1	5037	0.956031
PC	Patient 1	CD160+ ILC1	4470	0.0242212
PC	Patient 1	IFN ILC1	3267	2.67184
PC	Patient 1	ILC1	4534	3.81887
PC	Patient 1	CD16+ mNK B	3366	1.53596
PC	Patient 1	CD16+ mNK B	2580	3.02988
PC	Patient 1	early NK	5176	0.073098
PC	Patient 1	CD16+ mNK B	4224	2.38371
PC	Patient 1	CD160+ ILC1	3565	0.98926
PC	Patient 1	IFN ILC1	5518	2.67145
PC	Patient 1	CD160+ ILC1	5207	0.394995
PC	Patient 1	CD160+ ILC1	5661	1.02933
PC	Patient 1	CD160+ ILC1	4104	0.0380987
PC	Patient 1	ILC2	5005	11.0819
PC	Patient 1	ICAM1+ ILC1	5014	0.323849
PC	Patient 1	IFN ILC1	5922	2.67145
PC	Patient 1	early NK	6441	1.16779e-05
PC	Patient 1	NKp44+ ILC3	3093	1.66802
PC	Patient 1	CD16+ mNK B	3280	1.27468
PC	Patient 1	CD16+ mNK A	4966	0.0527134
PC	Patient 1	ILC1	4035	1.23131
PC	Patient 1	ICAM1+ ILC1	4665	0.496559
PC	Patient 1	NKp44- ILC3	5869	1.16779e-05
PC	Patient 1	CD16+ mNK B	2758	1.32428
PC	Patient 1	ICAM1+ ILC1	4600	0.359513
PC	Patient 1	NKp44+ ILC3	5617	0.429903
PC	Patient 1	CD160+ ILC1	2239	1.01579
PC	Patient 1	HLA-DR NK	3823	0.0590073
PC	Patient 1	ICAM1+ ILC1	5962	0.144624
PC	Patient 1	early NK	4167	0.00557381
PC	Patient 1	CD160+ ILC1	3467	0.586642
PC	Patient 1	CD160+ ILC1	3180	0.0922192
PC	Patient 1	CD160+ ILC1	4084	3.05767
PC	Patient 1	HLA-DR NK	4024	0.513034
PC	Patient 1	CD16+ mNK A	3640	2.56099
PC	Patient 1	ieILC1	5482	3.77378
PC	Patient 1	ieILC1	1365	1.6087
PC	Patient 1	CD160+ ILC1	5992	1.53061
PC	Patient 1	ieILC1	4819	1.81418
PC	Patient 1	CD160+ ILC1	3717	1.15939
PC	Patient 1	CD16+ mNK B	3632	3.19222
PC	Patient 1	HLA-DR NK	3138	2.79157
PC	Patient 1	ieILC1	4199	3.5352
PC	Patient 1	ieILC1	5286	2.93594
PC	Patient 1	CD16+ mNK B	4214	0.00225035
PC	Patient 1	ICAM1+ ILC1	3759	0.0706952
PC	Patient 1	CD16+ mNK B	3616	1.38919
PC	Patient 1	HLA-DR NK	4464	2.19457
PC	Patient 1	ICAM1+ ILC1	5123	0.36013
PC	Patient 1	early NK	6896	0.000189093
PC	Patient 1	ieILC1	4209	2.9885
PC	Patient 1	ICAM1+ ILC1	5521	0.112906
PC	Patient 1	HLA-DR NK	3816	2.54004
PC	Patient 1	CD160+ ILC1	2491	0.743642
PC	Patient 1	nILC	3305	0.762099
PC	Patient 1	ILC1	4909	0.315843
PC	Patient 1	CD160+ ILC1	4317	0.0767375
PC	Patient 1	ieILC1	4539	2.57831
PC	Patient 1	NKp44+ ILC3	6961	1.43683
PC	Patient 1	CD160+ ILC1	6406	0.707346
PC	Patient 1	early NK	8200	0.275643
PC	Patient 1	CD160+ ILC1	4707	0.978042
PC	Patient 1	CD16+ mNK B	4699	1.02736
PC	Patient 1	early NK	9232	3.98112e-05
PC	Patient 1	ILC2	3795	12.1148
PC	Patient 1	CD16+ mNK A	4471	0.94851
PC	Patient 1	CD160+ ILC1	5677	0.586643
PC	Patient 1	ILC2	3768	12.4121
PC	Patient 1	nILC	2961	0.18676
PC	Patient 1	NKp44+ ILC3	5023	1.04981
PC	Patient 1	NKp44+ ILC3	4339	1.05248
PC	Patient 1	ICAM1+ ILC1	3774	0.110817
PC	Patient 1	CD160+ ILC1	3478	0.698242
PC	Patient 1	CD160+ ILC1	5488	0.589847
PC	Patient 1	CD160+ ILC1	4116	2.26261
PC	Patient 1	early NK	3887	0.00030715
PC	Patient 1	early NK	4034	0.105375
PC	Patient 1	early NK	5088	0.078766
PC	Patient 1	ILC1	2608	0.174732
PC	Patient 1	ICAM1+ ILC1	6197	0.342696
PC	Patient 1	CD160+ ILC1	5270	0.825061
PC	Patient 1	ILC1	4209	2.76138
PC	Patient 1	early NK	3276	0.430989
PC	Patient 1	ieILC1	4074	4.51197
PC	Patient 1	CD16+ mNK A	3961	1.68565
PC	Patient 1	ILC1	3311	1.93386
PC	Patient 1	CD16+ mNK A	4079	2.57843
PC	Patient 1	ieILC1	2582	3.95497
PC	Patient 1	CD16+ mNK A	1820	2.16466
PC	Patient 1	CD16+ mNK B	3148	1.93616
PC	Patient 1	early NK	2613	0.939796
PC	Patient 1	CD160+ ILC1	5111	0.0922187
PC	Patient 1	ieILC1	4955	2.98851
PC	Patient 1	CD160+ ILC1	3952	3.08087
PC	Patient 1	CD16+ mNK B	3384	0.504505
PC	Patient 1	HLA-DR NK	4992	1.31521
PC	Patient 1	NKp44+ ILC3	4394	1.58821
PC	Patient 1	CD16+ mNK A	4824	3.25566
PC	Patient 1	CD160+ ILC1	7797	0.554981
PC	Patient 1	HLA-DR NK	3149	1.22088e-05
PC	Patient 1	CD160+ ILC1	4241	1.53061
PC	Patient 1	CD16+ mNK B	4479	1.02736
PC	Patient 1	ieILC1	5526	2.79567
PC	Patient 1	ICAM1+ ILC1	8931	1.01822
PC	Patient 1	NKp44+ ILC3	6237	1.88945
PC	Patient 1	ILC2	4823	1.66139
PC	Patient 1	CD16+ mNK A	3840	2.84319
PC	Patient 1	CD160+ ILC1	4495	0.422291
PC	Patient 1	IFN ILC1	5751	2.67145
PC	Patient 1	early NK	5561	1.10005
PC	Patient 1	early NK	4976	0.242119
PC	Patient 1	CD16+ mNK B	3234	0.00225088
PC	Patient 1	ICAM1+ ILC1	4808	0.180291
PC	Patient 1	CD160+ ILC1	8284	1.34348
PC	Patient 1	HLA-DR NK	5121	1.32787
PC	Patient 1	early NK	4864	0.0155046
PC	Patient 1	ILC1	4140	2.70733
PC	Patient 1	IFN ILC1	4522	2.67146
PC	Patient 1	CD160+ ILC1	5815	1.10464
PC	Patient 1	early NK	5371	0.00473451
PC	Patient 1	CD16+ mNK B	4360	1.31117
PC	Patient 1	CD16+ mNK B	3673	1.03797
PC	Patient 1	IFN ILC1	4517	2.67146
PC	Patient 1	ieILC1	5879	3.43397
PC	Patient 1	early NK	4234	0.0457102
PC	Patient 1	CD160+ ILC1	8790	1.02933
PC	Patient 1	CD160+ ILC1	3210	0.514394
PC	Patient 1	CD16+ mNK B	3648	2.91342
PC	Patient 1	early NK	5697	0.00393652
PC	Patient 1	HLA-DR NK	4259	2.65417
PC	Patient 1	CD16+ mNK B	6435	0.696503
PC	Patient 1	CD160+ ILC1	4515	1.76238
PC	Patient 1	HLA-DR NK	4918	2.76621
PC	Patient 1	IFN ILC1	3629	2.67146
PC	Patient 1	ICAM1+ ILC1	4664	0.112906
PC	Patient 1	CD16+ mNK B	8150	1.02965
PC	Patient 1	LIGHT ILC1	3828	2.78221
PC	Patient 1	CD16+ mNK B	3289	1.23244
PC	Patient 1	CD160+ ILC1	3969	0.698243
PC	Patient 1	CD160+ ILC1	3821	0.978043
PC	Patient 1	NKp44+ ILC3	3885	1.64612
PC	Patient 1	CD16+ mNK B	5707	0.504505
PC	Patient 1	early NK	1525	0.0101113
PC	Patient 1	CD16+ mNK A	3612	2.21499
PC	Patient 1	ILC1	4866	1.31357
PC	Patient 1	ICAM1+ ILC1	4217	0.319491
PC	Patient 1	CD160+ ILC1	5321	1.02933
PC	Patient 1	CD160+ ILC1	3792	0.261011
PC	Patient 1	ILC1	3730	1.81657
PC	Patient 1	early NK	7969	0.0466579
PC	Patient 1	ICAM1+ ILC1	5006	0.276288
PC	Patient 1	HLA-DR NK	3886	1.84319
PC	Patient 1	ILC2	3776	11.2778
PC	Patient 1	nILC	1819	0.11575
PC	Patient 1	CD16+ mNK A	4663	3.43139
PC	Patient 1	CD16+ mNK B	3556	1.23215
PC	Patient 1	CD160+ ILC1	6822	0.23783
PC	Patient 1	IFN ILC1	4559	2.67146
PC	Patient 1	early NK	3281	0.0164919
PC	Patient 1	CD160+ ILC1	3927	2.13482
PC	Patient 1	ILC1	3337	3.36312
PC	Patient 1	IFN ILC1	3844	2.67146
PC	Patient 1	CD160+ ILC1	4405	0.690314
PC	Patient 1	nILC	5976	0.0030102
PC	Patient 1	NKp44+ ILC3	5939	1.58821
PC	Patient 1	CD160+ ILC1	4435	1.01344
PC	Patient 1	CD160+ ILC1	6988	0.830745
PC	Patient 1	ICAM1+ ILC1	4933	0.0760541
PC	Patient 1	CD16+ mNK B	4250	2.78111
PC	Patient 1	CD160+ ILC1	3660	0.100051
PC	Patient 1	CD160+ ILC1	8309	0.0922181
PC	Patient 1	CD16+ mNK B	2937	0.00225141
PC	Patient 1	NKp44+ ILC3	4124	1.4301
PC	Patient 1	CD160+ ILC1	3832	0.142226
PC	Patient 1	CD16+ mNK B	5111	1.23561
PC	Patient 1	nILC	3210	0.00301073
PC	Patient 1	nILC	3857	0.00191178
PC	Patient 1	CD16+ mNK B	2738	2.62316
PC	Patient 1	NKp44+ ILC3	2477	1.17405
PC	Patient 1	CD16+ mNK B	2351	1.60849
PC	Patient 1	ICAM1+ ILC1	4418	0.588703
PC	Patient 1	HLA-DR NK	3991	2.36882
PC	Patient 1	ILC1	4818	3.22194
PC	Patient 1	ICAM1+ ILC1	6370	0.165729
PC	Patient 1	CD16+ mNK B	4337	2.40126
PC	Patient 1	CD160+ ILC1	3783	1.27643
PC	Patient 1	CD16+ mNK A	4943	1.8919
PC	Patient 1	CD160+ ILC1	3205	0.0922176
PC	Patient 1	NKp44+ ILC3	4911	1.13552
PC	Patient 1	early NK	3802	0.453157
PC	Patient 1	ICAM1+ ILC1	4696	0.096317
PC	Patient 1	ICAM1+ ILC1	5521	0.544877
PC	Patient 1	CD16+ mNK B	2293	1.02736
PC	Patient 1	CD160+ ILC1	3614	1.33361
PC	Patient 1	NKp44+ ILC3	8143	1.36084
PC	Patient 1	early NK	5358	0.0178463
PC	Patient 1	nILC	7047	0.735558
PC	Patient 1	ICAM1+ ILC1	3552	0.373653
PC	Patient 1	NKp44+ ILC3	4881	0.343369
PC	Patient 1	NKp44+ ILC3	4214	0.22571
PC	Patient 1	CD16+ mNK B	3023	2.79515
PC	Patient 1	ILC1	4541	2.00723
PC	Patient 1	CD160+ ILC1	4820	1.53061
PC	Patient 1	CD16+ mNK A	4317	1.63472
PC	Patient 1	nILC	3791	0.038009
PC	Patient 1	ILC1	4588	1.31473
PC	Patient 1	ieILC1	4168	2.45511
PC	Patient 1	ieILC1	4679	2.95054
PC	Patient 1	CD160+ ILC1	4019	1.08236
PC	Patient 1	CD160+ ILC1	5105	0.840337
PC	Patient 1	nILC	3035	0.332619
PC	Patient 1	ILC2	3055	12.4121
PC	Patient 1	ICAM1+ ILC1	2605	1.20636
PC	Patient 1	ILC1	3856	1.50525
PC	Patient 1	CD16+ mNK B	3575	3.02089
PC	Patient 1	ieILC1	8606	4.361
PC	Patient 1	ILC2	6244	12.4121
PC	Patient 1	CD16+ mNK A	5846	4.36085
PC	Patient 1	ILC1	5779	1.9406
PC	Patient 1	early NK	5028	0.197829
PC	Patient 1	ILC1	4562	0.948288
PC	Patient 1	ICAM1+ ILC1	4760	0.950626
PC	Patient 1	HLA-DR NK	3420	2.66788
PC	Patient 1	ILC1	4005	2.31753
PC	Patient 1	CD16+ mNK A	3852	1.91451
PC	Patient 1	CD160+ ILC1	4793	1.02933
PC	Patient 1	CD160+ ILC1	4530	0.665048
PC	Patient 1	CD160+ ILC1	4994	1.68772
PC	Patient 1	NKp44+ ILC3	2990	1.05872
PC	Patient 1	CD16+ mNK B	3909	2.72806
PC	Patient 1	CD160+ ILC1	5746	0.953763
PC	Patient 1	HLA-DR NK	4673	2.25475
PC	Patient 1	ILC1	3873	0.204349
PC	Patient 1	NKp44+ ILC3	3721	0.900426
PC	Patient 1	CD160+ ILC1	3632	1.11471e-05
PC	Patient 1	ILC2	2284	12.4121
PC	Patient 1	CD160+ ILC1	5644	1.22088e-05
PC	Patient 1	ICAM1+ ILC1	4517	0.988394
PC	Patient 1	ICAM1+ ILC1	6726	0.940622
PC	Patient 1	early NK	4090	3.92804e-05
PC	Patient 1	NKp44+ ILC3	3494	1.67
PC	Patient 1	CD160+ ILC1	4912	1.11703
PC	Patient 1	CD160+ ILC1	6801	1.62062
PC	Patient 1	ieILC1	6279	3.52052
PC	Patient 1	CD160+ ILC1	4455	1.28207
PC	Patient 1	HLA-DR NK	3471	1.70901
PC	Patient 1	CD160+ ILC1	3464	0.275756
PC	Patient 1	CD160+ ILC1	5380	0.523782
PC	Patient 1	NKp44+ ILC3	5779	0.383176
PC	Patient 1	early NK	4606	0.00178063
PC	Patient 1	early NK	5241	0.0202682
PC	Patient 1	early NK	4238	3.87495e-05
PC	Patient 1	CD160+ ILC1	3564	0.163817
PC	Patient 1	HLA-DR NK	3512	2.66788
PC	Patient 1	ILC1	3258	2.98698
PC	Patient 1	NKp44+ ILC3	4380	1.36084
PC	Patient 1	CD160+ ILC1	5377	0.0568851
PC	Patient 1	nILC	1552	0.379568
PC	Patient 1	ICAM1+ ILC1	4705	0.280224
PC	Patient 1	ILC1	3123	2.03399
PC	Patient 1	CD16+ mNK B	2347	2.54194
PC	Patient 1	CD160+ ILC1	4775	1.62392
PC	Patient 1	early NK	8388	0
PC	Patient 1	early NK	4776	3.82187e-05
PC	Patient 1	CD160+ ILC1	4346	2.96833
PC	Patient 1	CD16+ mNK A	6199	2.12512
PC	Patient 1	CD160+ ILC1	3486	0.0716407
PC	Patient 1	ILC1	3374	2.28442
PC	Patient 1	NKp44+ ILC3	8749	1.04981
PC	Patient 1	IFN ILC1	5047	2.67146
PC	Patient 1	CD160+ ILC1	4578	1.76238
PC	Patient 1	nILC	3095	0.0251288
PC	Patient 1	HLA-DR NK	4400	1.31909
PC	Patient 1	NKp44+ ILC3	2608	1.58821
PC	Patient 1	IFN ILC1	3950	2.79305
PC	Patient 1	NKp44+ ILC3	6328	0.0121768
PC	Patient 1	CD16+ mNK B	4201	1.47636
PC	Patient 1	nILC	1865	0.175792
PC	Patient 1	HLA-DR NK	5222	0.589557
PC	Patient 1	early NK	4698	0.141698
PC	Patient 1	ICAM1+ ILC1	5790	0.935855
PC	Patient 1	CD160+ ILC1	4787	2.76935
PC	Patient 1	CD160+ ILC1	8491	0.750773
PC	Patient 1	CD16+ mNK A	5207	0.076084
PC	Patient 1	CD160+ ILC1	4881	1.16779e-05
PC	Patient 1	CD16+ mNK B	3466	1.31244
PC	Patient 1	ICAM1+ ILC1	4956	0.735426
PC	Patient 1	ILC2	4833	11.6418
PC	Patient 1	ICAM1+ ILC1	3470	0.492772
PC	Patient 1	CD160+ ILC1	4077	1.53061
PC	Patient 1	ILC1	7712	0.963438
PC	Patient 1	ICAM1+ ILC1	5069	0.223967
PC	Patient 1	early NK	4462	0.0203198
PC	Patient 1	CD160+ ILC1	3765	1.20453
PC	Patient 1	HLA-DR NK	5138	2.71771
PC	Patient 1	IFN ILC1	3319	2.67146
PC	Patient 1	CD160+ ILC1	5258	1.53061
PC	Patient 1	CD160+ ILC1	3647	0.974097
PC	Patient 1	ICAM1+ ILC1	5162	0.36787
PC	Patient 1	CD16+ mNK A	5684	2.64518
PC	Patient 1	ICAM1+ ILC1	4364	0.933627
PC	Patient 1	NKp44+ ILC3	3145	1.43684
PC	Patient 1	CD160+ ILC1	4163	2.67146
PC	Patient 1	CD16+ mNK A	3514	0.998465
PC	Patient 1	IFN ILC1	3680	2.67146
PC	Patient 1	CD160+ ILC1	4070	0.020122
PC	Patient 1	early NK	8968	1.06163e-05
PC	Patient 1	early NK	3495	0.319492
PC	Patient 1	ILC2	5231	11.8512
PC	Patient 1	IFN ILC1	4526	2.67146
PC	Patient 1	IFN ILC1	3990	2.77342
PC	Patient 1	ieILC1	3634	2.98295
PC	Patient 1	ILC2	2406	12.0111
PC	Patient 1	CD16+ mNK A	5569	2.75683
PC	Patient 1	CD160+ ILC1	3933	0.0475715
PC	Patient 1	early NK	3022	0.00554716
PC	Patient 1	CD16+ mNK B	3872	2.78674
PC	Patient 1	CD16+ mNK A	5306	1.17907
PC	Patient 1	CD16+ mNK B	3441	1.91414
PC	Patient 1	CD160+ ILC1	5048	2.65631
PC	Patient 1	ILC1	7184	0.933627
PC	Patient 1	CD160+ ILC1	5330	0.978044
PC	Patient 1	ILC1	4824	1.31408
PC	Patient 1	ILC1	5640	2.08927
PC	Patient 1	early NK	3366	0.0203204
PC	Patient 1	CD160+ ILC1	4945	1.07616
PC	Patient 1	IFN ILC1	5705	2.78221
PC	Patient 1	CD160+ ILC1	5204	1.53285
PC	Patient 1	HLA-DR NK	4123	2.66789
PC	Patient 1	CD160+ ILC1	4264	2.56942
PC	Patient 1	CD16+ mNK A	3879	2.47619
PC	Patient 1	CD160+ ILC1	4177	1.00855e-05
PC	Patient 1	CD160+ ILC1	3988	0.00198052
PC	Patient 1	CD16+ mNK B	4301	1.04737
PC	Patient 1	ieILC1	3944	2.60473
PC	Patient 1	NKp44+ ILC3	4223	1.06955
PC	Patient 1	ICAM1+ ILC1	4274	0.16573
PC	Patient 1	CD16+ mNK B	3503	2.81012
PC	Patient 1	ICAM1+ ILC1	5006	0.647099
PC	Patient 1	HLA-DR NK	4154	2.81068
PC	Patient 1	CD160+ ILC1	3716	1.25609
PC	Patient 1	CD160+ ILC1	4930	0.722761
PC	Patient 1	nILC	4837	0.0276943
PC	Patient 1	ICAM1+ ILC1	4780	0.120532
PC	Patient 1	ILC1	4201	1.43296
PC	Patient 1	CD160+ ILC1	4405	1.09308
PC	Patient 1	ICAM1+ ILC1	5305	0.949317
PC	Patient 1	ILC1	3677	1.99074
PC	Patient 1	ieILC1	4899	3.1391
PC	Patient 1	HLA-DR NK	3985	1.36572
PC	Patient 1	HLA-DR NK	4178	1.16779e-05
PC	Patient 1	early NK	4673	0.0102308
PC	Patient 1	CD160+ ILC1	4359	0.241658
PC	Patient 1	ICAM1+ ILC1	5079	0.539133
PC	Patient 1	early NK	5938	0.0611651
PC	Patient 1	CD160+ ILC1	4735	0
PC	Patient 1	ILC1	8651	0.792472
PC	Patient 1	CD160+ ILC1	4579	1.78175
PC	Patient 1	ILC1	4663	1.76074
PC	Patient 1	CD16+ mNK B	4074	1.32428
PC	Patient 1	CD160+ ILC1	3812	2.99261
PC	Patient 1	CD16+ mNK B	4367	1.02736
PC	Patient 1	ICAM1+ ILC1	5489	0.935856
PC	Patient 1	CD160+ ILC1	4121	0.378526
PC	Patient 1	NKp44+ ILC3	3782	0.903867
PC	Patient 1	early NK	5720	0.0580748
PC	Patient 1	CD160+ ILC1	4621	2.69087
PC	Patient 1	CD16+ mNK B	2238	2.31339
PC	Patient 1	CD16+ mNK B	3906	1.46257
PC	Patient 1	early NK	4616	3.76879e-05
PC	Patient 1	ILC1	4199	0.200575
PC	Patient 1	CD16+ mNK A	4815	3.05794
PC	Patient 1	ILC1	4140	1.72409
PC	Patient 1	CD160+ ILC1	3794	0.280224
PC	Patient 1	ILC1	3462	1.78631
PC	Patient 1	CD160+ ILC1	5168	0.453942
PC	Patient 1	nILC	3519	0.735558
PC	Patient 1	NKp44+ ILC3	3944	1.02702
PC	Patient 1	CD16+ mNK B	3986	2.88074
PC	Patient 1	nILC	2994	0.34723
PC	Patient 1	IFN ILC1	5600	2.67146
PC	Patient 1	early NK	5779	0.0611656
PC	Patient 1	ILC1	3712	1.39556
PC	Patient 1	HLA-DR NK	4350	2.66789
PC	Patient 1	CD16+ mNK A	5210	1.27982
PC	Patient 1	CD160+ ILC1	4073	0.325682
PC	Patient 1	CD160+ ILC1	4693	0.0922171
PC	Patient 1	CD160+ ILC1	4715	1.02933
PC	Patient 1	ICAM1+ ILC1	4333	0.280225
PC	Patient 1	CD160+ ILC1	4026	3.41403
PC	Patient 1	ICAM1+ ILC1	3974	0.478121
PC	Patient 1	CD160+ ILC1	3709	1.58703
PC	Patient 1	CD160+ ILC1	3506	0.514983
PC	Patient 1	CD160+ ILC1	3981	1.04742
PC	Patient 1	ILC1	4207	1.94688
PC	Patient 1	CD160+ ILC1	3902	0.586643
PC	Patient 1	HLA-DR NK	3782	2.0324
PC	Patient 1	CD160+ ILC1	4253	1.02933
PC	Patient 1	NKp44+ ILC3	3102	1.36249
PC	Patient 1	CD16+ mNK B	4389	2.35354
PC	Patient 1	CD160+ ILC1	5848	1.09308
PC	Patient 1	CD16+ mNK B	2859	2.17989
PC	Patient 1	ieILC1	5115	2.79567
PC	Patient 1	CD16+ mNK B	4238	2.92004
PC	Patient 1	CD160+ ILC1	4222	2.06924
PC	Patient 1	HLA-DR NK	3127	2.02757
PC	Patient 1	CD160+ ILC1	8309	3.09615
PC	Patient 1	CD16+ mNK B	2580	1.84834
PC	Patient 1	CD16+ mNK B	5702	1.98474
PC	Patient 1	CD160+ ILC1	5170	0.638771
PC	Patient 1	HLA-DR NK	5333	2.54195
PC	Patient 1	CD16+ mNK A	3931	4.36085
PC	Patient 1	early NK	6256	0.0101118
PC	Patient 1	CD16+ mNK B	3196	2.42032
PC	Patient 1	ILC1	9498	2.90627
PC	Patient 1	CD160+ ILC1	7666	0.549788
PC	Patient 1	ICAM1+ ILC1	5139	0.478122
PC	Patient 1	ieILC1	3997	2.68407
PC	Patient 1	CD160+ ILC1	6080	9.55468e-06
PC	Patient 1	ICAM1+ ILC1	8321	0.933628
PC	Patient 1	early NK	5540	0.00699939
PC	Patient 1	NKp44+ ILC3	3980	1.03076
PC	Patient 1	nILC	2531	0.46791
PC	Patient 1	CD160+ ILC1	6760	1.11471e-05
PC	Patient 1	HLA-DR NK	4356	2.0923
PC	Patient 1	ieILC1	3706	4.5494
PC	Patient 1	nILC	2725	0.601457
PC	Patient 1	NKp44+ ILC3	5077	1.04981
PC	Patient 1	IFN ILC1	5598	2.67146
PC	Patient 1	ILC1	3320	2.11385
PC	Patient 1	CD16+ mNK B	3444	3.12965
PC	Patient 1	CD16+ mNK B	3731	2.93764
PC	Patient 1	ieILC1	4341	2.12436
PC	Patient 1	CD160+ ILC1	3711	1.09308
PC	Patient 1	ILC2	4256	12.5406
PC	Patient 1	IFN ILC1	3982	2.78222
PC	Patient 1	NKp44+ ILC3	6514	1.43684
PC	Patient 1	CD16+ mNK B	4272	2.42032
PC	Patient 1	CD160+ ILC1	4622	3.08093
PC	Patient 1	CD160+ ILC1	4119	1.85118
PC	Patient 1	LIGHT ILC1	4999	9.55468e-06
PC	Patient 1	CD16+ mNK B	4024	0.462598
PC	Patient 1	CD16+ mNK B	1960	2.68472
PC	Patient 1	NKp44+ ILC3	2367	1.36084
PC	Patient 1	NKp44+ ILC3	3476	0.383177
PC	Patient 1	CD16+ mNK A	5135	1.13329
PC	Patient 1	ILC1	7271	3.81887
PC	Patient 1	CD160+ ILC1	7763	0.649264
PC	Patient 1	ICAM1+ ILC1	3337	0.341821
PC	Patient 1	ICAM1+ ILC1	4997	0.478122
PC	Patient 1	CD160+ ILC1	7041	0.698243
PC	Patient 1	CD16+ mNK B	4274	1.0399
PC	Patient 1	CD160+ ILC1	4485	0.237831
PC	Patient 1	ILC1	3783	2.67146
PC	Patient 1	CD160+ ILC1	3950	0.750773
PC	Patient 1	CD16+ mNK B	3453	3.25566
PC	Patient 1	CD16+ mNK B	4606	2.35184
PC	Patient 1	ieILC1	5411	2.97573
PC	Patient 1	CD16+ mNK B	1400	2.38615
PC	Patient 1	CD160+ ILC1	4024	0.750774
PC	Patient 1	early NK	4314	0.329517
PC	Patient 1	CD16+ mNK B	4357	0.0631633
PC	Patient 1	NKp44+ ILC3	4816	1.36084
PC	Patient 1	nILC	4278	0.74834
PC	Patient 1	nILC	2220	0.0276938
PC	Patient 1	early NK	5778	0.0143253
PC	Patient 1	CD16+ mNK B	5384	3.62505
PC	Patient 1	ILC1	3609	1.47103
PC	Patient 1	HLA-DR NK	5675	3.71571e-05
PC	Patient 1	IFN ILC1	3681	2.67146
PC	Patient 1	nILC	2195	0.328825
PC	Patient 1	NKp44+ ILC3	3539	0.975723
PC	Patient 1	CD16+ mNK B	2679	2.85951
PC	Patient 1	CD16+ mNK A	4436	0.973029
PC	Patient 1	CD16+ mNK B	3301	2.92224
PC	Patient 1	HLA-DR NK	2013	2.46566
PC	Patient 1	ICAM1+ ILC1	3206	1.07196
PC	Patient 1	ILC1	3003	1.08972
PC	Patient 1	ICAM1+ ILC1	5922	0.933628
PC	Patient 1	CD160+ ILC1	5748	0.830746
PC	Patient 1	ICAM1+ ILC1	3572	0.438741
PC	Patient 1	IFN ILC1	4376	2.49563
PC	Patient 1	NKp44+ ILC3	3734	1.76882
PC	Patient 1	ILC1	4148	2.71149
PC	Patient 1	NKp44- ILC3	8337	1.11471e-05
PC	Patient 1	CD160+ ILC1	5363	0.0102019
PC	Patient 1	CD16+ mNK B	3466	2.24307
PC	Patient 1	ILC2	7359	12.4121
PC	Patient 1	ICAM1+ ILC1	7252	1.1698
PC	Patient 1	ieILC1	4009	4.1623
PC	Patient 1	CD160+ ILC1	4607	0.586644
PC	Patient 1	CD160+ ILC1	7019	0.758584
PC	Patient 1	early NK	3286	0.446524
PC	Patient 1	IFN ILC1	5474	1.85118
PC	Patient 1	HLA-DR NK	3579	2.33459
PC	Patient 1	CD160+ ILC1	3661	2.13043
PC	Patient 1	LIGHT ILC1	4631	2.78222
PC	Patient 1	ICAM1+ ILC1	5963	0.36013
PC	Patient 1	CD160+ ILC1	5128	0.593577
PC	Patient 1	ieILC1	6202	4.24287
PC	Patient 1	ieILC1	6069	4.18028
PC	Patient 1	CD160+ ILC1	5121	1.25086
PC	Patient 1	HLA-DR NK	4836	2.76386
PC	Patient 1	early NK	3565	0.0366193
PC	Patient 1	ILC1	3528	2.74675
PC	Patient 1	ICAM1+ ILC1	4751	0.935856
PC	Patient 1	CD160+ ILC1	3708	1.33361
PC	Patient 1	nILC	7021	0.0116708
PC	Patient 1	CD16+ mNK B	3311	1.97313
PC	Patient 1	ieILC1	4797	2.98851
PC	Patient 1	NKp44+ ILC3	1907	1.93645
PC	Patient 1	CD16+ mNK B	3539	1.06217
PC	Patient 1	IFN ILC1	4194	2.69351
PC	Patient 1	CD160+ ILC1	3016	0.760089
PC	Patient 1	ICAM1+ ILC1	3737	0.4237
PC	Patient 1	early NK	4601	0.0335236
PC	Patient 1	IFN ILC1	8259	2.67146
PC	Patient 1	IFN ILC1	4513	2.67146
PC	Patient 1	ILC1	3779	2.75549
PC	Patient 1	ILC2	4834	12.4121
PC	Patient 1	CD16+ mNK A	4822	3.25337
PC	Patient 1	ieILC1	5107	3.5302
PC	Patient 1	CD16+ mNK A	4141	1.10086
PC	Patient 1	early NK	3341	0.0610797
PC	Patient 1	ILC1	6573	1.87925
PC	Patient 1	CD160+ ILC1	3632	1.16106
PC	Patient 1	ILC1	4579	1.09846
PC	Patient 1	CD16+ mNK B	3654	2.99959
PC	Patient 1	ILC1	3429	1.22487
PC	Patient 1	ICAM1+ ILC1	4995	0.933629
PC	Patient 1	ICAM1+ ILC1	5561	0.0520047
PC	Patient 1	ILC2	3743	11.3383
PC	Patient 1	CD16+ mNK A	5552	4.36085
PC	Patient 1	CD16+ mNK B	3691	3.02089
PC	Patient 1	early NK	5562	0.22405
PC	Patient 1	CD16+ mNK B	3780	0.00225194
PC	Patient 1	HLA-DR NK	4272	1.3191
PC	Patient 1	HLA-DR NK	1774	2.68396
PC	Patient 1	early NK	3808	0.269829
PC	Patient 1	HLA-DR NK	8764	2.42274
PC	Patient 1	nILC	3313	0.398581
PC	Patient 1	ICAM1+ ILC1	6163	0.176418
PC	Patient 1	CD160+ ILC1	3647	1.06163e-05
PC	Patient 1	CD16+ mNK B	7868	3.02089
PC	Patient 1	CD160+ ILC1	4453	0.586644
PC	Patient 1	ICAM1+ ILC1	4193	0.280225
PC	Patient 1	CD16+ mNK A	6350	0.968104
PC	Patient 1	IFN ILC1	6052	2.67146
PC	Patient 1	HLA-DR NK	6079	2.19457
PC	Patient 1	ILC1	3800	3.08082
PC	Patient 1	NKp44- ILC3	5137	1.06163e-05
PC	Patient 1	ICAM1+ ILC1	7597	0.0115633
PC	Patient 1	CD160+ ILC1	4340	3.06721
PC	Patient 1	CD160+ ILC1	4648	0.586645
PC	Patient 1	HLA-DR NK	3555	1.92139
PC	Patient 1	CD16+ mNK B	2259	2.31339
PC	Patient 1	CD16+ mNK B	3518	0.00225247
PC	Patient 1	ILC1	5518	2.00963
PC	Patient 1	early NK	8689	0.0261614
PC	Patient 1	CD160+ ILC1	4972	0.876603
PC	Patient 1	ILC1	3116	3.74686
PC	Patient 1	ieILC1	3992	3.1313
PC	Patient 1	ICAM1+ ILC1	4894	0.360131
PC	Patient 1	NKp44+ ILC3	3334	1.66611
PC	Patient 1	CD160+ ILC1	4874	1.02933
PC	Patient 1	CD160+ ILC1	3204	0.0922166
PC	Patient 1	HLA-DR NK	4337	2.66789
PC	Patient 1	ICAM1+ ILC1	4590	0.144625
PC	Patient 1	CD16+ mNK B	4433	1.84834
PC	Patient 1	NKp44+ ILC3	3776	0.114934
PC	Patient 1	ieILC1	4077	2.71798
PC	Patient 1	CD160+ ILC1	8135	2.48715
PC	Patient 1	ILC1	4155	1.9337
PC	Patient 1	CD16+ mNK A	5283	2.09995
PC	Patient 1	NKp44+ ILC3	3620	1.82061
PC	Patient 1	IFN ILC1	5006	9.02386e-06
PC	Patient 1	CD16+ mNK A	4102	1.22694
PC	Patient 1	ICAM1+ ILC1	5101	0.237831
PC	Patient 1	early NK	4919	0.0339477
PC	Patient 1	HLA-DR NK	3242	2.67995
PC	Patient 1	CD16+ mNK A	4629	0.946109
PC	Patient 1	ICAM1+ ILC1	5083	0.26607
PC	Patient 1	CD160+ ILC1	3672	0.593578
PC	Patient 1	CD16+ mNK B	3744	1.03868
PC	Patient 1	CD16+ mNK A	4581	0.989376
PC	Patient 1	ILC2	2649	11.3257
PC	Patient 1	ILC1	4178	2.773
PC	Patient 1	CD160+ ILC1	3469	1.56063
PC	Patient 1	ILC1	6009	1.30855
PC	Patient 1	CD160+ ILC1	3819	0.822795
PC	Patient 1	ieILC1	5375	2.98851
PC	Patient 1	CD16+ mNK B	3429	1.4427
PC	Patient 1	CD160+ ILC1	3918	0.99562
PC	Patient 1	NKp44+ ILC3	3648	1.62175
PC	Patient 1	CD16+ mNK B	4310	1.0855
PC	Patient 1	NKp44+ ILC3	5408	1.67559
PC	Patient 1	CD160+ ILC1	3855	1.02933
PC	Patient 1	ILC1	4111	2.02772
PC	Patient 1	HLA-DR NK	3515	2.19457
PC	Patient 1	IFN ILC1	5506	2.67146
PC	Patient 1	CD160+ ILC1	3741	0.893254
PC	Patient 1	HLA-DR NK	3444	2.50909
PC	Patient 1	ICAM1+ ILC1	4650	0.165785
PC	Patient 1	NKp44+ ILC3	4401	1.70467
PC	Patient 1	NKp44+ ILC3	3812	0.720789
PC	Patient 1	IFN ILC1	3390	2.67147
PC	Patient 1	CD16+ mNK B	3416	0.96066
PC	Patient 1	early NK	4504	0.120921
PC	Patient 1	ieILC1	2822	1.85888
PC	Patient 1	ICAM1+ ILC1	4164	0.378208
PC	Patient 1	CD160+ ILC1	3425	0.148488
PC	Patient 1	nILC	2435	0.689579
PC	Patient 1	nILC	4049	0.533039
PC	Patient 1	CD160+ ILC1	4149	0.16573
PC	Patient 1	early NK	4516	0
PC	Patient 1	NKp44- ILC3	5936	1.00855e-05
PC	Patient 1	CD160+ ILC1	5733	1.53385
PC	Patient 1	ILC2	3935	11.298
PC	Patient 1	CD160+ ILC1	4349	1.04747
PC	Patient 1	NKp44+ ILC3	2928	0.881093
PC	Patient 1	ICAM1+ ILC1	5462	0.264337
PC	Patient 1	CD16+ mNK A	5442	3.60059
PC	Patient 1	CD160+ ILC1	5720	0.700822
PC	Patient 1	NKp44+ ILC3	3826	1.8369
PC	Patient 1	LIGHT ILC1	1983	2.78222
PC	Patient 1	ICAM1+ ILC1	4213	0.0343294
PC	Patient 1	CD16+ mNK B	3601	1.32226
PC	Patient 1	ieILC1	4236	3.54954
PC	Patient 1	CD16+ mNK A	4399	0.827591
PC	Patient 1	CD160+ ILC1	4372	1.92433
PC	Patient 1	IFN ILC1	4468	2.8204
PC	Patient 1	ICAM1+ ILC1	5367	0.5338
PC	Patient 1	nILC	2953	0.224275
PC	Patient 1	ieILC1	4478	2.93594
PC	Patient 1	CD160+ ILC1	2450	0.830746
PC	Patient 1	early NK	6982	0.277108
PC	Patient 1	CD160+ ILC1	3984	2.92906
PC	Patient 1	CD16+ mNK B	3190	1.99374
PC	Patient 1	CD16+ mNK B	3563	2.737
PC	Patient 1	ICAM1+ ILC1	4019	0.361041
PC	Patient 1	CD160+ ILC1	7471	0.830747
PC	Patient 1	CD160+ ILC1	4557	0.96654
PC	Patient 1	ieILC1	3193	3.30011
PC	Patient 1	ieILC1	5190	4.2376
PC	Patient 1	CD16+ mNK A	5365	1.92192
PC	Patient 1	ILC1	4235	3.81887
PC	Patient 1	early NK	9520	0.0101124
PC	Patient 1	HLA-DR NK	4496	2.66789
PC	Patient 1	CD16+ mNK B	2911	2.38532
PC	Patient 1	CD16+ mNK B	2966	3.02089
PC	Patient 1	early NK	3577	0.0205762
PC	Patient 1	CD16+ mNK B	3397	1.46528
PC	Patient 1	CD160+ ILC1	4154	0.978044
PC	Patient 1	NKp44+ ILC3	2734	1.36084
PC	Patient 1	ILC1	4512	2.71149
PC	Patient 1	CD16+ mNK B	4672	0.871186
PC	Patient 1	CD16+ mNK B	3817	2.33773
PC	Patient 1	ILC1	2969	1.91486
PC	Patient 1	NKp44+ ILC3	4672	0.383177
PC	Patient 1	ICAM1+ ILC1	3805	0.933629
PC	Patient 1	early NK	4096	0.176477
PC	Patient 1	CD160+ ILC1	6355	2.6881
PC	Patient 1	IFN ILC1	6027	2.53871
PC	Patient 1	CD16+ mNK B	5827	0.734692
PC	Patient 1	early NK	9879	0.0101129
PC	Patient 1	HLA-DR NK	3652	1.53815
PC	Patient 1	ILC1	3140	0.956031
PC	Patient 1	ILC2	4777	11.3257
PC	Patient 1	early NK	6315	0.000850246
PC	Patient 1	HLA-DR NK	3054	2.13236
PC	Patient 1	CD160+ ILC1	5546	0.140236
PC	Patient 1	ICAM1+ ILC1	4227	0.949317
PC	Patient 1	early NK	6456	0.319135
PC	Patient 1	ILC1	4327	3.11403
PC	Patient 1	IFN ILC1	4377	2.67147
PC	Patient 1	ILC1	4069	2.14792
PC	Patient 1	early NK	4414	0.00539719
PC	Patient 1	CD160+ ILC1	2481	0.170786
PC	Patient 1	ICAM1+ ILC1	4287	0.478123
PC	Patient 1	CD160+ ILC1	5660	1.33361
PC	Patient 1	CD160+ ILC1	5431	1.30356
PC	Patient 1	CD16+ mNK A	5580	3.96094
PC	Patient 1	early NK	2810	0.00533653
PC	Patient 1	ILC2	4904	3.66263e-05
PC	Patient 1	IFN ILC1	5054	2.67147
PC	Patient 1	ieILC1	5554	2.16077
PC	Patient 1	ILC1	6346	2.03399
PC	Patient 1	early NK	5414	0.255609
PC	Patient 1	CD160+ ILC1	4000	0.549789
PC	Patient 1	early NK	5740	0.00290335
PC	Patient 1	ICAM1+ ILC1	7717	0.0256055
PC	Patient 1	early NK	4080	0.133617
PC	Patient 1	CD16+ mNK B	4347	1.46528
PC	Patient 1	NKp44+ ILC3	6065	0.383178
PC	Patient 1	nILC	2694	0.0276933
PC	Patient 1	CD16+ mNK B	4508	1.71558
PC	Patient 1	HLA-DR NK	3982	0.951361
PC	Patient 1	early NK	2842	0.0116964
PC	Patient 1	CD16+ mNK A	3244	2.08664
PC	Patient 1	NKp44+ ILC3	5085	9.55468e-06
PC	Patient 1	ILC1	3915	3.16604
PC	Patient 1	IFN ILC1	2873	2.69833
PC	Patient 1	CD16+ mNK B	1316	1.47636
PC	Patient 1	ILC1	3424	1.94688
PC	Patient 1	CD16+ mNK B	3256	1.83606
PC	Patient 1	IFN ILC1	4540	3.05767
PC	Patient 1	HLA-DR NK	5365	2.30941
PC	Patient 1	CD16+ mNK B	8112	2.78372
PC	Patient 1	HLA-DR NK	4363	1.51562
PC	Patient 1	early NK	4432	0.0500874
PC	Patient 1	NKp44+ ILC3	3690	0.167885
PC	Patient 1	CD160+ ILC1	5393	0.750774
PC	Patient 1	HLA-DR NK	3904	1.02839
PC	Patient 1	ILC1	4367	1.99208
PC	Patient 1	HLA-DR NK	3951	2.53522
PC	Patient 1	HLA-DR NK	4053	2.16807
PC	Patient 1	ILC1	4225	1.81606
PC	Patient 1	IFN ILC1	5132	2.67147
PC	Patient 1	ILC2	4030	11.3257
PC	Patient 1	LIGHT ILC1	6259	8.49305e-06
PC	Patient 1	early NK	8881	1.06163e-06
PC	Patient 1	CD160+ ILC1	4658	0.118795
PC	Patient 1	ILC1	3286	3.09796
PC	Patient 1	ICAM1+ ILC1	5222	1.00734
PC	Patient 1	ICAM1+ ILC1	8334	0.0146957
PC	Patient 1	CD16+ mNK B	3640	1.9819
PC	Patient 1	HLA-DR NK	3528	1.3191
PC	Patient 1	ILC1	6546	1.9448
PC	Patient 1	CD160+ ILC1	3811	0.0334206
PC	Patient 1	HLA-DR NK	4239	0.0760846
PC	Patient 1	CD16+ mNK A	4379	1.62172
PC	Patient 1	nILC	3883	0.0276927
PC	Patient 1	HLA-DR NK	3707	1.0079
PC	Patient 1	HLA-DR NK	4336	2.38595
PC	Patient 1	CD160+ ILC1	5100	0.377484
PC	Patient 1	HLA-DR NK	4229	1.20193
PC	Patient 1	CD16+ mNK A	5489	4.35915
PC	Patient 1	CD160+ ILC1	6395	0.76815
PC	Patient 1	ieILC1	4113	3.35756
PC	Patient 1	CD160+ ILC1	4995	0.919443
PC	Patient 1	CD16+ mNK B	3430	1.47636
PC	Patient 1	HLA-DR NK	4424	2.30307
PC	Patient 1	CD16+ mNK B	3038	2.93487
PC	Patient 1	CD16+ mNK B	5155	2.16431
PC	Patient 1	early NK	5330	0.0755584
PC	Patient 1	CD16+ mNK B	1374	3.54881
PC	Patient 1	IFN ILC1	4831	2.67147
PC	Patient 1	CD16+ mNK B	4460	0.81586
PC	Patient 1	nILC	3503	0.340797
PC	Patient 1	CD16+ mNK B	4182	2.35185
PC	Patient 1	CD16+ mNK B	9556	0.35581
PC	Patient 1	NKp44+ ILC3	4733	1.75904
PC	Patient 1	CD16+ mNK A	4136	1.04188
PC	Patient 1	early NK	4411	0.0143648
PC	Patient 1	ICAM1+ ILC1	5115	0.478123
PC	Patient 1	ICAM1+ ILC1	3409	0.498109
PC	Patient 1	CD160+ ILC1	3680	1.65633
PC	Patient 1	NKp44+ ILC3	2505	9.02386e-06
PC	Patient 1	IFN ILC1	4221	2.67147
PC	Patient 1	CD160+ ILC1	6408	0.694695
PC	Patient 1	early NK	7195	0.000231699
PC	Patient 1	HLA-DR NK	2916	2.50459
PC	Patient 1	CD16+ mNK B	3586	2.3944
PC	Patient 1	CD16+ mNK B	3650	2.03466
PC	Patient 1	CD16+ mNK B	2187	1.97076
PC	Patient 1	CD160+ ILC1	4616	0.237832
PC	Patient 1	early NK	4505	0.0102557
PC	Patient 1	CD16+ mNK B	3751	0.402841
PC	Patient 1	NKp44- ILC3	7495	8.49305e-06
PC	Patient 1	NKp44+ ILC3	5353	0.383178
PC	Patient 1	CD16+ mNK B	6877	2.42032
PC	Patient 1	CD160+ ILC1	2782	0.721864
PC	Patient 1	HLA-DR NK	3508	0.930142
PC	Patient 1	HLA-DR NK	4514	2.81068
PC	Patient 1	HLA-DR NK	2930	2.45004
PC	Patient 1	CD16+ mNK B	3434	1.32428
PC	Patient 1	early NK	4392	0
PC	Patient 1	NKp44+ ILC3	5866	1.04981
PC	Patient 1	ieILC1	4558	4.31252
PC	Patient 1	CD160+ ILC1	7503	1.94982
PC	Patient 1	IFN ILC1	3437	2.69655
PC	Patient 1	CD16+ mNK B	3123	2.83291
PC	Patient 1	ieILC1	5100	2.22687
PC	Patient 1	ILC2	3466	12.4121
PC	Patient 1	CD16+ mNK B	5443	3.56799
PC	Patient 1	ICAM1+ ILC1	4392	0.534218
PC	Patient 1	CD160+ ILC1	4714	1.65082
PC	Patient 1	CD160+ ILC1	3492	0.0147056
PC	Patient 1	early NK	5848	5.30816e-07
PC	Patient 1	NKp44- ILC3	9034	7.96223e-06
PC	Patient 1	CD16+ mNK B	4429	0.0443765
PC	Patient 1	ILC1	4008	1.4595
PC	Patient 1	ILC1	3831	0.712544
PC	Patient 1	early NK	4267	0.263867
PC	Patient 1	CD160+ ILC1	2260	1.53061
PC	Patient 1	NKp44+ ILC3	4295	1.13581
PC	Patient 1	CD160+ ILC1	5482	1.66344
PC	Patient 1	CD160+ ILC1	5757	0.742948
PC	Patient 1	ILC1	3652	1.31257
PC	Patient 1	CD16+ mNK B	4720	0.81586
PC	Patient 1	IFN ILC1	5316	2.80892
PC	Patient 1	CD160+ ILC1	4156	1.31551
PC	Patient 1	ILC1	3547	1.44139
PC	Patient 1	NKp44+ ILC3	2826	1.03676
PC	Patient 1	NKp44+ ILC3	3647	1.61096
PC	Patient 1	ieILC1	3942	3.31552
PC	Patient 1	early NK	7145	0.167258
PC	Patient 1	early NK	5557	0.00992012
PC	Patient 1	early NK	4435	0.109884
PC	Patient 1	HLA-DR NK	3702	2.66152
PC	Patient 1	ICAM1+ ILC1	4884	0.585002
PC	Patient 1	CD16+ mNK A	3532	2.51084
PC	Patient 1	ILC1	2855	3.31059
PC	Patient 1	early NK	9120	0.398582
PC	Patient 1	ILC1	3144	0.182602
PC	Patient 1	HLA-DR NK	4600	2.66789
PC	Patient 1	ieILC1	6454	4.27031
PC	Patient 1	NKp44+ ILC3	9177	7.43142e-06
PC	Patient 1	CD160+ ILC1	4724	2.99312
PC	Patient 1	CD16+ mNK B	4093	2.11358
PC	Patient 1	ILC1	8606	2.08927
PC	Patient 1	nILC	1902	0.735559
PC	Patient 1	ILC1	3338	1.31233
PC	Patient 1	CD16+ mNK B	3759	3.03911
PC	Patient 1	CD16+ mNK A	3871	2.9156
PC	Patient 1	ILC1	4748	0.839767
PC	Patient 1	HLA-DR NK	3673	2.38614
PC	Patient 1	NKp44+ ILC3	2639	1.3024
PC	Patient 1	IFN ILC1	5077	2.67147
PC	Patient 1	ILC1	5340	3.70949
PC	Patient 1	CD160+ ILC1	3217	0.237832
PC	Patient 1	IFN ILC1	3416	2.67273
PC	Patient 1	ILC1	4450	1.88686
PC	Patient 1	CD160+ ILC1	6738	0.41903
PC	Patient 1	early NK	6304	0.0190354
PC	Patient 1	ILC1	3225	2.02772
PC	Patient 1	IFN ILC1	3717	2.67147
PC	Patient 1	CD16+ mNK B	4925	2.34887
PC	Patient 1	NKp44+ ILC3	5941	1.05258
PC	Patient 1	ILC1	7205	1.41625
PC	Patient 1	ILC1	4243	1.42119
PC	Patient 1	ILC2	3538	12.4121
PC	Patient 1	ICAM1+ ILC1	5158	0.165731
PC	Patient 1	early NK	3960	0.0837407
PC	Patient 1	CD160+ ILC1	4537	2.74284
PC	Patient 1	early NK	4352	0.0203209
PC	Patient 1	IFN ILC1	4734	2.67147
PC	Patient 1	CD160+ ILC1	4363	0.593578
PC	Patient 1	early NK	8276	0.411409
PC	Patient 1	ILC1	3696	3.1784
PC	Patient 1	nILC	2630	0.290525
PC	Patient 1	IFN ILC1	4164	2.67147
PC	Patient 1	IFN ILC1	4204	2.67147
PC	Patient 1	nILC	3251	0.0783681
PC	Patient 1	CD160+ ILC1	5361	0.794246
PC	Patient 1	CD160+ ILC1	4530	0.743259
PC	Patient 1	ieILC1	5937	3.54954
PC	Patient 1	CD16+ mNK B	2744	0.002253
PC	Patient 1	CD16+ mNK A	3732	1.96802
PC	Patient 1	ieILC1	4853	3.15541
PC	Patient 1	CD160+ ILC1	3984	0.648576
PC	Patient 1	ieILC1	4265	2.98989
PC	Patient 1	early NK	5211	3.60955e-05
PC	Patient 1	CD16+ mNK A	4705	1.09714
PC	Patient 1	CD16+ mNK B	1522	2.42032
PC	Patient 1	CD16+ mNK B	3473	2.11527
PC	Patient 1	ILC1	5130	2.15111
PC	Patient 1	nILC	3039	0.53304
PC	Patient 1	ieILC1	5184	2.79567
PC	Patient 1	IFN ILC1	4638	2.67147
PC	Patient 1	CD16+ mNK B	3828	1.02736
PC	Patient 1	ICAM1+ ILC1	3948	0.938352
PC	Patient 1	ICAM1+ ILC1	5216	0.74651
PC	Patient 1	HLA-DR NK	4180	1.3191
PC	Patient 1	ieILC1	4397	2.98851
PC	Patient 1	IFN ILC1	5470	2.52837
PC	Patient 1	IFN ILC1	4032	2.67147
PC	Patient 1	CD160+ ILC1	4307	1.6709
PC	Patient 1	early NK	4077	0.189035
PC	Patient 1	CD160+ ILC1	5063	0.982382
PC	Patient 1	ILC1	4579	3.40926
PC	Patient 1	CD160+ ILC1	4297	0.949318
PC	Patient 1	CD160+ ILC1	4622	2.65519
PC	Patient 1	ICAM1+ ILC1	5841	0.362684
PC	Patient 1	early NK	2044	0.264808
PC	Patient 1	ICAM1+ ILC1	3267	0.063348
PC	Patient 1	early NK	2040	0.0101134
PC	Patient 1	CD160+ ILC1	3639	0.092216
PC	Patient 1	early NK	3663	0.264809
PC	Patient 1	CD160+ ILC1	2960	0.638764
PC	Patient 1	CD16+ mNK A	5188	4.36085
PC	Patient 1	NKp44+ ILC3	4075	1.04817
PC	Patient 1	ICAM1+ ILC1	4668	0.351255
PC	Patient 1	CD16+ mNK B	2293	3.06704
PC	Patient 1	ieILC1	4383	1.72233
PC	Patient 1	ICAM1+ ILC1	4624	1.20704
PC	Patient 1	early NK	5073	0.0624131
PC	Patient 1	CD160+ ILC1	4166	1.25417
PC	Patient 1	CD160+ ILC1	5234	1.53061
PC	Patient 1	CD160+ ILC1	5336	0.37152
PC	Patient 1	nILC	2254	0.456912
PC	Patient 1	ICAM1+ ILC1	5273	0.028774
PC	Patient 1	CD160+ ILC1	4593	0.629533
PC	Patient 1	CD160+ ILC1	3906	1.55201
PC	Patient 1	nILC	2761	0.754733
PC	Patient 1	early NK	3609	0.26481
PC	Patient 1	ILC1	3964	1.94465
PC	Patient 1	ieILC1	2769	1.77385
PC	Patient 1	early NK	5395	0.0776414
PC	Patient 1	ILC1	4025	1.31426
PC	Patient 1	HLA-DR NK	2523	1.86541
PC	Patient 1	HLA-DR NK	2916	2.1485
PC	Patient 1	CD160+ ILC1	4815	1.58703
PC	Patient 1	early NK	3490	0.00290388
PC	Patient 1	HLA-DR NK	4422	1.74489
PC	Patient 1	ILC1	3910	2.08927
PC	Patient 1	ILC2	3788	12.4121
PC	Patient 1	early NK	3910	3.55646e-05
PC	Patient 1	HLA-DR NK	3971	2.66371
PC	Patient 1	CD16+ mNK B	3437	1.84834
PC	Patient 1	ILC1	4134	2.08927
PC	Patient 1	CD160+ ILC1	5315	1.76239
PC	Patient 1	ILC1	4063	2.92688
PC	Patient 1	CD160+ ILC1	3691	0.659073
PC	Patient 1	HLA-DR NK	3574	1.69349
PC	Patient 1	CD160+ ILC1	4980	0.722762
PC	Patient 1	nILC	2075	0.290525
PC	Patient 1	ILC1	4541	3.81887
PC	Patient 1	CD160+ ILC1	4926	0.139088
PC	Patient 1	early NK	5380	0.280485
PC	Patient 1	CD160+ ILC1	3837	1.24088
PC	Patient 1	NKp44+ ILC3	4717	0.379916
PC	Patient 1	HLA-DR NK	5738	1.84423
PC	Patient 1	NKp44+ ILC3	3178	1.12718
PC	Patient 1	CD16+ mNK B	4101	0.654204
PC	Patient 1	nILC	2341	0.218994
PC	Patient 1	IFN ILC1	4026	2.68356
PC	Patient 1	ILC1	4109	1.41912
PC	Patient 1	HLA-DR NK	3537	1.52184
PC	Patient 1	IFN ILC1	5598	2.90839
PC	Patient 1	NKp44+ ILC3	3490	0.179261
PC	Patient 1	CD160+ ILC1	3751	3.08087
PC	Patient 1	CD160+ ILC1	4151	0.549789
PC	Patient 1	CD16+ mNK A	4668	2.1598
PC	Patient 1	CD160+ ILC1	3874	2.06995
PC	Patient 1	ILC1	3112	2.02772
PC	Patient 1	ILC1	5162	1.55228
PC	Patient 1	CD160+ ILC1	3267	1.13138
PC	Patient 1	CD16+ mNK B	4855	0.00225353
PC	Patient 1	ICAM1+ ILC1	4933	0.478124
PC	Patient 1	CD160+ ILC1	3930	1.07051
PC	Patient 1	CD160+ ILC1	3503	1.18193
PC	Patient 1	CD160+ ILC1	8334	1.02933
PC	Patient 1	CD16+ mNK B	5160	3.02089
PC	Patient 1	CD160+ ILC1	4222	1.45815
PC	Patient 1	CD160+ ILC1	4351	0.390187
PC	Patient 1	CD160+ ILC1	3474	0.54979
PC	Patient 1	ieILC1	6611	3.92933
PC	Patient 1	CD16+ mNK A	2503	3.96757
PC	Patient 1	CD16+ mNK A	6862	2.07383
PC	Patient 1	ILC1	3856	2.14789
PC	Patient 1	LIGHT ILC1	3423	2.78222
PC	Patient 1	ICAM1+ ILC1	5798	0.353653
PC	Patient 1	HLA-DR NK	3770	1.16357
PC	Patient 1	CD16+ mNK B	3728	2.69136
PC	Patient 1	early NK	7147	0.0130861
PC	Patient 1	CD16+ mNK A	3865	3.18672
PC	Patient 1	CD160+ ILC1	3214	2.15106
PC	Patient 1	LIGHT ILC1	4067	0.760692
PC	Patient 1	ILC1	2989	0.937381
PC	Patient 1	ILC1	3324	1.9487
PC	Patient 1	HLA-DR NK	3248	1.3519
PC	Patient 1	HLA-DR NK	2948	2.55904
PC	Patient 1	IFN ILC1	3140	2.67147
PC	Patient 1	CD160+ ILC1	3882	1.66037
PC	Patient 1	CD16+ mNK B	5290	1.24079
PC	Patient 1	ieILC1	4389	3.39386
PC	Patient 1	CD160+ ILC1	4432	2.6592
PC	Patient 1	ieILC1	4190	3.15541
PC	Patient 1	NKp44+ ILC3	4789	1.41296
PC	Patient 1	ILC2	4211	11.4909
PC	Patient 1	CD160+ ILC1	3914	1.33361
PC	Patient 1	CD16+ mNK B	5317	1.12705
PC	Patient 1	early NK	4787	0.398583
PC	Patient 1	CD160+ ILC1	3741	1.33362
PC	Patient 1	CD160+ ILC1	5014	1.54025
PC	Patient 1	CD16+ mNK A	3948	3.18802
PC	Patient 1	CD160+ ILC1	3771	2.73962
PC	Patient 1	CD16+ mNK B	4269	1.82462
PC	Patient 1	CD16+ mNK A	2463	2.67831
PC	Patient 1	CD160+ ILC1	4367	1.76239
PC	Patient 1	CD160+ ILC1	3950	3.45721
PC	Patient 1	CD160+ ILC1	3677	0.226282
PC	Patient 1	IFN ILC1	5980	2.67147
PC	Patient 1	nILC	2918	0.00301126
PC	Patient 1	CD160+ ILC1	3243	1.37385
PC	Patient 1	CD16+ mNK B	3028	2.9271
PC	Patient 1	ILC1	4572	3.81887
PC	Patient 1	CD160+ ILC1	6353	0.698244
PC	Patient 2	CD160+ ILC1	2010	0.901236
PC	Patient 2	CD16+ mNK A	5807	2.95795
PC	Patient 2	early NK	6813	0.167257
PC	Patient 2	CD160+ ILC1	2496	2.18104
PC	Patient 2	CD160+ ILC1	6122	0.830747
PC	Patient 2	ILC1	2562	1.99525
PC	Patient 2	CD160+ ILC1	2260	1.58491
PC	Patient 2	NKp44+ ILC3	2798	1.04981
PC	Patient 2	ILC1	2615	3.40193
PC	Patient 2	NKp44- ILC3	9107	6.9006e-06
PC	Patient 2	CD160+ ILC1	2322	1.11703
PC	Patient 2	CD160+ ILC1	4409	2.73585
PC	Patient 2	early NK	5101	0.010114
PC	Patient 2	CD160+ ILC1	2588	2.68131
PC	Patient 2	CD160+ ILC1	2284	2.94365
PC	Patient 2	CD160+ ILC1	3443	1.11703
PC	Patient 2	CD16+ mNK A	2878	0.874843
PC	Patient 2	CD16+ mNK B	2627	3.03185
PC	Patient 2	HLA-DR NK	3310	2.05477
PC	Patient 2	CD16+ mNK B	2678	2.71332
PC	Patient 2	CD160+ ILC1	2953	0.843735
PC	Patient 2	ieILC1	3903	4.51245
PC	Patient 2	early NK	3881	0.0203214
PC	Patient 2	ILC1	2027	2.7344
PC	Patient 2	CD160+ ILC1	2642	1.4095
PC	Patient 2	CD160+ ILC1	1432	0.0922155
PC	Patient 2	ILC1	3351	3.34839
PC	Patient 2	CD160+ ILC1	2791	0.966733
PC	Patient 2	CD16+ mNK B	2061	0.869544
PC	Patient 2	ILC1	3073	1.94688
PC	Patient 2	ICAM1+ ILC1	3444	0.369688
PC	Patient 2	early NK	4452	0.0948684
PC	Patient 2	ICAM1+ ILC1	7333	0.280226
PC	Patient 2	HLA-DR NK	3330	2.38595
PC	Patient 2	CD16+ mNK B	2155	2.9271
PC	Patient 2	CD16+ mNK B	1117	1.70549
PC	Patient 2	CD16+ mNK B	3155	2.39496
PC	Patient 2	ILC1	2280	0.765047
PC	Patient 2	ICAM1+ ILC1	2113	0.0559667
PC	Patient 2	CD160+ ILC1	2683	0.477448
PC	Patient 2	CD16+ mNK A	1536	4.28925
PC	Patient 2	CD160+ ILC1	2387	1.48741
PC	Patient 2	early NK	3692	0.0101145
PC	Patient 2	IFN ILC1	3011	2.67147
PC	Patient 2	ILC2	7969	12.4121
PC	Patient 2	IFN ILC1	2781	2.67147
PC	Patient 2	HLA-DR NK	3045	2.66789
PC	Patient 2	CD16+ mNK A	3667	3.9467
PC	Patient 2	CD160+ ILC1	2638	1.00828
PC	Patient 2	early NK	2373	0.080544
PC	Patient 2	CD16+ mNK B	3040	1.03803
PC	Patient 2	ILC1	2784	0.956032
PC	Patient 2	CD160+ ILC1	2899	0.949318
PC	Patient 2	CD160+ ILC1	2832	2.0907
PC	Patient 2	nILC	614	6.36979e-06
PC	Patient 2	ILC1	2505	1.55841
PC	Patient 2	CD16+ mNK B	2896	1.86466
PC	Patient 2	ICAM1+ ILC1	3595	0.935857
PC	Patient 2	ICAM1+ ILC1	2709	0.93363
PC	Patient 2	ICAM1+ ILC1	3106	0.369731
PC	Patient 2	ILC2	3953	12.4121
PC	Patient 2	CD160+ ILC1	3361	1.27625
PC	Patient 2	HLA-DR NK	2907	2.70685
PC	Patient 2	ILC1	5163	2.7436
PC	Patient 2	CD16+ mNK B	2733	2.42032
PC	Patient 2	LIGHT ILC1	1915	2.46435
PC	Patient 2	NKp44- ILC3	8536	5.83897e-06
PC	Patient 2	CD160+ ILC1	2811	0.0633943
PC	Patient 2	CD16+ mNK B	2240	1.22313
PC	Patient 2	ILC1	3517	1.16149
PC	Patient 2	ICAM1+ ILC1	3407	0.144625
PC	Patient 2	CD160+ ILC1	3204	0.586645
PC	Patient 2	CD16+ mNK A	3483	1.13329
PC	Patient 2	CD160+ ILC1	3426	0.0185545
PC	Patient 2	ILC1	2770	1.96294
PC	Patient 2	CD160+ ILC1	2835	0.586646
PC	Patient 2	CD160+ ILC1	2602	1.02933
PC	Patient 2	early NK	3892	0
PC	Patient 2	ILC2	7402	11.0722
PC	Patient 2	early NK	4063	0.0203219
PC	Patient 2	CD16+ mNK A	3063	2.19742
PC	Patient 2	CD160+ ILC1	5609	0.740458
PC	Patient 2	CD16+ mNK B	2160	2.78111
PC	Patient 2	HLA-DR NK	3688	2.66789
PC	Patient 2	CD160+ ILC1	2646	1.58703
PC	Patient 2	CD16+ mNK A	2817	2.90019
PC	Patient 2	CD16+ mNK B	1900	1.97313
PC	Patient 2	ICAM1+ ILC1	2738	0.949319
PC	Patient 2	early NK	2314	0.0520759
PC	Patient 2	ICAM1+ ILC1	4657	0.478124
PC	Patient 2	ieILC1	3916	4.37798
PC	Patient 2	nILC	2961	0.290526
PC	Patient 2	CD160+ ILC1	4495	1.02933
PC	Patient 2	CD16+ mNK A	3313	4.36085
PC	Patient 2	ieILC1	2727	4.17843
PC	Patient 2	LIGHT ILC1	2486	2.57844
PC	Patient 2	CD160+ ILC1	2395	1.07333
PC	Patient 2	ILC1	5326	1.27625
PC	Patient 2	ICAM1+ ILC1	3047	0.949319
PC	Patient 2	CD160+ ILC1	3251	0.72628
PC	Patient 2	ILC2	7237	12.4121
PC	Patient 2	nILC	1557	0.0700313
PC	Patient 2	CD160+ ILC1	2385	0.119366
PC	Patient 2	ILC1	3542	1.00184
PC	Patient 2	ICAM1+ ILC1	3084	1.03661
PC	Patient 2	CD16+ mNK A	2548	2.53914
PC	Patient 2	early NK	4960	0.0786773
PC	Patient 2	IFN ILC1	2555	2.67147
PC	Patient 2	ILC2	6342	11.3257
PC	Patient 2	CD160+ ILC1	2261	2.1551
PC	Patient 2	ICAM1+ ILC1	2126	0.93363
PC	Patient 2	NKp44+ ILC3	4460	0.867864
PC	Patient 2	early NK	5726	0.0457107
PC	Patient 2	early NK	4249	0.0194999
PC	Patient 2	HLA-DR NK	2882	2.20953
PC	Patient 2	CD160+ ILC1	6250	1.3537
PC	Patient 2	ieILC1	3334	2.63116
PC	Patient 2	CD16+ mNK B	1398	2.82765
PC	Patient 2	CD16+ mNK B	2591	0.357717
PC	Patient 2	CD160+ ILC1	2823	1.47084
PC	Patient 2	LIGHT ILC1	2465	2.67912
PC	Patient 2	ieILC1	4143	2.93594
PC	Patient 2	CD16+ mNK B	2991	2.76107
PC	Patient 2	HLA-DR NK	6270	0.200664
PC	Patient 2	ILC1	2949	1.8697
PC	Patient 2	early NK	2549	0.010115
PC	Patient 2	CD160+ ILC1	2721	1.76193
PC	Patient 2	HLA-DR NK	2723	1.84319
PC	Patient 2	ieILC1	2974	4.1623
PC	Patient 2	CD16+ mNK B	1700	2.42032
PC	Patient 2	HLA-DR NK	2352	2.16807
PC	Patient 2	CD16+ mNK B	1804	1.2745
PC	Patient 2	CD160+ ILC1	2497	1.53062
PC	Patient 2	CD16+ mNK B	2214	1.22313
PC	Patient 2	CD160+ ILC1	7295	1.07616
PC	Patient 2	early NK	2896	0.0790019
PC	Patient 2	ICAM1+ ILC1	1766	0.0012577
PC	Patient 2	HLA-DR NK	2597	0.976098
PC	Patient 2	ILC1	2693	1.92693
PC	Patient 2	CD160+ ILC1	4258	0.645932
PC	Patient 2	ILC1	2489	1.03693
PC	Patient 2	nILC	1872	0.0276922
PC	Patient 2	ICAM1+ ILC1	3213	0.542721
PC	Patient 2	ICAM1+ ILC1	4597	0.478125
PC	Patient 2	CD160+ ILC1	4102	0.0756318
PC	Patient 2	CD16+ mNK B	2997	3.0209
PC	Patient 2	CD160+ ILC1	2018	1.60409
PC	Patient 2	CD16+ mNK A	3670	1.96704
PC	Patient 2	CD16+ mNK A	2761	1.04636
PC	Patient 2	CD160+ ILC1	2724	0.0637009
[truncated: 11,289 more rows]
