# Supplementary material for: Tumor-infiltrating immature innate lymphoid cells in colorectal cancer are biased toward ILC1/tissue-resident NK cell differentiation
Source: Nat Commun. 2026 Mar 27;17:3035. doi: 10.1038/s41467-026-71085-9 (PMC13035902; doi:10.1038/s41467-026-71085-9)
Supplement: Supplementary file 7 — Source data [file 41467_2026_71085_MOESM7_ESM.zip › Source data/Fig6A-G Table-all samples.xls]

## Sheet: Sheet0
	Lymphocytes/Single Cells/Live cell | Count	Lymphocytes/Single Cells/Live cell | Freq. of Parent	Lymphocytes/Single Cells/Live cell/CD49a+ | Freq. of Parent	Lymphocytes/Single Cells/Live cell/CD103+ | Freq. of Parent	Lymphocytes/Single Cells/Live cell/CD16+ | Freq. of Parent	Lymphocytes/Single Cells/Live cell/CD117+ | Freq. of Parent	Lymphocytes/Single Cells/Live cell/CD300F+ | Freq. of Parent	Lymphocytes/Single Cells/Live cell/GzmB+ | Freq. of Parent	Lymphocytes/Single Cells/Live cell/GzmK+ | Freq. of Parent	Lymphocytes/Single Cells/Live cell/IFNg+ | Freq. of Parent	Lymphocytes/Single Cells/Live cell/IL13+ | Freq. of Parent	Lymphocytes/Single Cells/Live cell/IL22+ | Freq. of Parent	Lymphocytes/Single Cells/Live cell/NKp44+ | Freq. of Parent	Lymphocytes/Single Cells/Live cell/NKp80+ | Freq. of Parent	Lymphocytes/Single Cells/Live cell/Perforin+ | Freq. of Parent
20240404 P1_Colon ILC3_B02.fcs	83290	28.2	1.05	60.5	1.4	17.1	2.79	2.96	6.94	2	4.7	0.83	71.8	4.36	2.99
20240404 P1_Colon nILC_B03.fcs	1127	28.1	0.8	71.9	3.28	37.4	6.65	1.06	33.9	2.22	9.49	0.62	74.9	3.46	18.8
20240404 P1_Colon eNK+_B04.fcs	3264	37.2	2.51	63.4	1.75	71.8	12.2	1.72	48.3	0.31	4.66	1.75	54.5	58.9	64.1
20240404 P1_Colon eNK-_B05.fcs	1309	30.7	21.7	33.6	3.44	28.5	2.44	1.22	51.1	0.15	5.27	1.15	32.3	67.2	46.2
20240404 P1_CRC ILC3_C02.fcs	102108	66.2	0.3	56.6	1.35	29.6	9.33	0.48	13.2	2.4	6.02	0.31	53.4	1.42	10.7
20240404 P1_CRC nILC_C03.fcs	46939	80.2	0.22	96.3	1.35	28	13.6	1.05	32.8	23.7	6.7	0.37	59.2	0.93	32.1
20240404 P1_CRC eNK+_C04.fcs	39771	85.1	2.31	65.5	0.18	70.9	3.69	0.27	58.3	0.38	3.55	0.38	60	40	53.4
20240404 P1_CRC eNK-_C05.fcs	37427	81.8	3.57	35.5	0.18	47.9	2.78	0.29	37.3	0.12	2.07	1.48	34.6	52.6	48.9
20240514 ILC3 Diff_P2 CRC ILC3_005.fcs	242877	63.7	1.42	90.1	5.04	45.7	9.58	3.83	13.5	2.15	2.1	10.9	52.2	0.082	1.36
20240514 ILC3 Diff_P2 CRC eNK+_007.fcs	922	18.3	0.98	72.6	14.8	1.52	0.43	10.2	4.45	81	0.98	3.58	46.4	68	64.2
20240514 ILC3 Diff_P2 CRC eNK-_008.fcs	1070	12.1	0.75	75	39.9	1.59	0.75	13	4.49	72.5	0.93	1.87	40.3	71.1	68.2
20240514 ILC3 Diff_P2 CRC nILC_006.fcs	729	9.91	0.96	92	0.96	32.8	0.82	23.6	22.9	29.9	43.9	7	23.2	6.86	65.4
20240514 ILC3 Diff_P2 Colon ILC3_001.fcs	112624	56.2	1.44	86.2	14.8	46.8	7.32	8.86	9.09	8.19	1.05	23	71.3	0.061	5.72
20240514 ILC3 Diff_P2 Colon eNK+_003.fcs	33	1.17	21.2	15.2	6.06	6.06	3.03	3.03	12.1	51.5	9.09	27.3	18.2	0	3.03
20240514 ILC3 Diff_P2 Colon eNK-_004.fcs	602	19.1	7.31	85.7	32.1	1.5	1.16	2.49	8.8	73.6	1.66	4.32	76.4	71.8	42
20240514 ILC3 Diff_P2 Colon nILC_002.fcs	34	1.1	35.3	26.5	5.88	14.7	5.88	8.82	14.7	41.2	2.94	8.82	14.7	11.8	0
20240514 ILC3 Diff_P3 CRC ILC3_013.fcs	83246	76.9	0.96	75.7	1.6	20.6	1.72	8.2	24.1	9.38	11.7	16	27.7	0.059	14.6
20240514 ILC3 Diff_P3 CRC eNK+_015.fcs	38584	81.2	0.021	73.1	15.2	2.27	0.057	1.43	2.79	54.4	0.48	0.75	57.7	74.5	29.2
20240514 ILC3 Diff_P3 CRC eNK-_016.fcs	15580	59.6	0.13	82.6	16.2	13.5	0.22	10.9	6.65	48.8	2.55	10.7	72.3	63.8	48.5
20240514 ILC3 Diff_P3 CRC nILC_014.fcs	2620	34.1	1.87	96.7	2.48	36.5	0.27	27	15.2	17.8	22	4.39	26.3	0.19	62.4
20240514 ILC3 Diff_P3 Colon ILC3_009.fcs	124417	50.7	2.61	90.9	9.32	55.5	3.73	2.5	17.4	5.39	2.79	15.6	69.5	0.067	4.81
20240514 ILC3 Diff_P3 Colon eNK+_011.fcs	240	6.3	5.83	70.8	1.67	9.17	0.83	7.92	18.3	57.9	5.42	4.17	27.5	59.2	50.4
20240514 ILC3 Diff_P3 Colon eNK-_012.fcs	3821	33.4	0.13	56.6	5.08	0.31	0.13	3.82	1.65	54.1	0.44	0.47	3.98	10.5	25
20240514 ILC3 Diff_P3 Colon nILC_010.fcs	79	3.02	8.86	64.6	5.06	34.2	2.53	8.86	17.7	20.3	10.1	26.6	48.1	3.8	3.8
20240515 ILC3 Stim_P4 CRC ILC3_C02_005.fcs	55452	56	75.1	2.67	2.98	14.3	1.28	12.8	10.6	22.6	4.28	19.8	88.6	0.64	5.17
20240515 ILC3 Stim_P4 CRC eNK+_C04_007.fcs	2686	35.5	68.7	8.49	2.05	0.3	0.19	4.77	5.99	49.5	0.67	7.37	78.7	53.4	41.5
20240515 ILC3 Stim_P4 CRC eNK-_C05_008.fcs	1089	24.3	70.7	12.1	2.94	0.092	0.64	1.84	3.86	50.2	0.55	3.76	58.6	66.9	46.5
20240515 ILC3 Stim_P4 CRC nILC_C03_006.fcs	527	15	86.7	2.47	9.11	15.6	4.55	10.8	8.16	33.4	10.4	25.8	64.1	1.52	31.3
20240515 ILC3 Stim_P4 Colon ILC3_B02_001.fcs	86352	30.8	10.5	0.19	1.97	8.07	6.44	10.6	3.09	14.4	1.69	7.89	30	0.12	3.37
20240515 ILC3 Stim_P4 Colon eNK+_B04_003.fcs	1652	22.6	93.5	11.3	1.82	0.18	0.18	29.2	14.6	71.1	1.03	11.6	91.4	48.7	68.1
20240515 ILC3 Stim_P4 Colon eNK-_B05_004.fcs	1134	23.4	62.1	9.35	1.76	0.18	0.26	18.4	11.4	62.3	0.79	10.2	51.1	53.2	52.4
20240515 ILC3 Stim_P4 Colon nILC_B03_002.fcs	145	5.98	60.7	2.07	22.8	9.66	8.28	11	9.66	35.9	2.07	40.7	49	2.07	13.8
20240515 ILC3 Stim_P5 CRC ILC3_E02_013.fcs	140697	51.8	32.5	2.82	1.26	43.3	8.75	2.68	4.24	3.03	2.16	14.6	63	0.15	1.15
20240515 ILC3 Stim_P5 CRC eNK+_E04_015.fcs	4659	48.2	48	11.8	0.79	5.07	1.03	7.43	5.3	62.1	1.07	2.98	77	53.3	54.6
20240515 ILC3 Stim_P5 CRC eNK-_E05_016.fcs	2120	32.7	17.7	16.2	1.6	0.094	0.094	10.9	5	52.9	0.28	4.81	35.2	76	70.1
20240515 ILC3 Stim_P5 CRC nILC_E03_014.fcs	10035	50.4	76.9	6.83	1.77	38	2.13	22	5.08	40.5	19.6	14.5	45.2	9.83	46.1
20240515 ILC3 Stim_P5 Colon ILC3_D02_009.fcs	120773	46.9	33	3.56	1.94	49	17.3	3.21	5.59	3.39	1.32	12.4	72.2	0.21	1.33
20240515 ILC3 Stim_P5 Colon eNK+_D04_011.fcs	13795	56.1	42.6	1.73	0.28	14.5	0.41	10	4.36	58.6	0.37	1.04	58.8	81.7	48.7
20240515 ILC3 Stim_P5 Colon eNK-_D05_012.fcs	3341	35.5	48.3	22.7	0.66	0.69	0.3	17.8	2.87	60.2	0.84	3.8	52.8	55.2	60.1
20240515 ILC3 Stim_P5 Colon nILC_D03_010.fcs	8327	48.6	88.8	3.83	3.11	21.9	2.8	18.4	5.69	26.9	6.05	10.3	43.9	1.16	18.9
20240527 ILC3 Stim_P6 Colon ILC3_B02_001.fcs	58115	70.7	62.6	9.58	9.53	48.2	4.61	6.51	0.94	3.12	1.28	18.2	45.9	4.76	8.29
20240527 ILC3 Stim_P6 Colon nILC_B03_002.fcs	115	5.7	65.2	5.22	21.7	25.2	8.7	12.2	15.7	22.6	4.35	11.3	40	19.1	23.5
20240527 ILC3 Stim_P6 Colon eNK+_B04_003.fcs	161	5.1	88.8	19.9	13	1.86	0	17.4	9.94	72	2.48	7.45	30.4	75.2	64
20240527 ILC3 Stim_P6 Colon eNK-_B05_004.fcs	88	2.65	92	21.6	28.4	0	0	4.55	18.2	62.5	3.41	12.5	1.14	95.5	39.8
20240527 ILC3 Stim_P6 CRC ILC3_C02_005.fcs	46969	62.7	64.2	3.95	16.3	37.5	0.42	11.1	0.85	1.85	0.68	10.3	32.4	4.22	13
20240527 ILC3 Stim_P6 CRC nILC_C03_006.fcs	2180	37.3	97	3.39	1.83	71.3	0.14	5.23	1.15	5.23	10.6	2.75	22	1.97	36
20240527 ILC3 Stim_P6 CRC eNK+_C04_007.fcs	928	20	97	85.3	3.99	1.94	0.11	3.45	3.34	71.8	0.54	3.77	28.1	49.6	51
20240527 ILC3 Stim_P6 CRC eNK-_C05_008.fcs	22394	23.6	83.2	26	6.71	21.4	0.089	5.9	0.96	55.3	0.4	1.86	67.4	40.9	54.3
20240527 ILC3 Stim_P7 Colon ILC3_D02_009.fcs	31317	51.4	85.9	35.2	2.79	67.1	13.4	8.58	1.17	14.3	0.68	18	85.2	2.7	24.8
20240527 ILC3 Stim_P7 Colon nILC_D03_010.fcs	75	2.35	76	17.3	44	25.3	22.7	18.7	28	46.7	5.33	20	32	44	8
20240527 ILC3 Stim_P7 Colon eNK+_D04_011.fcs	3957	44	36.1	1.9	0.71	12.8	0.1	14.2	2.4	57	0.13	3.21	23.5	58.2	70.9
20240527 ILC3 Stim_P7 Colon eNK-_D05_012.fcs	2136	13.2	65.6	57	2.15	2.57	0.37	20.9	3.32	57	0.33	3.93	60.2	68.3	70
20240527 ILC3 Stim_P7 CRC ILC3_E02_013.fcs	974	25	96.7	17.2	5.03	55.2	0.62	8.42	2.57	30.5	0.92	42.9	71	4.52	22.3
20240527 ILC3 Stim_P7 CRC nILC_E03_014.fcs	860	13.9	97.8	3.14	5.12	26.5	2.91	22.7	2.79	37.1	39.7	22	33	3.84	52.4
20240527 ILC3 Stim_P7 CRC eNK+_E04_015.fcs	11446	47	66.4	20.9	3.91	13.8	0.33	22.9	4.56	29.2	2.5	2.26	67.8	58	69.2
20240527 ILC3 Stim_P7 CRC eNK-_E05_016.fcs	9510	49.2	55.8	10.7	13.3	0.84	0.063	31.2	10.5	36.1	0.12	3.3	48.8	74.5	81.2
