# Supplementary material for: Tumor-infiltrating immature innate lymphoid cells in colorectal cancer are biased toward ILC1/tissue-resident NK cell differentiation
Source: Nat Commun. 2026 Mar 27;17:3035. doi: 10.1038/s41467-026-71085-9 (PMC13035902; doi:10.1038/s41467-026-71085-9)
Supplement: Supplementary file 7 — Source data [file 41467_2026_71085_MOESM7_ESM.zip › Source data/Supp Fig.7AB cluster_percentages_with_metadata.csv]

sample_id	CD7- NKp44- ILC3	CD7- NKp44+ ILC3	CD7+ NKp44+ ILC3	ILC2	nILC	eNK	ieILC1 CD45RA+	ieILC1 CD45RA-	ieILC1 CD56- CD45RA-	St4a NK cell	CD49a+ CD103+ St4a NK	St4b NK	CD49a+ St4b NK	St4b ncILC	St5 NK	CD7+ St6 NK	CD7- St6 NK	patient_id	condition	sample	Gender	Age	Tumor_T	Tumor_N	Tumor_M	Tumor_rank	Adjuvant	MMR_status	Tumor_location	Relapse
P1_Colon	1.6578249336870028	3.7135278514588856	15.185676392572944	0.2652519893899204	2.7188328912466844	10.013262599469495	0.5968169761273209	5.835543766578249	3.978779840848806	0.4641909814323607	2.519893899204244	49.0053050397878	0.0	0.0	0.1326259946949602	3.9124668435013263	0.0	P1	Colon	P1	F	56	4a	1b	0	4	Yes	MSS	Left	No
P2_Colon	0.18198362147406735	3.4576888080072794	4.640582347588717	0.09099181073703368	0.5459508644222021	9.463148316651502	8.553230209281166	13.011828935395814	2.4567788898999092	3.002729754322111	2.6387625113739763	48.95359417652411	0.18198362147406735	0.3639672429481347	0.7279344858962694	1.6378525932666061	0.09099181073703368	P2	Colon	P2	M	82	1	0	0	1	No		Left	No
P3_Colon	2.086956521739131	7.130434782608695	15.82608695652174	0.5217391304347827	7.304347826086957	6.956521739130435	1.2173913043478262	6.434782608695652	1.7391304347826086	1.565217391304348	2.2608695652173916	34.43478260869565	1.0434782608695654	0.0	5.217391304347826	5.913043478260869	0.34782608695652173	P3	Colon	P3	M	55	2	1b	0	2	Yes	MSI	Left	No
P4_Colon	2.4489795918367347	21.63265306122449	18.367346938775512	0.20408163265306123	3.4693877551020407	2.857142857142857	1.2244897959183674	10.204081632653061	5.3061224489795915	1.4285714285714286	1.0204081632653061	26.3265306122449	0.0	0.0	3.061224489795918	2.4489795918367347	0.0	P4	Colon	P4	M	69	2	0	0	2	No		Left	No
P5_Colon	0.30959752321981426	17.3374613003096	22.497420020639836	0.41279669762641896	2.063983488132095	1.4447884416924663	14.654282765737875	1.0319917440660475	0.41279669762641896	0.30959752321981426	1.1351909184726523	20.43343653250774	0.5159958720330238	0.10319917440660474	5.263157894736842	9.081527347781218	2.9927760577915374	P5	Colon	P5	M	73	3b	0	0	3	No		Left	No
P6_Colon	1.3793103448275863	3.724137931034482	6.068965517241379	0.5517241379310345	0.6896551724137931	3.1724137931034484	0.5517241379310345	6.482758620689655	0.9655172413793104	0.6896551724137931	2.0689655172413794	52.41379310344828	0.0	0.27586206896551724	1.9310344827586208	18.482758620689655	0.5517241379310345	P6	Colon	P6	M	78	4a	1b	0	4	Yes		Left	Yes
P2_CRC	1.6254416961130742	1.872791519434629	4.063604240282685	2.9681978798586575	26.607773851590107	10.636042402826854	1.0600706713780919	7.137809187279152	0.49469964664310956	0.7067137809187279	4.558303886925795	33.07420494699647	0.0706713780918728	1.4840989399293287	0.1413427561837456	3.4628975265017665	0.0353356890459364	P2	CRC	P2	M	82	1	0	0	1	No		Left	No
P7_CRC	6.808510638297872	4.0	7.574468085106383	0.5106382978723404	7.404255319148937	5.446808510638298	0.425531914893617	1.3617021276595744	15.829787234042552	0.0851063829787234	5.957446808510639	32.93617021276596	2.553191489361702	7.234042553191489	1.3617021276595744	0.425531914893617	0.0851063829787234	P7	CRC	P7	F	89	4a	0	0	4	No		Right	No
P8_CRC	0.33181252592285354	0.7880547490667772	1.1613438407299876	0.2903359601824969	1.0783907092492742	6.719203649937786	0.45624222314392365	18.20821236001659	5.682289506428868	0.2073828287017835	29.821650767316466	32.01990875155537	0.45624222314392365	0.2488593944421402	0.7051016175860638	1.783492326835338	0.04147656574035669	P8	CRC	P8	M	85	3b	2b	0	3	No	MSI	Right	Yes
P3_CRC	0.0	0.5518763796909493	0.6622516556291391	0.22075055187637968	3.090507726269316	20.41942604856512	0.0	0.6622516556291391	0.8830022075055187	0.0	4.746136865342163	33.6644591611479	11.920529801324504	0.33112582781456956	6.843267108167771	14.01766004415011	1.9867549668874174	P3	CRC	P3	M	55	2	1b	0	2	Yes	MSI	Left	No
P4_CRC	0.0	1.8433179723502304	3.225806451612903	0.0	5.0691244239631335	13.36405529953917	0.9216589861751152	0.0	0.0	0.4608294930875576	4.6082949308755765	38.24884792626728	5.990783410138248	0.0	5.529953917050691	18.89400921658986	1.8433179723502304	P4	CRC	P4	M	69	2	0	0	2	No		Left	No
P5_CRC	0.08071025020177562	2.2867904223836426	3.5243475921442022	0.053806833467850416	5.595910680656443	6.6989507667473775	4.519774011299435	0.053806833467850416	0.16142050040355124	0.0	5.326876513317192	21.71105730427764	20.95776163572774	1.022329835889158	12.267958030669895	12.85983319881625	2.878665590529997	P5	CRC	P5	M	73	3b	0	0	3	No		Left	No
P6_CRC	2.0	0.0	0.0	0.0	2.0	0.0	0.0	6.0	0.0	0.0	10.0	30.0	0.0	0.0	2.0	38.0	10.0	P6	CRC	P6	M	78	4a	1b	0	4	Yes		Left	Yes
