# Supplementary material for: Tumor-infiltrating immature innate lymphoid cells in colorectal cancer are biased toward ILC1/tissue-resident NK cell differentiation
Source: Nat Commun. 2026 Mar 27;17:3035. doi: 10.1038/s41467-026-71085-9 (PMC13035902; doi:10.1038/s41467-026-71085-9)
Supplement: Supplementary file 7 — Source data [file 41467_2026_71085_MOESM7_ESM.zip › Source data/Supp Fig.2B ILC_NK_Colon_Monocole_Pseudotime_Metadata.xlsx]

## Sheet: Sheet1
group	donor	clusters	Size_Factor	monocle3_pseudotime
Colon	Patient 11	CD160+ ILC1	3023	0.427496
Colon	Patient 11	NKp44+ ILC3	3529	1.26946
Colon	Patient 11	CD16+ mNK A	2256	7.65691
Colon	Patient 11	NKp44+ ILC3	3650	1.26522
Colon	Patient 11	ICAM1+ ILC1	4347	0.000265775
Colon	Patient 11	nILC	2344	0.522449
Colon	Patient 11	early NK	2893	0.0300136
Colon	Patient 11	CD160+ ILC1	2312	0.781044
Colon	Patient 11	ILC2	2194	12.2637
Colon	Patient 11	early NK	3216	0.108565
Colon	Patient 11	early NK	2848	0.0158416
Colon	Patient 11	CD16+ mNK B	2523	3.52775
Colon	Patient 11	LIGHT ILC1	3476	0.56255
Colon	Patient 11	NKp44+ ILC3	4557	1.35575
Colon	Patient 11	NKp44+ ILC3	2141	0.333442
Colon	Patient 11	CD160+ ILC1	3111	0.74598
Colon	Patient 11	early NK	1368	0.209903
Colon	Patient 11	early NK	3410	0.050589
Colon	Patient 11	ieILC1	5060	4.54765
Colon	Patient 11	ICAM1+ ILC1	2649	1.19715
Colon	Patient 11	NKp44+ ILC3	3526	1.85693
Colon	Patient 11	CD160+ ILC1	5297	1.45011
Colon	Patient 11	NKp44+ ILC3	3654	2.24894
Colon	Patient 11	NKp44+ ILC3	3280	1.17788
Colon	Patient 11	CD16+ mNK B	2257	7.03479
Colon	Patient 11	early NK	3289	0
Colon	Patient 11	NKp44+ ILC3	2522	0.450676
Colon	Patient 11	CD160+ ILC1	686	1.00395
Colon	Patient 11	NKp44+ ILC3	4713	1.16903
Colon	Patient 11	early NK	4255	0.00421186
Colon	Patient 11	NKp44+ ILC3	4654	0.896398
Colon	Patient 11	NKp44+ ILC3	2628	0.672633
Colon	Patient 11	ICAM1+ ILC1	3166	0.224122
Colon	Patient 11	early NK	4224	0.173889
Colon	Patient 11	NKp44- ILC3	5342	3.02189
Colon	Patient 11	NKp44+ ILC3	6910	1.2141
Colon	Patient 11	NKp44+ ILC3	3206	1.08431
Colon	Patient 11	NKp44+ ILC3	3609	1.71812
Colon	Patient 11	NKp44- ILC3	3346	2.96316
Colon	Patient 11	early NK	2315	0.375073
Colon	Patient 11	NKp44+ ILC3	2640	1.77606
Colon	Patient 11	NKp44+ ILC3	9066	1.74335
Colon	Patient 11	CD16+ mNK B	1504	7.36347
Colon	Patient 11	ICAM1+ ILC1	3201	1.05379
Colon	Patient 11	early NK	3277	0.0912827
Colon	Patient 11	NKp44+ ILC3	2762	1.50154
Colon	Patient 11	early NK	2532	0.269556
Colon	Patient 11	ILC2	3189	12.2637
Colon	Patient 11	NKp44+ ILC3	2908	1.54058
Colon	Patient 11	CD160+ ILC1	7408	0.524377
Colon	Patient 11	NKp44+ ILC3	3361	2.24895
Colon	Patient 11	CD16+ mNK A	2648	8.47132
Colon	Patient 11	nILC	2865	0
Colon	Patient 11	CD160+ ILC1	1782	0.468978
Colon	Patient 11	NKp44+ ILC3	1971	0.896405
Colon	Patient 11	ILC2	2657	12.2637
Colon	Patient 11	NKp44+ ILC3	3161	1.52161
Colon	Patient 11	nILC	2869	0.358939
Colon	Patient 11	NKp44+ ILC3	2071	0.802162
Colon	Patient 11	ILC2	2461	12.2637
Colon	Patient 11	NKp44+ ILC3	3111	0.0174975
Colon	Patient 11	ieILC1	4070	6.18101
Colon	Patient 11	early NK	3684	0
Colon	Patient 11	ICAM1+ ILC1	3179	0.172482
Colon	Patient 11	early NK	2325	0.0350599
Colon	Patient 11	NKp44+ ILC3	5075	0.0548892
Colon	Patient 11	ieILC1	3551	6.1283
Colon	Patient 11	CD16+ mNK B	2886	7.30671
Colon	Patient 11	early NK	9455	0.340704
Colon	Patient 11	early NK	3204	0.0471
Colon	Patient 11	ieILC1	3807	6.18571
Colon	Patient 11	NKp44+ ILC3	2641	0.935396
Colon	Patient 11	NKp44+ ILC3	3487	0.928585
Colon	Patient 11	NKp44+ ILC3	4567	1.34948
Colon	Patient 11	ieILC1	4934	6.16073
Colon	Patient 11	early NK	4075	0.110657
Colon	Patient 11	CD160+ ILC1	4873	2.32542
Colon	Patient 11	NKp44+ ILC3	2988	1.0212
Colon	Patient 11	ILC2	3075	12.2637
Colon	Patient 11	ILC2	1258	12.2637
Colon	Patient 11	CD16+ mNK B	3076	4.24576
Colon	Patient 11	CD160+ ILC1	3271	0.827872
Colon	Patient 11	CD160+ ILC1	4920	1.2239
Colon	Patient 11	NKp44+ ILC3	2235	1.03806
Colon	Patient 11	ILC1	5807	4.17134
Colon	Patient 11	CD160+ ILC1	3353	0.557405
Colon	Patient 11	NKp44+ ILC3	1230	0.243451
Colon	Patient 11	ILC2	2066	12.2637
Colon	Patient 11	NKp44+ ILC3	2282	0.896412
Colon	Patient 11	NKp44+ ILC3	3318	1.23182
Colon	Patient 11	early NK	2710	0.025861
Colon	Patient 11	CD16+ mNK B	2449	5.14592
Colon	Patient 11	early NK	2436	0.0532661
Colon	Patient 11	ILC2	1304	12.2637
Colon	Patient 11	nILC	2948	0.00895331
Colon	Patient 11	early NK	2998	0.119056
Colon	Patient 11	early NK	4535	0.0536518
Colon	Patient 11	early NK	2517	0.0201557
Colon	Patient 11	ieILC1	4203	6.30142
Colon	Patient 11	NKp44+ ILC3	2534	1.29184
Colon	Patient 11	early NK	3652	0
Colon	Patient 11	CD16+ mNK B	2964	5.33321
Colon	Patient 11	NKp44+ ILC3	3400	1.07137
Colon	Patient 11	IFN ILC1	3049	1.586
Colon	Patient 11	ICAM1+ ILC1	3762	1.19135
Colon	Patient 11	early NK	2439	0.238798
Colon	Patient 11	ieILC1	4859	6.162
Colon	Patient 11	early NK	2442	0.37508
Colon	Patient 11	CD160+ ILC1	3065	0.93823
Colon	Patient 11	NKp44+ ILC3	2375	1.08326
Colon	Patient 11	HLA-DR NK	2412	8.43
Colon	Patient 11	CD160+ ILC1	4844	0.455517
Colon	Patient 11	nILC	3117	0.20955
Colon	Patient 11	CD16+ mNK B	1794	8.36711
Colon	Patient 11	NKp44+ ILC3	1737	0.341602
Colon	Patient 11	ILC1	7195	4.04414
Colon	Patient 11	NKp44+ ILC3	4739	0
Colon	Patient 11	NKp44- ILC3	4341	2.96317
Colon	Patient 11	NKp44+ ILC3	974	1.26597
Colon	Patient 11	NKp44+ ILC3	922	0.287791
Colon	Patient 11	CD160+ ILC1	1863	0.903517
Colon	Patient 11	CD160+ ILC1	3399	0.276402
Colon	Patient 11	CD16+ mNK B	3326	4.17119
Colon	Patient 11	ILC2	3130	12.2637
Colon	Patient 11	CD16+ mNK B	3745	7.52195
Colon	Patient 11	early NK	3492	0.468546
Colon	Patient 11	NKp44+ ILC3	2833	0.912129
Colon	Patient 11	ILC1	6023	3.57323
Colon	Patient 11	CD16+ mNK A	2443	2.81514
Colon	Patient 11	NKp44- ILC3	1828	2.99716
Colon	Patient 11	CD16+ mNK B	3444	5.33321
Colon	Patient 11	nILC	3628	0.515833
Colon	Patient 11	ILC2	3156	12.2637
Colon	Patient 11	CD160+ ILC1	2833	0.557412
Colon	Patient 11	early NK	5570	0.224129
Colon	Patient 11	CD160+ ILC1	1536	0.655103
Colon	Patient 11	NKp44+ ILC3	2189	1.41868
Colon	Patient 11	ILC2	1638	12.2638
Colon	Patient 11	ICAM1+ ILC1	2709	0.0888686
Colon	Patient 11	CD160+ ILC1	2712	1.87395
Colon	Patient 11	early NK	3141	0.146156
Colon	Patient 11	ICAM1+ ILC1	3908	0.000258592
Colon	Patient 11	CD160+ ILC1	3204	0.0119932
Colon	Patient 11	early NK	5968	0.240405
Colon	Patient 11	CD16+ mNK B	2703	4.84899
Colon	Patient 11	NKp44+ ILC3	3685	1.1669
Colon	Patient 11	early NK	3151	0.569725
Colon	Patient 11	CD160+ ILC1	1065	1.87811
Colon	Patient 11	NKp44+ ILC3	3398	1.41548
Colon	Patient 11	NKp44+ ILC3	3305	0.591747
Colon	Patient 11	HLA-DR NK	1590	8.43001
Colon	Patient 11	CD16+ mNK B	2330	7.52196
Colon	Patient 11	ieILC1	3763	6.92582
Colon	Patient 11	NKp44+ ILC3	4114	0.0306982
Colon	Patient 11	ILC2	4658	12.2638
Colon	Patient 11	ieILC1	3843	5.49525
Colon	Patient 11	ILC2	3467	12.2638
Colon	Patient 11	CD160+ ILC1	2706	0.282627
Colon	Patient 11	nILC	4344	0.510412
Colon	Patient 11	early NK	3715	0.0302189
Colon	Patient 11	ILC1	4532	4.76821
Colon	Patient 11	NKp44+ ILC3	2993	1.59873
Colon	Patient 11	NKp44+ ILC3	3501	0.340626
Colon	Patient 11	NKp44+ ILC3	2019	1.47899
Colon	Patient 11	NKp44+ ILC3	3487	0.89642
Colon	Patient 11	HLA-DR NK	2263	8.43002
Colon	Patient 11	early NK	710	0.119207
Colon	Patient 11	CD16+ mNK B	3328	2.91758
Colon	Patient 11	early NK	4413	0.375087
Colon	Patient 11	NKp44+ ILC3	3051	1.80997
Colon	Patient 11	CD160+ ILC1	1922	2.32543
Colon	Patient 11	NKp44+ ILC3	3214	0.829027
Colon	Patient 11	ICAM1+ ILC1	2595	0.000251409
Colon	Patient 11	CD16+ mNK B	1493	7.52197
Colon	Patient 11	NKp44+ ILC3	2243	1.74336
Colon	Patient 11	CD160+ ILC1	5201	0.612892
Colon	Patient 11	NKp44+ ILC3	3432	1.13122
Colon	Patient 11	CD16+ mNK B	3570	5.68482
Colon	Patient 11	CD160+ ILC1	1911	0.793009
Colon	Patient 11	CD160+ ILC1	3264	0.614895
Colon	Patient 11	nILC	4599	0.283743
Colon	Patient 11	NKp44+ ILC3	1525	1.53308
Colon	Patient 11	CD160+ ILC1	2577	0.343614
Colon	Patient 11	NKp44+ ILC3	4124	0.515661
Colon	Patient 11	early NK	555	0.000979118
Colon	Patient 11	CD16+ mNK A	1361	1.1324
Colon	Patient 11	ILC1	3665	4.00275
Colon	Patient 11	NKp44+ ILC3	2151	0.207713
Colon	Patient 11	nILC	1789	0.374273
Colon	Patient 11	CD16+ mNK B	3075	7.40038
Colon	Patient 11	NKp44+ ILC3	2585	0.892075
Colon	Patient 11	ieILC1	5786	6.8974
Colon	Patient 11	CD16+ mNK B	2476	7.65692
Colon	Patient 11	NKp44+ ILC3	2282	0.965736
Colon	Patient 11	CD160+ ILC1	3023	0.118956
Colon	Patient 11	CD160+ ILC1	6500	1.18274
Colon	Patient 11	ILC1	6138	3.5265
Colon	Patient 11	NKp44- ILC3	2362	2.5457
Colon	Patient 11	CD160+ ILC1	2587	2.90077
Colon	Patient 11	NKp44+ ILC3	2108	0.063433
Colon	Patient 11	NKp44+ ILC3	2764	1.82558
Colon	Patient 11	CD160+ ILC1	1430	0.280737
Colon	Patient 11	NKp44+ ILC3	2274	0.487576
Colon	Patient 11	CD160+ ILC1	3140	0.740856
Colon	Patient 11	NKp44+ ILC3	2906	1.58595
Colon	Patient 11	NKp44+ ILC3	3655	0.475951
Colon	Patient 11	early NK	2629	0
Colon	Patient 11	NKp44+ ILC3	6398	0.896427
Colon	Patient 11	CD16+ mNK B	3311	3.44963
Colon	Patient 11	CD16+ mNK A	2376	2.91688
Colon	Patient 11	early NK	832	0.0300208
Colon	Patient 11	NKp44+ ILC3	3650	1.47899
Colon	Patient 11	NKp44+ ILC3	3070	0.514114
Colon	Patient 11	NKp44+ ILC3	1458	0.522456
Colon	Patient 11	CD160+ ILC1	3009	1.2138
Colon	Patient 11	early NK	5023	0.000971935
Colon	Patient 11	CD16+ mNK B	4267	6.12804
Colon	Patient 11	NKp44+ ILC3	3630	1.80655
Colon	Patient 11	ieILC1	4865	4.81983
Colon	Patient 11	ILC2	4205	12.2638
Colon	Patient 11	nILC	2570	0.0998345
Colon	Patient 11	CD16+ mNK B	2679	6.62013
Colon	Patient 11	ICAM1+ ILC1	4175	0.000244226
Colon	Patient 11	CD16+ mNK B	5930	3.31742
Colon	Patient 11	NKp44+ ILC3	3713	1.54059
Colon	Patient 11	early NK	3368	0.0430646
Colon	Patient 11	early NK	3657	0.0036599
Colon	Patient 11	NKp44+ ILC3	1293	0.495826
Colon	Patient 11	ILC2	2369	12.2638
Colon	Patient 11	NKp44+ ILC3	3659	1.60743
Colon	Patient 11	early NK	3130	0
Colon	Patient 11	NKp44- ILC3	3599	2.96318
Colon	Patient 11	CD160+ ILC1	2155	0.694375
Colon	Patient 11	NKp44+ ILC3	4493	1.02779
Colon	Patient 11	ICAM1+ ILC1	4290	0.293721
Colon	Patient 11	NKp44+ ILC3	3667	1.07137
Colon	Patient 11	CD160+ ILC1	2060	1.2138
Colon	Patient 11	ICAM1+ ILC1	4102	0.000237042
Colon	Patient 11	CD16+ mNK B	2151	5.48907
Colon	Patient 11	HLA-DR NK	1970	8.43003
Colon	Patient 11	ILC2	1898	12.2501
Colon	Patient 11	NKp44+ ILC3	3715	1.13562
Colon	Patient 11	NKp44+ ILC3	1974	0.896434
Colon	Patient 11	CD160+ ILC1	2233	0.917768
Colon	Patient 11	early NK	4168	0.0559708
Colon	Patient 11	ILC2	3341	12.2638
Colon	Patient 11	early NK	4438	0.0735764
Colon	Patient 11	early NK	3750	0.0269504
Colon	Patient 11	NKp44+ ILC3	2978	1.82559
Colon	Patient 11	CD160+ ILC1	2557	1.58601
Colon	Patient 11	NKp44+ ILC3	3837	1.02782
Colon	Patient 11	CD160+ ILC1	4223	0.187501
Colon	Patient 11	NKp44+ ILC3	3532	1.27413
Colon	Patient 11	NKp44+ ILC3	3130	1.22174
Colon	Patient 11	CD16+ mNK B	1142	6.71256
Colon	Patient 11	NKp44+ ILC3	2211	1.04392
Colon	Patient 11	CD160+ ILC1	3013	1.19017
Colon	Patient 11	ILC2	3199	12.2638
Colon	Patient 11	CD160+ ILC1	5529	1.18739
Colon	Patient 11	IFN ILC1	3713	1.58602
Colon	Patient 11	NKp44+ ILC3	3768	0.205131
Colon	Patient 11	early NK	4814	0.0108758
Colon	Patient 11	NKp44+ ILC3	2457	2.06583
Colon	Patient 11	early NK	3203	0.0560712
Colon	Patient 11	NKp44+ ILC3	2685	0.625571
Colon	Patient 11	CD16+ mNK B	1304	7.52197
Colon	Patient 11	nILC	2424	0.284617
Colon	Patient 11	ILC1	5609	4.38707
Colon	Patient 11	CD16+ mNK B	3295	5.44111
Colon	Patient 11	nILC	2266	0.000908728
Colon	Patient 11	CD16+ mNK B	1365	5.06755
Colon	Patient 11	NKp44+ ILC3	1954	0.345038
Colon	Patient 11	CD16+ mNK B	3790	3.31938
Colon	Patient 11	CD160+ ILC1	2624	2.26859
Colon	Patient 11	CD160+ ILC1	2309	2.32544
Colon	Patient 11	early NK	2691	7.18311e-06
Colon	Patient 11	IFN ILC1	4915	1.58602
Colon	Patient 11	NKp44+ ILC3	3599	1.5046
Colon	Patient 11	early NK	3775	0.173896
Colon	Patient 11	NKp44+ ILC3	4101	0.896441
Colon	Patient 11	NKp44+ ILC3	4557	0.0600208
Colon	Patient 11	CD16+ mNK B	3443	5.33322
Colon	Patient 11	NKp44+ ILC3	2154	0.694629
Colon	Patient 11	NKp44+ ILC3	2008	0.896448
Colon	Patient 11	NKp44+ ILC3	2417	1.64197
Colon	Patient 11	NKp44+ ILC3	3015	0.0303206
Colon	Patient 11	NKp44+ ILC3	2523	1.25234
Colon	Patient 11	CD16+ mNK B	649	7.52198
Colon	Patient 11	ILC1	6548	3.00089
Colon	Patient 11	early NK	2491	0.173903
Colon	Patient 11	early NK	2400	0.0135509
Colon	Patient 11	early NK	2401	0.214036
Colon	Patient 11	ILC1	3743	5.13766
Colon	Patient 11	ILC2	3357	12.2638
Colon	Patient 11	NKp44+ ILC3	2900	0.767497
Colon	Patient 11	CD160+ ILC1	2947	2.32544
Colon	Patient 11	early NK	2101	0.0148305
Colon	Patient 11	NKp44+ ILC3	1519	0.201095
Colon	Patient 11	early NK	3007	0.16053
Colon	Patient 11	early NK	518	7.18311e-06
Colon	Patient 11	nILC	2121	0.768763
Colon	Patient 11	early NK	2621	0.0336916
Colon	Patient 11	ILC2	2055	12.2638
Colon	Patient 11	CD16+ mNK B	1745	4.60904
Colon	Patient 11	early NK	3845	0.0570236
Colon	Patient 11	early NK	3424	0.00829319
Colon	Patient 11	CD160+ ILC1	2332	0.276395
Colon	Patient 11	early NK	3369	1.43662e-05
Colon	Patient 11	CD160+ ILC1	2569	2.86098
Colon	Patient 11	ILC2	3138	12.2638
Colon	Patient 11	CD160+ ILC1	2071	1.19138
Colon	Patient 11	CD160+ ILC1	2747	0.649379
Colon	Patient 11	ICAM1+ ILC1	2663	0.293728
Colon	Patient 11	NKp44+ ILC3	3002	0.000497196
Colon	Patient 11	CD160+ ILC1	3007	0.629319
Colon	Patient 11	ILC2	1472	12.2638
Colon	Patient 11	ILC1	3888	4.16107
Colon	Patient 11	nILC	2461	0.0148233
Colon	Patient 11	ieILC1	4312	6.28019
Colon	Patient 11	NKp44+ ILC3	3217	0.321022
Colon	Patient 11	NKp44+ ILC3	3763	0.896456
Colon	Patient 11	early NK	3476	0.0935797
Colon	Patient 11	CD160+ ILC1	2967	0.647976
Colon	Patient 11	NKp44+ ILC3	3915	1.41869
Colon	Patient 11	CD160+ ILC1	2876	0.456325
Colon	Patient 11	NKp44- ILC3	4547	2.96318
Colon	Patient 11	ILC2	3395	12.2638
Colon	Patient 11	CD160+ ILC1	2691	0.0198224
Colon	Patient 11	ILC1	3998	3.99998
Colon	Patient 11	nILC	2884	0.0637964
Colon	Patient 11	NKp44- ILC3	2170	2.36827
Colon	Patient 11	ILC2	1756	12.2638
Colon	Patient 11	ICAM1+ ILC1	4369	0.000229859
Colon	Patient 11	NKp44+ ILC3	2250	1.71387
Colon	Patient 11	CD160+ ILC1	3979	2.32545
Colon	Patient 11	early NK	2779	0
Colon	Patient 11	CD160+ ILC1	1775	0.280013
Colon	Patient 11	NKp44+ ILC3	3166	1.29543
Colon	Patient 11	NKp44+ ILC3	2397	0.931699
Colon	Patient 11	NKp44+ ILC3	3165	1.00728
Colon	Patient 11	CD16+ mNK B	2178	5.97088
Colon	Patient 11	ICAM1+ ILC1	4222	0.000222676
Colon	Patient 11	NKp44+ ILC3	3337	1.09319
Colon	Patient 11	NKp44+ ILC3	5725	1.07138
Colon	Patient 11	ILC2	1154	12.2639
Colon	Patient 11	ieILC1	3289	6.20754
Colon	Patient 11	NKp44+ ILC3	1884	1.29823
Colon	Patient 11	NKp44+ ILC3	2804	0.880381
Colon	Patient 11	early NK	2609	0.49994
Colon	Patient 11	CD160+ ILC1	2237	0.303546
Colon	Patient 11	early NK	2898	0.0292338
Colon	Patient 11	NKp44+ ILC3	3074	1.51988
Colon	Patient 11	CD16+ mNK A	1158	0.549951
Colon	Patient 11	ICAM1+ ILC1	2252	0.000215493
Colon	Patient 11	ILC2	3792	12.2639
Colon	Patient 11	early NK	2548	0.371044
Colon	Patient 11	NKp44+ ILC3	1497	1.87444
Colon	Patient 11	CD160+ ILC1	2504	0.0619743
Colon	Patient 11	early NK	3855	0.00888494
Colon	Patient 11	CD160+ ILC1	3228	0.559078
Colon	Patient 11	early NK	3201	0.0148161
Colon	Patient 11	ICAM1+ ILC1	3212	0.595152
Colon	Patient 11	early NK	3622	2.15493e-05
Colon	Patient 11	NKp44+ ILC3	2912	1.41382
Colon	Patient 11	early NK	4539	0.0463935
Colon	Patient 11	CD160+ ILC1	3024	0.224136
Colon	Patient 11	CD160+ ILC1	2685	1.11856
Colon	Patient 11	CD160+ ILC1	3063	1.21381
Colon	Patient 11	NKp44- ILC3	3416	2.59418
Colon	Patient 11	ieILC1	5260	5.54636
Colon	Patient 11	ILC2	1320	12.2639
Colon	Patient 11	NKp44+ ILC3	2982	0.477622
Colon	Patient 11	CD160+ ILC1	3294	1.8509
Colon	Patient 11	ILC1	4281	3.51768
Colon	Patient 11	ICAM1+ ILC1	2467	0.00020831
Colon	Patient 11	NKp44+ ILC3	3615	0.791333
Colon	Patient 11	LIGHT ILC1	3816	1.67065
Colon	Patient 11	ILC1	3783	3.6901
Colon	Patient 11	CD160+ ILC1	1608	0.609675
Colon	Patient 11	NKp44+ ILC3	3616	0.829034
Colon	Patient 11	early NK	5829	0.00767781
Colon	Patient 11	early NK	6278	0.0249755
Colon	Patient 11	LIGHT ILC1	764	0.588982
Colon	Patient 11	early NK	3108	0.016702
Colon	Patient 11	early NK	2605	0.0291748
Colon	Patient 11	ILC2	1388	12.2639
Colon	Patient 11	early NK	1967	0.08937
Colon	Patient 11	CD160+ ILC1	3662	4.57013
Colon	Patient 11	NKp44- ILC3	2775	2.96319
Colon	Patient 11	HLA-DR NK	2067	8.43003
Colon	Patient 11	nILC	1566	1.28083
Colon	Patient 11	CD160+ ILC1	1923	0.563431
Colon	Patient 11	early NK	3299	0.12529
Colon	Patient 11	NKp44+ ILC3	3224	1.22053
Colon	Patient 11	ILC2	2628	12.2639
Colon	Patient 11	nILC	4410	0.475621
Colon	Patient 11	nILC	2647	1.5406
Colon	Patient 11	HLA-DR NK	3385	8.43004
Colon	Patient 11	CD16+ mNK B	5274	4.96317
Colon	Patient 11	CD16+ mNK B	1932	3.8841
Colon	Patient 11	NKp44+ ILC3	4343	0.896463
Colon	Patient 11	ICAM1+ ILC1	2455	0.293735
Colon	Patient 11	NKp44+ ILC3	2493	0.674972
Colon	Patient 11	NKp44+ ILC3	4388	0.522463
Colon	Patient 11	CD160+ ILC1	3055	1.89561
Colon	Patient 11	ieILC1	5156	6.13445
Colon	Patient 11	ILC2	2281	12.2639
Colon	Patient 11	NKp44- ILC3	2574	2.35475
Colon	Patient 11	ILC2	1697	12.2639
Colon	Patient 11	early NK	3395	0.00764318
Colon	Patient 11	NKp44+ ILC3	2472	0.580953
Colon	Patient 11	ILC2	3189	12.2639
Colon	Patient 11	early NK	2814	0.0963204
Colon	Patient 11	CD160+ ILC1	1943	0.118949
Colon	Patient 11	NKp44+ ILC3	3842	1.4027
Colon	Patient 11	NKp44+ ILC3	3311	0.993087
Colon	Patient 11	NKp44+ ILC3	3511	0.552026
Colon	Patient 11	early NK	4000	0.340355
Colon	Patient 11	CD16+ mNK A	2657	8.26594
Colon	Patient 11	NKp44+ ILC3	4107	1.5872
Colon	Patient 11	nILC	1684	0.536057
Colon	Patient 11	ILC2	2957	12.2639
Colon	Patient 11	NKp44+ ILC3	3308	0.988064
Colon	Patient 11	NKp44+ ILC3	3188	1.7473
Colon	Patient 11	CD160+ ILC1	3283	0.685449
Colon	Patient 11	NKp44+ ILC3	2071	1.20576
Colon	Patient 11	ILC2	1569	12.2639
Colon	Patient 11	CD160+ ILC1	3070	0.0302097
Colon	Patient 11	NKp44+ ILC3	3419	0.631564
Colon	Patient 11	NKp44+ ILC3	4491	0.0307054
Colon	Patient 11	early NK	3962	0.126627
Colon	Patient 11	early NK	2307	0.52247
Colon	Patient 11	NKp44+ ILC3	2832	1.4187
Colon	Patient 11	ILC1	2770	3.01934
Colon	Patient 11	early NK	2755	0.0283262
Colon	Patient 11	CD160+ ILC1	2166	1.20729
Colon	Patient 11	nILC	2971	0.341256
Colon	Patient 11	CD160+ ILC1	2468	1.2239
Colon	Patient 11	CD160+ ILC1	3048	0.175019
Colon	Patient 11	early NK	2029	0.223053
Colon	Patient 11	NKp44+ ILC3	2608	0.922348
Colon	Patient 11	CD160+ ILC1	2803	0.276388
Colon	Patient 11	nILC	2764	0.0435468
Colon	Patient 11	NKp44+ ILC3	2532	0.90286
Colon	Patient 11	NKp44+ ILC3	3391	0.593385
Colon	Patient 11	early NK	2813	0.0879129
Colon	Patient 11	ILC2	2584	12.2625
Colon	Patient 11	early NK	1872	0.499948
Colon	Patient 11	early NK	3153	0.375094
Colon	Patient 11	NKp44+ ILC3	3749	0.79134
Colon	Patient 11	nILC	3007	0.334092
Colon	Patient 11	ICAM1+ ILC1	3437	0.424637
Colon	Patient 11	early NK	3257	0.081377
Colon	Patient 11	CD16+ mNK B	2414	7.52199
Colon	Patient 11	CD16+ mNK B	3519	7.522
Colon	Patient 11	NKp44+ ILC3	2248	1.57981
Colon	Patient 11	NKp44+ ILC3	3197	0.906227
Colon	Patient 11	CD160+ ILC1	2269	0.563438
Colon	Patient 11	CD16+ mNK A	2818	2.90806
Colon	Patient 11	CD160+ ILC1	1894	0.753622
Colon	Patient 11	NKp44+ ILC3	7035	0.398209
Colon	Patient 11	ILC1	4122	4.76822
Colon	Patient 11	NKp44+ ILC3	3427	1.74337
Colon	Patient 11	early NK	4391	0
Colon	Patient 11	NKp44+ ILC3	3053	0.0668896
Colon	Patient 11	nILC	2618	0.827941
Colon	Patient 11	nILC	1615	0.522478
Colon	Patient 11	CD16+ mNK B	1353	5.33323
Colon	Patient 11	NKp44+ ILC3	2413	0.519426
Colon	Patient 11	ieILC1	3696	6.95066
Colon	Patient 11	LIGHT ILC1	2922	1.87812
Colon	Patient 11	ILC2	1358	12.202
Colon	Patient 11	CD160+ ILC1	2176	2.2077
Colon	Patient 11	ICAM1+ ILC1	3359	1.04894
Colon	Patient 11	CD16+ mNK B	2741	5.97088
Colon	Patient 11	early NK	2622	0.0117186
Colon	Patient 11	ieILC1	3948	6.9484
Colon	Patient 11	NKp44+ ILC3	3747	0.407502
Colon	Patient 11	NKp44+ ILC3	6376	0.637014
Colon	Patient 11	CD160+ ILC1	2309	0.366426
Colon	Patient 11	ieILC1	4662	6.89913
Colon	Patient 11	early NK	3426	0.503927
Colon	Patient 11	ieILC1	3694	6.94597
Colon	Patient 11	NKp44+ ILC3	4646	0.791347
Colon	Patient 11	CD16+ mNK B	2964	4.03683
Colon	Patient 11	CD160+ ILC1	2103	2.32546
Colon	Patient 11	nILC	3122	0.522485
Colon	Patient 11	NKp44+ ILC3	2906	1.16691
Colon	Patient 11	ILC1	6443	4.73535
Colon	Patient 11	NKp44+ ILC3	1009	0.908437
Colon	Patient 11	NKp44+ ILC3	3042	1.07139
Colon	Patient 11	NKp44+ ILC3	1725	1.50681
Colon	Patient 11	NKp44+ ILC3	2742	1.56109
Colon	Patient 11	ILC2	2891	12.2639
Colon	Patient 11	nILC	3522	0
Colon	Patient 11	NKp44+ ILC3	3134	0.036569
Colon	Patient 11	NKp44+ ILC3	4669	0.89647
Colon	Patient 11	CD16+ mNK A	3261	1.94677
Colon	Patient 11	ICAM1+ ILC1	3463	1.21044
Colon	Patient 11	NKp44+ ILC3	2801	0.896477
Colon	Patient 11	ILC2	2290	12.2639
Colon	Patient 11	ILC2	3267	12.2639
Colon	Patient 11	HLA-DR NK	7744	5.46313
Colon	Patient 11	CD160+ ILC1	3409	0.0543417
Colon	Patient 11	nILC	2653	0.0685654
Colon	Patient 11	NKp44+ ILC3	2120	0.941761
Colon	Patient 11	ILC1	6465	4.29919
Colon	Patient 11	CD160+ ILC1	2930	1.17829
Colon	Patient 11	nILC	2374	0.0893332
Colon	Patient 11	NKp44+ ILC3	3327	0.388244
Colon	Patient 11	CD16+ mNK B	2725	1.58603
Colon	Patient 11	CD16+ mNK B	2842	7.522
Colon	Patient 11	NKp44+ ILC3	2677	0.896484
Colon	Patient 11	CD16+ mNK B	2846	5.68367
Colon	Patient 11	early NK	1307	0.252061
Colon	Patient 11	CD16+ mNK B	2985	5.4276
Colon	Patient 11	CD16+ mNK A	669	1.09969
Colon	Patient 11	NKp44+ ILC3	2615	1.34005
Colon	Patient 11	NKp44+ ILC3	2005	0.896491
Colon	Patient 11	ICAM1+ ILC1	3326	0.00638319
Colon	Patient 11	NKp44+ ILC3	1919	1.34344
Colon	Patient 11	NKp44+ ILC3	2499	1.87939
Colon	Patient 11	NKp44+ ILC3	1806	1.60924
Colon	Patient 11	early NK	3522	0.00828601
Colon	Patient 11	CD160+ ILC1	2898	0.0301495
Colon	Patient 11	early NK	1956	0.305348
Colon	Patient 11	ICAM1+ ILC1	2911	0.000201127
Colon	Patient 11	early NK	3186	0.375101
Colon	Patient 11	NKp44+ ILC3	1776	0.231439
Colon	Patient 11	HLA-DR NK	2961	8.43005
Colon	Patient 11	ILC2	2344	12.2639
Colon	Patient 11	CD160+ ILC1	2631	6.29241
Colon	Patient 11	NKp44+ ILC3	3812	1.38288
Colon	Patient 11	CD160+ ILC1	4355	1.21382
Colon	Patient 11	nILC	1199	1.04869
Colon	Patient 11	ILC1	5012	4.15513
Colon	Patient 11	early NK	3032	0.0561051
Colon	Patient 11	NKp44+ ILC3	2540	1.04491
Colon	Patient 11	early NK	3200	0
Colon	Patient 11	CD16+ mNK B	3643	5.01371
Colon	Patient 11	CD16+ mNK B	3269	7.43489
Colon	Patient 11	ILC1	5888	3.70543
Colon	Patient 11	ILC1	3543	4.28669
Colon	Patient 11	early NK	4689	0.260653
Colon	Patient 11	NKp44+ ILC3	3325	0.946236
Colon	Patient 11	NKp44+ ILC3	3084	0.895801
Colon	Patient 11	CD16+ mNK A	3300	1.05336
Colon	Patient 11	CD160+ ILC1	6067	0.293742
Colon	Patient 11	NKp44+ ILC3	3688	1.49413
Colon	Patient 11	CD16+ mNK B	2157	6.45307
Colon	Patient 11	CD16+ mNK B	2446	7.20624
Colon	Patient 11	ILC2	3505	12.264
Colon	Patient 11	CD160+ ILC1	2037	0.803689
Colon	Patient 11	CD16+ mNK B	2708	7.12089
Colon	Patient 11	ieILC1	4377	5.54859
Colon	Patient 11	NKp44+ ILC3	2921	0.0307126
Colon	Patient 11	NKp44+ ILC3	2383	0.261046
Colon	Patient 11	early NK	2957	0.0181992
Colon	Patient 11	HLA-DR NK	1875	8.47132
Colon	Patient 11	NKp44+ ILC3	1691	0.556247
Colon	Patient 11	NKp44+ ILC3	3157	0.902258
Colon	Patient 11	NKp44+ ILC3	2972	1.66957
Colon	Patient 11	nILC	2970	0.101295
Colon	Patient 11	early NK	2269	0
Colon	Patient 11	CD160+ ILC1	3007	0.586541
Colon	Patient 11	HLA-DR NK	1634	8.13053
Colon	Patient 11	early NK	7334	0.10456
Colon	Patient 11	NKp44+ ILC3	2294	1.63237
Colon	Patient 11	NKp44+ ILC3	1572	0.480034
Colon	Patient 11	NKp44+ ILC3	2087	0.0445046
Colon	Patient 11	NKp44+ ILC3	2274	2.25035
Colon	Patient 11	NKp44+ ILC3	3721	0.498795
Colon	Patient 11	nILC	2828	0.702583
Colon	Patient 11	NKp44+ ILC3	1993	0.205138
Colon	Patient 11	early NK	5399	0.000964752
Colon	Patient 11	HLA-DR NK	2675	8.43005
Colon	Patient 11	early NK	2258	0.40709
Colon	Patient 11	ieILC1	4591	6.96744
Colon	Patient 11	CD16+ mNK B	2163	7.52201
Colon	Patient 11	nILC	2011	0.851321
Colon	Patient 11	NKp44+ ILC3	3858	0.0307198
Colon	Patient 11	CD160+ ILC1	2224	0.694382
Colon	Patient 11	ieILC1	3521	6.13007
Colon	Patient 11	ILC1	3223	4.22062
Colon	Patient 11	NKp44+ ILC3	2400	0.931707
Colon	Patient 11	HLA-DR NK	2134	8.2996
Colon	Patient 11	ICAM1+ ILC1	3054	0.462267
Colon	Patient 11	NKp44+ ILC3	2298	0.712813
Colon	Patient 11	NKp44+ ILC3	3899	0.919217
Colon	Patient 11	ieILC1	5329	4.76823
Colon	Patient 11	CD16+ mNK B	3520	5.33324
Colon	Patient 11	NKp44+ ILC3	3210	0.659338
Colon	Patient 11	ieILC1	7065	4.76823
Colon	Patient 11	NKp44+ ILC3	3171	0.261053
Colon	Patient 11	CD16+ mNK B	1760	7.52202
Colon	Patient 11	NKp44+ ILC3	2601	0.90561
Colon	Patient 11	NKp44+ ILC3	3839	0.990387
Colon	Patient 11	NKp44+ ILC3	3618	0.415094
Colon	Patient 11	early NK	3178	0.0318768
Colon	Patient 11	NKp44+ ILC3	4495	0.0371423
Colon	Patient 11	ICAM1+ ILC1	3413	1.04894
Colon	Patient 11	ILC2	1457	12.264
Colon	Patient 11	nILC	1032	0.519778
Colon	Patient 11	CD160+ ILC1	2983	0
Colon	Patient 11	NKp44+ ILC3	3469	1.52705
Colon	Patient 11	nILC	2141	0.938029
Colon	Patient 11	early NK	3464	0
Colon	Patient 11	NKp44- ILC3	1904	2.6071
Colon	Patient 11	early NK	3250	0
Colon	Patient 11	nILC	4063	0.364659
Colon	Patient 11	ILC1	4343	4.01209
Colon	Patient 11	early NK	4449	0.0251333
Colon	Patient 11	NKp44+ ILC3	2300	0.907326
Colon	Patient 11	CD160+ ILC1	3044	0.64281
Colon	Patient 11	ICAM1+ ILC1	4872	0.936827
Colon	Patient 11	CD16+ mNK B	3026	4.99592
Colon	Patient 11	early NK	1911	0.499955
Colon	Patient 11	ILC2	1396	12.2329
Colon	Patient 11	NKp44+ ILC3	2806	0.896499
Colon	Patient 11	ILC2	2565	12.264
Colon	Patient 11	HLA-DR NK	2798	8.43006
Colon	Patient 11	CD160+ ILC1	2470	2.7535
Colon	Patient 11	early NK	1116	0.000957569
Colon	Patient 11	CD160+ ILC1	3057	0.694389
Colon	Patient 11	NKp44- ILC3	3864	1.86146
Colon	Patient 11	NKp44- ILC3	3475	2.11058
Colon	Patient 11	LIGHT ILC1	3237	0.549958
Colon	Patient 11	nILC	1890	0.358946
Colon	Patient 11	CD160+ ILC1	2327	1.18062
Colon	Patient 11	NKp44+ ILC3	2379	1.4187
Colon	Patient 11	HLA-DR NK	4251	8.43007
Colon	Patient 11	early NK	4177	0.0224752
Colon	Patient 11	CD160+ ILC1	2477	0.463082
Colon	Patient 11	NKp44+ ILC3	2006	1.50909
Colon	Patient 11	ILC2	2031	12.264
Colon	Patient 11	CD160+ ILC1	3666	0.772012
Colon	Patient 11	HLA-DR NK	2856	8.33644
Colon	Patient 11	CD16+ mNK A	571	8.47133
Colon	Patient 3	NKp44+ ILC3	2820	0.601187
Colon	Patient 3	CD16+ mNK B	4808	3.93659
Colon	Patient 3	NKp44+ ILC3	5174	0.896506
Colon	Patient 3	early NK	8526	0.0300279
Colon	Patient 3	early NK	6232	0.189549
Colon	Patient 3	CD16+ mNK B	5007	7.65693
Colon	Patient 3	CD16+ mNK B	5613	3.79332
Colon	Patient 3	CD16+ mNK B	5051	7.1007
Colon	Patient 3	CD16+ mNK B	5857	5.95763
Colon	Patient 3	NKp44+ ILC3	7121	1.73826
Colon	Patient 3	CD16+ mNK B	5526	7.04411
Colon	Patient 3	CD16+ mNK B	4752	5.01411
Colon	Patient 3	ICAM1+ ILC1	5938	2.87324e-05
Colon	Patient 3	CD160+ ILC1	913	0.711084
Colon	Patient 3	CD16+ mNK B	3989	4.20194
Colon	Patient 3	early NK	4350	0.0148089
Colon	Patient 3	NKp44+ ILC3	4711	0.0276918
Colon	Patient 3	CD16+ mNK B	4531	5.17752
Colon	Patient 3	HLA-DR NK	6119	8.43008
Colon	Patient 3	CD16+ mNK B	5281	5.96547
Colon	Patient 3	CD16+ mNK B	3137	6.45041
Colon	Patient 3	CD16+ mNK B	7490	5.94755
Colon	Patient 3	NKp44+ ILC3	5768	0.864182
Colon	Patient 3	early NK	5505	0.10449
Colon	Patient 3	ICAM1+ ILC1	3703	0.293749
Colon	Patient 3	CD160+ ILC1	4003	0.694396
Colon	Patient 3	CD16+ mNK B	4265	6.38713
Colon	Patient 3	nILC	4980	0.0125549
Colon	Patient 3	ICAM1+ ILC1	5176	0.000193944
Colon	Patient 3	early NK	5491	0.0517797
Colon	Patient 3	CD16+ mNK B	7438	5.68291
Colon	Patient 3	CD160+ ILC1	5727	1.86017
Colon	Patient 3	CD16+ mNK B	5792	6.9878
Colon	Patient 3	CD160+ ILC1	4102	0.694403
Colon	Patient 3	CD16+ mNK B	4261	5.94721
Colon	Patient 3	early NK	6111	0.11363
Colon	Patient 3	CD16+ mNK A	5129	2.9719
Colon	Patient 3	CD16+ mNK B	4117	4.55547
Colon	Patient 3	early NK	6435	0
Colon	Patient 3	early NK	5786	0.0804994
Colon	Patient 3	NKp44+ ILC3	7522	0.241631
Colon	Patient 3	CD16+ mNK B	5426	5.24453
Colon	Patient 3	CD16+ mNK B	4945	7.32435
Colon	Patient 3	early NK	8070	0.0979371
Colon	Patient 3	CD160+ ILC1	5038	1.86632
Colon	Patient 3	CD16+ mNK B	5074	7.02449
Colon	Patient 3	CD160+ ILC1	4458	1.18275
Colon	Patient 3	CD16+ mNK B	6002	5.08844
Colon	Patient 3	NKp44+ ILC3	7974	2.20563
Colon	Patient 3	CD16+ mNK B	7039	7.65693
Colon	Patient 3	CD16+ mNK B	5255	7.33263
Colon	Patient 3	early NK	6899	0.248422
Colon	Patient 3	early NK	6350	0.0139373
Colon	Patient 3	early NK	8918	0
Colon	Patient 3	early NK	7666	0.0336844
Colon	Patient 3	CD16+ mNK B	6710	6.30151
Colon	Patient 3	ICAM1+ ILC1	6327	0.60699
Colon	Patient 3	CD160+ ILC1	6762	0.865406
Colon	Patient 3	CD16+ mNK B	6724	3.31743
Colon	Patient 3	NKp44+ ILC3	2545	0.196682
Colon	Patient 3	ICAM1+ ILC1	5259	1.04895
Colon	Patient 3	CD16+ mNK B	6181	5.36027
Colon	Patient 3	CD16+ mNK B	5504	7.09761
Colon	Patient 3	NKp44+ ILC3	4810	0.0289601
Colon	Patient 3	CD16+ mNK B	5360	4.55246
Colon	Patient 3	NKp44+ ILC3	6596	1.68823
Colon	Patient 3	CD16+ mNK B	4361	6.86126
Colon	Patient 3	CD16+ mNK B	6069	5.40056
Colon	Patient 3	early NK	3693	0.0448151
Colon	Patient 3	CD16+ mNK B	6398	3.9366
Colon	Patient 3	CD16+ mNK B	4391	5.40736
Colon	Patient 3	CD16+ mNK B	4159	6.13033
Colon	Patient 3	NKp44- ILC3	3397	2.56556
Colon	Patient 3	NKp44+ ILC3	7454	1.07122
Colon	Patient 3	ICAM1+ ILC1	6241	0.000186761
Colon	Patient 3	NKp44+ ILC3	2040	0
Colon	Patient 3	NKp44- ILC3	3614	2.9632
Colon	Patient 3	CD16+ mNK B	6023	5.18702
Colon	Patient 3	NKp44+ ILC3	8477	1.28538
Colon	Patient 3	CD160+ ILC1	5934	2.32547
Colon	Patient 3	early NK	4924	0.0717611
Colon	Patient 3	CD16+ mNK B	8921	3.39378
Colon	Patient 3	CD16+ mNK B	4676	7.33367
Colon	Patient 3	CD16+ mNK B	4769	5.68292
Colon	Patient 3	nILC	4335	0.436918
Colon	Patient 3	NKp44+ ILC3	6509	1.57782
Colon	Patient 3	early NK	4999	0.00453542
Colon	Patient 3	NKp44+ ILC3	6946	1.7871
Colon	Patient 3	CD16+ mNK A	5546	2.29362
Colon	Patient 3	CD16+ mNK B	5353	7.68916
Colon	Patient 3	CD160+ ILC1	2994	0.118942
Colon	Patient 3	CD16+ mNK B	5570	7.0245
Colon	Patient 3	early NK	7029	0.0139301
Colon	Patient 3	NKp44+ ILC3	3970	0.19868
Colon	Patient 3	NKp44+ ILC3	4839	0.030727
Colon	Patient 3	NKp44+ ILC3	6876	1.48778
Colon	Patient 3	CD16+ mNK B	5416	6.71283
Colon	Patient 3	CD160+ ILC1	1372	1.19769
Colon	Patient 3	early NK	6703	0.0105351
Colon	Patient 3	CD16+ mNK B	6661	5.43829
Colon	Patient 3	CD16+ mNK B	4063	7.52202
Colon	Patient 3	CD160+ ILC1	5107	0.631425
Colon	Patient 3	ICAM1+ ILC1	4589	0.000179578
Colon	Patient 3	CD16+ mNK A	5698	7.65694
Colon	Patient 3	LIGHT ILC1	5524	1.29692
Colon	Patient 3	ILC2	6830	12.264
Colon	Patient 3	NKp44+ ILC3	6710	1.16692
Colon	Patient 3	NKp44+ ILC3	7759	0.801937
Colon	Patient 3	early NK	7032	0.245124
Colon	Patient 3	CD16+ mNK B	5328	6.13012
Colon	Patient 3	CD16+ mNK B	8546	5.00285
Colon	Patient 3	CD16+ mNK B	5045	5.68292
Colon	Patient 3	early NK	6463	2.87324e-05
Colon	Patient 3	CD160+ ILC1	2997	0.557419
Colon	Patient 3	CD16+ mNK B	5471	6.70805
Colon	Patient 3	ieILC1	2437	8.43008
Colon	Patient 3	CD160+ ILC1	3193	0.772019
Colon	Patient 3	CD160+ ILC1	5738	0.569732
Colon	Patient 3	CD160+ ILC1	5326	0.27638
Colon	Patient 3	CD160+ ILC1	7193	1.58604
Colon	Patient 3	CD16+ mNK B	5012	5.33324
Colon	Patient 3	early NK	4164	0.224989
Colon	Patient 3	CD16+ mNK B	6345	4.96405
Colon	Patient 3	ICAM1+ ILC1	9303	0.000172395
Colon	Patient 3	early NK	3327	0.0402796
Colon	Patient 3	nILC	5907	0.135912
Colon	Patient 3	CD16+ mNK B	7338	6.73796
Colon	Patient 3	NKp44+ ILC3	6695	1.53468
Colon	Patient 3	early NK	7732	0.0271819
Colon	Patient 3	CD16+ mNK B	7701	5.39938
Colon	Patient 3	CD16+ mNK B	4093	6.14226
Colon	Patient 3	NKp44+ ILC3	7154	1.0714
Colon	Patient 3	nILC	3585	0.393713
Colon	Patient 3	NKp44+ ILC3	4702	0.551916
Colon	Patient 3	CD160+ ILC1	4178	0.595159
Colon	Patient 3	CD16+ mNK A	2392	2.79612
Colon	Patient 3	CD16+ mNK B	5647	4.27586
Colon	Patient 3	NKp44+ ILC3	7338	0.731735
Colon	Patient 3	early NK	3632	0.0144744
Colon	Patient 3	CD160+ ILC1	7133	0.637148
Colon	Patient 3	CD16+ mNK B	4148	7.52203
Colon	Patient 3	CD160+ ILC1	6262	0.118935
Colon	Patient 3	ICAM1+ ILC1	5379	0.000165211
Colon	Patient 3	NKp44+ ILC3	8041	0.791354
Colon	Patient 3	CD16+ mNK B	4372	7.04234
Colon	Patient 3	CD16+ mNK B	5040	3.9366
Colon	Patient 3	CD160+ ILC1	7199	0.569739
Colon	Patient 3	ICAM1+ ILC1	5880	1.21382
Colon	Patient 3	NKp44+ ILC3	7517	1.84514
Colon	Patient 3	CD16+ mNK B	5733	5.33325
Colon	Patient 3	CD16+ mNK B	3914	5.33326
Colon	Patient 3	CD16+ mNK B	5265	5.78797
Colon	Patient 3	CD16+ mNK B	5573	6.71553
Colon	Patient 3	CD16+ mNK B	5641	6.71376
Colon	Patient 3	NKp44+ ILC3	5402	1.03499
Colon	Patient 3	NKp44+ ILC3	6949	0.409695
Colon	Patient 3	CD160+ ILC1	5992	1.84462
Colon	Patient 3	CD160+ ILC1	4299	0.563446
Colon	Patient 3	NKp44+ ILC3	7370	1.43228
Colon	Patient 3	CD16+ mNK B	4724	4.57979
Colon	Patient 3	CD160+ ILC1	8840	1.88485
Colon	Patient 3	nILC	7298	0.101302
Colon	Patient 3	CD16+ mNK B	3637	5.06327
Colon	Patient 3	CD160+ ILC1	2889	0.503934
Colon	Patient 3	NKp44+ ILC3	5699	1.2962
Colon	Patient 3	HLA-DR NK	5763	8.43009
Colon	Patient 3	early NK	6283	0.0701092
Colon	Patient 3	CD160+ ILC1	3858	0.276373
Colon	Patient 3	CD160+ ILC1	5898	0.803601
Colon	Patient 3	CD16+ mNK B	5059	5.70436
Colon	Patient 3	ILC1	4118	1.89408
Colon	Patient 3	early NK	3869	0.162561
Colon	Patient 3	HLA-DR NK	5436	8.4301
Colon	Patient 3	CD16+ mNK A	6702	2.79482
Colon	Patient 3	LIGHT ILC1	3096	1.54903
Colon	Patient 3	CD160+ ILC1	5485	0.677092
Colon	Patient 3	ICAM1+ ILC1	6344	1.04896
Colon	Patient 3	NKp44+ ILC3	8355	2.24622
Colon	Patient 3	ICAM1+ ILC1	7242	1.04896
Colon	Patient 3	CD160+ ILC1	4466	0.503941
Colon	Patient 3	CD160+ ILC1	2573	0.772026
Colon	Patient 3	CD16+ mNK B	5345	7.18986
Colon	Patient 3	NKp44+ ILC3	3494	0.0307342
Colon	Patient 3	CD160+ ILC1	5663	0.425849
Colon	Patient 3	NKp44+ ILC3	7019	1.74337
Colon	Patient 3	CD16+ mNK B	5046	6.60815
Colon	Patient 3	CD160+ ILC1	5618	1.21383
Colon	Patient 3	NKp44+ ILC3	6437	1.52162
Colon	Patient 3	CD160+ ILC1	4741	1.21384
Colon	Patient 3	CD16+ mNK B	5306	4.56491
Colon	Patient 3	ICAM1+ ILC1	8768	0.0139229
Colon	Patient 3	CD16+ mNK B	7063	6.13015
Colon	Patient 3	CD160+ ILC1	5146	0.0171324
Colon	Patient 3	CD16+ mNK B	5560	7.19676
Colon	Patient 3	ICAM1+ ILC1	6588	0.000158028
Colon	Patient 3	NKp44+ ILC3	6557	0.261061
Colon	Patient 3	CD16+ mNK B	9023	2.75313
Colon	Patient 3	early NK	5140	0.135151
Colon	Patient 3	NKp44+ ILC3	6832	0.205145
Colon	Patient 3	ICAM1+ ILC1	5378	0.108419
Colon	Patient 3	early NK	1942	0.0148017
Colon	Patient 3	early NK	8025	0.095945
Colon	Patient 3	CD16+ mNK B	1571	5.68293
Colon	Patient 3	CD16+ mNK B	3085	7.37794
Colon	Patient 3	early NK	5589	0.0336772
Colon	Patient 3	early NK	8638	0.0224681
Colon	Patient 3	CD160+ ILC1	4352	0.561116
Colon	Patient 3	nILC	4521	0.928238
Colon	Patient 3	CD16+ mNK B	6392	4.96216
Colon	Patient 3	ICAM1+ ILC1	6384	1.04897
Colon	Patient 3	CD160+ ILC1	2988	1.37253
Colon	Patient 3	NKp44+ ILC3	6938	0.20526
Colon	Patient 3	NKp44+ ILC3	7945	1.46388
Colon	Patient 3	CD160+ ILC1	5328	1.17304
Colon	Patient 3	CD16+ mNK B	4915	6.70806
Colon	Patient 3	CD160+ ILC1	4146	0.118928
Colon	Patient 3	NKp44+ ILC3	8641	1.65125
Colon	Patient 3	CD160+ ILC1	4463	0.152816
Colon	Patient 3	CD16+ mNK B	3891	3.70853
Colon	Patient 3	CD16+ mNK B	4340	6.94961
Colon	Patient 3	CD160+ ILC1	5965	1.19906
Colon	Patient 3	CD160+ ILC1	4167	0.644487
Colon	Patient 3	early NK	5015	0.284941
Colon	Patient 3	nILC	4255	1.31172
Colon	Patient 3	CD16+ mNK B	6236	7.65695
Colon	Patient 3	LIGHT ILC1	5565	0.549966
Colon	Patient 3	early NK	5742	0.00728681
Colon	Patient 3	CD16+ mNK B	4559	5.06918
Colon	Patient 3	early NK	7729	0.0724705
Colon	Patient 3	CD160+ ILC1	5719	0.655276
Colon	Patient 3	CD16+ mNK B	5812	5.38631
Colon	Patient 3	early NK	6275	0.244591
Colon	Patient 3	NKp44+ ILC3	7507	0.654732
Colon	Patient 3	CD16+ mNK B	5817	5.07434
Colon	Patient 3	CD16+ mNK B	1895	5.34437
Colon	Patient 3	CD160+ ILC1	4065	0.370447
Colon	Patient 3	CD16+ mNK B	5643	6.44685
Colon	Patient 3	LIGHT ILC1	9893	0.64914
Colon	Patient 3	early NK	7273	0.0139157
Colon	Patient 3	ICAM1+ ILC1	9081	1.21385
Colon	Patient 3	CD16+ mNK B	5475	7.3798
Colon	Patient 3	CD160+ ILC1	4755	1.37254
Colon	Patient 3	NKp44+ ILC3	7243	1.39448
Colon	Patient 3	early NK	4657	0.03367
Colon	Patient 3	NKp44+ ILC3	4298	1.52216
Colon	Patient 3	NKp44+ ILC3	7145	1.85729
Colon	Patient 3	CD160+ ILC1	6283	0.595166
Colon	Patient 3	CD160+ ILC1	6539	1.15189
Colon	Patient 3	early NK	7112	0.0224609
Colon	Patient 3	CD16+ mNK B	6074	5.08991
Colon	Patient 3	CD16+ mNK B	4544	5.33326
Colon	Patient 3	early NK	5987	0.00239281
Colon	Patient 3	CD16+ mNK B	5782	5.02095
Colon	Patient 3	CD160+ ILC1	8112	1.20242
Colon	Patient 3	CD160+ ILC1	1720	0.557426
Colon	Patient 3	CD160+ ILC1	4322	0.438297
Colon	Patient 3	CD160+ ILC1	7979	1.37255
Colon	Patient 3	early NK	6118	0.0147945
Colon	Patient 3	CD160+ ILC1	7029	0.598659
Colon	Patient 3	NKp44+ ILC3	3149	0.0307413
Colon	Patient 3	CD16+ mNK B	5936	5.08845
Colon	Patient 3	CD16+ mNK B	5581	4.4221
Colon	Patient 3	early NK	7091	0.0169142
Colon	Patient 3	CD160+ ILC1	6428	0.152056
Colon	Patient 3	early NK	5191	0.0546818
Colon	Patient 3	CD16+ mNK B	5066	7.09762
Colon	Patient 3	CD16+ mNK B	5454	2.91759
Colon	Patient 3	CD16+ mNK B	6708	3.89266
Colon	Patient 3	CD16+ mNK B	1314	7.52204
Colon	Patient 3	NKp44+ ILC3	7924	1.48778
Colon	Patient 3	NKp44+ ILC3	2271	0.0777375
Colon	Patient 3	early NK	6225	0.00803076
Colon	Patient 3	early NK	3246	0.0336628
Colon	Patient 3	CD16+ mNK B	4193	5.06303
Colon	Patient 3	CD16+ mNK B	4411	4.55246
Colon	Patient 3	CD16+ mNK B	6022	6.49382
Colon	Patient 3	CD160+ ILC1	4459	1.22391
Colon	Patient 3	early NK	3257	0.047081
Colon	Patient 3	NKp44+ ILC3	8038	1.265
Colon	Patient 3	CD16+ mNK B	6273	5.33327
Colon	Patient 3	CD16+ mNK B	6557	7.2772
Colon	Patient 3	NKp44+ ILC3	7031	2.24623
Colon	Patient 3	early NK	8015	0.010401
Colon	Patient 3	CD16+ mNK B	7472	4.55247
Colon	Patient 3	CD16+ mNK A	4974	2.16606
Colon	Patient 3	CD16+ mNK B	6332	6.60711
Colon	Patient 3	CD16+ mNK B	6889	3.03543
Colon	Patient 3	CD160+ ILC1	8597	1.58605
Colon	Patient 3	CD16+ mNK B	3851	7.31681
Colon	Patient 3	early NK	5175	0.0560671
Colon	Patient 3	LIGHT ILC1	5983	0.550797
Colon	Patient 3	CD16+ mNK B	5310	7.57467
Colon	Patient 3	CD16+ mNK B	4710	4.15477
Colon	Patient 3	LIGHT ILC1	5569	0.555175
Colon	Patient 3	CD16+ mNK B	2120	3.50442
Colon	Patient 3	early NK	6903	0.0139085
Colon	Patient 3	nILC	4520	1.2553
Colon	Patient 3	nILC	5623	0.853418
Colon	Patient 3	CD16+ mNK B	6426	7.3271
Colon	Patient 3	early NK	5531	0.0935686
Colon	Patient 3	CD16+ mNK B	7297	3.40524
Colon	Patient 3	CD16+ mNK B	5414	5.46301
Colon	Patient 3	CD160+ ILC1	7826	0.276366
Colon	Patient 3	early NK	8809	0.328839
Colon	Patient 3	NKp44+ ILC3	4162	1.41871
Colon	Patient 3	CD16+ mNK B	5267	7.18252
Colon	Patient 3	NKp44+ ILC3	6654	1.65821
Colon	Patient 3	CD16+ mNK B	7990	7.35219
Colon	Patient 3	CD16+ mNK B	5718	5.33328
Colon	Patient 3	CD16+ mNK B	5156	5.33329
Colon	Patient 3	CD160+ ILC1	3353	1.18276
Colon	Patient 3	CD160+ ILC1	5025	0.922084
Colon	Patient 3	CD160+ ILC1	7439	0.267383
Colon	Patient 3	CD16+ mNK B	5844	6.62014
Colon	Patient 3	HLA-DR NK	4400	8.43011
Colon	Patient 3	CD160+ ILC1	5317	0.638877
Colon	Patient 3	CD16+ mNK B	6588	3.6876
Colon	Patient 3	CD160+ ILC1	6163	1.18276
Colon	Patient 3	CD16+ mNK B	6560	5.07905
Colon	Patient 3	CD16+ mNK B	6649	7.71615
Colon	Patient 3	early NK	5446	0.176285
Colon	Patient 3	CD16+ mNK B	1587	6.7917
Colon	Patient 3	early NK	6439	0.0622619
Colon	Patient 3	CD16+ mNK B	6271	2.80188
Colon	Patient 3	CD16+ mNK B	6812	7.0245
Colon	Patient 3	NKp44+ ILC3	5409	0.902867
Colon	Patient 3	early NK	6554	0.224144
Colon	Patient 3	early NK	6247	0.0139013
Colon	Patient 3	NKp44+ ILC3	7621	0.205153
Colon	Patient 3	CD16+ mNK B	5232	3.93661
Colon	Patient 3	CD16+ mNK B	6055	6.72901
Colon	Patient 3	ICAM1+ ILC1	5420	0.0138942
Colon	Patient 3	CD160+ ILC1	5454	0.683698
Colon	Patient 3	ICAM1+ ILC1	3693	1.21385
Colon	Patient 3	CD16+ mNK B	3224	7.4003
Colon	Patient 3	CD160+ ILC1	5830	0.276359
Colon	Patient 3	early NK	1458	0.265893
Colon	Patient 3	HLA-DR NK	4668	8.43011
Colon	Patient 3	NKp44+ ILC3	3635	0.20516
Colon	Patient 3	CD16+ mNK B	5340	5.97089
Colon	Patient 3	ICAM1+ ILC1	2665	0.147379
Colon	Patient 3	CD160+ ILC1	6623	1.85613
Colon	Patient 3	NKp44- ILC3	3231	2.15086
Colon	Patient 3	nILC	5510	0.527913
Colon	Patient 3	NKp44+ ILC3	4050	1.31977
Colon	Patient 3	nILC	4630	0.198432
Colon	Patient 3	CD16+ mNK A	4112	2.67893
Colon	Patient 3	CD160+ ILC1	4530	0.445377
Colon	Patient 3	CD160+ ILC1	6795	0.63599
Colon	Patient 3	early NK	5720	0.402945
Colon	Patient 3	CD16+ mNK B	7308	4.27587
Colon	Patient 3	early NK	8243	0.0568208
Colon	Patient 3	CD160+ ILC1	3303	1.58605
Colon	Patient 3	CD16+ mNK B	5121	7.02451
Colon	Patient 3	NKp44- ILC3	11810	2.22092
Colon	Patient 3	NKp44- ILC3	9869	2.88143
Colon	Patient 3	CD16+ mNK B	6054	3.93662
Colon	Patient 3	CD16+ mNK B	6379	4.44135
Colon	Patient 3	NKp44+ ILC3	3091	0.896513
Colon	Patient 3	CD16+ mNK B	6077	7.65696
Colon	Patient 3	CD160+ ILC1	6437	0.517482
Colon	Patient 3	CD16+ mNK B	3743	7.52205
Colon	Patient 3	CD16+ mNK B	7697	6.71235
Colon	Patient 3	ILC2	5149	12.264
Colon	Patient 3	early NK	5449	0.0724776
Colon	Patient 3	ILC2	3592	12.264
Colon	Patient 3	ICAM1+ ILC1	6607	0.309475
Colon	Patient 3	nILC	1424	0.390374
Colon	Patient 3	CD16+ mNK B	5749	7.32367
Colon	Patient 3	ICAM1+ ILC1	3859	0.418734
Colon	Patient 3	CD16+ mNK B	5894	7.23256
Colon	Patient 3	CD16+ mNK B	4863	5.43829
Colon	Patient 3	NKp44+ ILC3	6465	1.16776
Colon	Patient 3	ICAM1+ ILC1	9632	0.569746
Colon	Patient 3	CD16+ mNK B	4177	5.09376
Colon	Patient 3	CD160+ ILC1	4161	0.60882
Colon	Patient 3	CD16+ mNK B	4815	7.52205
Colon	Patient 3	CD160+ ILC1	7242	0.281562
Colon	Patient 3	LIGHT ILC1	4048	7.3323
Colon	Patient 3	early NK	7076	0.0147874
Colon	Patient 3	CD16+ mNK B	5846	6.35058
Colon	Patient 3	early NK	4915	0.116136
Colon	Patient 3	nILC	2629	0.548997
Colon	Patient 3	CD16+ mNK B	6455	5.12215
Colon	Patient 3	CD16+ mNK B	4389	4.19803
Colon	Patient 3	CD160+ ILC1	7777	0.0289216
Colon	Patient 3	CD16+ mNK B	5382	4.98841
Colon	Patient 3	CD16+ mNK B	5018	5.5256
Colon	Patient 3	CD16+ mNK B	5600	7.18016
Colon	Patient 3	CD16+ mNK B	6487	6.72562
Colon	Patient 3	NKp44+ ILC3	7760	1.72301
Colon	Patient 3	NKp44+ ILC3	7581	1.56974
Colon	Patient 3	CD160+ ILC1	5549	0.595173
Colon	Patient 3	HLA-DR NK	4595	8.43012
Colon	Patient 3	CD160+ ILC1	6133	1.17098
Colon	Patient 3	ICAM1+ ILC1	6059	0.000150845
Colon	Patient 3	early NK	8857	0.000167388
Colon	Patient 3	CD160+ ILC1	4740	1.17216
Colon	Patient 3	early NK	5844	0.0724848
Colon	Patient 3	CD160+ ILC1	5745	1.86158
Colon	Patient 3	CD16+ mNK B	5988	7.335
Colon	Patient 3	CD160+ ILC1	5309	0.598682
Colon	Patient 3	early NK	6142	0.000143662
Colon	Patient 3	NKp44+ ILC3	8652	0.89652
Colon	Patient 3	CD160+ ILC1	2329	1.87308
Colon	Patient 3	CD16+ mNK B	5511	7.02452
Colon	Patient 3	CD160+ ILC1	6302	0.653031
Colon	Patient 3	early NK	5559	0.0612045
Colon	Patient 3	ICAM1+ ILC1	5560	1.16169
Colon	Patient 3	CD16+ mNK B	4876	4.85018
Colon	Patient 3	CD16+ mNK B	4712	7.52206
Colon	Patient 3	early NK	6510	0.013887
Colon	Patient 3	early NK	6065	0.0318839
Colon	Patient 3	CD16+ mNK B	5572	7.21628
Colon	Patient 3	NKp44+ ILC3	6503	1.53008
Colon	Patient 3	CD16+ mNK B	5422	4.27587
Colon	Patient 3	CD16+ mNK B	5525	3.39492
Colon	Patient 3	HLA-DR NK	6686	8.43013
Colon	Patient 3	CD16+ mNK B	4880	6.99485
Colon	Patient 3	NKp44- ILC3	8290	0.0139812
Colon	Patient 3	early NK	7287	0.0138798
Colon	Patient 3	CD16+ mNK B	5774	6.42641
Colon	Patient 3	CD160+ ILC1	5227	0.612877
Colon	Patient 3	early NK	5937	0
Colon	Patient 3	early NK	8052	0.0640888
Colon	Patient 3	CD16+ mNK B	4418	5.68471
Colon	Patient 3	CD160+ ILC1	6561	0.118921
Colon	Patient 3	CD16+ mNK B	5129	7.21162
Colon	Patient 3	CD160+ ILC1	4734	0.59518
Colon	Patient 3	early NK	5199	0.000398185
Colon	Patient 3	ICAM1+ ILC1	7604	0.000136479
Colon	Patient 3	CD16+ mNK A	6585	3.41026
Colon	Patient 3	CD16+ mNK B	4807	7.52207
Colon	Patient 3	CD16+ mNK B	6538	4.98842
Colon	Patient 3	CD16+ mNK B	4497	5.33329
Colon	Patient 3	early NK	6542	0.0138726
Colon	Patient 3	NKp44+ ILC3	7754	0.219967
Colon	Patient 3	CD16+ mNK B	3092	6.51888
Colon	Patient 3	early NK	7865	0.0739877
Colon	Patient 3	NKp44+ ILC3	9011	0.851148
Colon	Patient 3	ILC1	3448	1.58606
Colon	Patient 3	ILC2	6976	12.264
Colon	Patient 3	early NK	4957	0
Colon	Patient 3	early NK	5092	0.00633174
Colon	Patient 3	NKp44+ ILC3	6744	1.0714
Colon	Patient 3	early NK	4858	0.0296015
Colon	Patient 3	CD16+ mNK B	4881	7.52207
Colon	Patient 3	CD160+ ILC1	5635	0.462592
Colon	Patient 3	nILC	5614	0.0689908
Colon	Patient 3	NKp44+ ILC3	7546	2.01366
Colon	Patient 3	nILC	4334	0.85067
Colon	Patient 3	ILC2	5619	12.264
Colon	Patient 3	NKp44+ ILC3	6085	0.547794
Colon	Patient 3	CD160+ ILC1	4229	0.118913
Colon	Patient 3	CD160+ ILC1	4405	0.786253
Colon	Patient 3	HLA-DR NK	4923	8.43013
Colon	Patient 3	CD160+ ILC1	6160	0.575873
Colon	Patient 3	NKp44+ ILC3	6978	0.791362
Colon	Patient 3	CD16+ mNK B	4729	6.61124
Colon	Patient 3	CD16+ mNK B	5560	5.4383
Colon	Patient 3	ICAM1+ ILC1	4967	1.16982
Colon	Patient 3	NKp44+ ILC3	3588	1.02969
Colon	Patient 3	CD16+ mNK B	6927	6.44932
Colon	Patient 3	HLA-DR NK	4142	5.46314
Colon	Patient 3	CD16+ mNK B	6780	7.21217
Colon	Patient 3	CD16+ mNK B	5807	7.18415
Colon	Patient 3	CD16+ mNK B	3155	5.08014
Colon	Patient 3	CD16+ mNK B	5035	5.02658
Colon	Patient 3	CD16+ mNK B	5194	5.94917
Colon	Patient 3	CD16+ mNK B	7120	7.42286
Colon	Patient 3	CD16+ mNK B	5411	7.17841
Colon	Patient 3	NKp44- ILC3	3359	2.5565
Colon	Patient 3	CD16+ mNK B	2942	2.91759
Colon	Patient 3	CD16+ mNK B	5665	6.80977
Colon	Patient 3	CD16+ mNK B	6157	6.50835
Colon	Patient 3	CD16+ mNK B	6929	3.86936
Colon	Patient 3	IFN ILC1	6382	1.07979
Colon	Patient 3	CD16+ mNK B	7075	4.98843
Colon	Patient 3	CD16+ mNK B	5384	5.3333
Colon	Patient 3	ICAM1+ ILC1	7635	0.000129296
Colon	Patient 3	CD16+ mNK B	5453	4.27588
Colon	Patient 3	CD160+ ILC1	6822	0.279837
Colon	Patient 3	HLA-DR NK	4800	8.43014
Colon	Patient 3	HLA-DR NK	3064	8.43015
Colon	Patient 3	NKp44+ ILC3	6409	0
Colon	Patient 3	CD160+ ILC1	4867	0.563453
Colon	Patient 3	CD160+ ILC1	6785	0.555334
Colon	Patient 3	CD16+ mNK B	4192	7.52208
Colon	Patient 3	ICAM1+ ILC1	4225	0.000122113
Colon	Patient 3	CD160+ ILC1	2723	0.599295
Colon	Patient 3	NKp44+ ILC3	4358	0.702254
Colon	Patient 3	early NK	5471	0.171827
Colon	Patient 3	CD16+ mNK B	4491	5.9709
Colon	Patient 3	CD160+ ILC1	4962	0.694411
Colon	Patient 3	ICAM1+ ILC1	3817	0.00011493
Colon	Patient 3	HLA-DR NK	5087	8.43016
Colon	Patient 3	early NK	7266	0.0278519
Colon	Patient 3	CD16+ mNK B	3858	2.9176
Colon	Patient 3	CD16+ mNK B	4787	5.33331
Colon	Patient 3	CD160+ ILC1	8128	1.58607
Colon	Patient 3	early NK	10370	0.0224537
Colon	Patient 3	nILC	5621	0.0762848
Colon	Patient 3	CD16+ mNK B	6993	4.98843
Colon	Patient 3	CD160+ ILC1	5002	0.714538
Colon	Patient 3	ICAM1+ ILC1	7634	2.15493e-05
Colon	Patient 3	CD16+ mNK B	6336	4.32602
Colon	Patient 3	CD16+ mNK B	4431	5.73919
Colon	Patient 3	CD16+ mNK B	4999	6.70807
Colon	Patient 3	CD16+ mNK B	6297	5.5065
Colon	Patient 3	CD160+ ILC1	5254	0.61381
Colon	Patient 3	NKp44+ ILC3	6051	1.48998
Colon	Patient 3	CD160+ ILC1	1198	0.278123
Colon	Patient 3	CD160+ ILC1	3896	0.421548
Colon	Patient 3	NKp44+ ILC3	6222	0.0152391
Colon	Patient 3	CD16+ mNK B	5186	6.38252
Colon	Patient 3	early NK	6928	0.569753
Colon	Patient 3	CD160+ ILC1	6074	0.557433
Colon	Patient 3	early NK	8567	0.072747
Colon	Patient 3	NKp44+ ILC3	4169	0.896527
Colon	Patient 3	CD16+ mNK B	5165	4.55248
Colon	Patient 3	nILC	3912	0.397977
Colon	Patient 3	early NK	3474	0.678627
Colon	Patient 3	CD160+ ILC1	5989	0.764133
Colon	Patient 3	CD16+ mNK B	5903	4.41752
Colon	Patient 3	NKp44+ ILC3	3953	0.072492
Colon	Patient 3	CD16+ mNK B	4748	7.52209
Colon	Patient 3	CD16+ mNK B	4385	7.68445
Colon	Patient 3	early NK	8970	0.0212557
Colon	Patient 3	early NK	6641	0
Colon	Patient 3	CD16+ mNK B	4000	4.5937
Colon	Patient 3	ILC2	5132	12.264
Colon	Patient 3	CD16+ mNK B	5489	7.33151
Colon	Patient 3	HLA-DR NK	5661	7.20147
Colon	Patient 3	NKp44+ ILC3	9245	1.82559
Colon	Patient 3	CD160+ ILC1	3251	1.0993
Colon	Patient 3	CD16+ mNK B	3875	6.76426
Colon	Patient 3	early NK	6166	3.59155e-05
Colon	Patient 3	CD16+ mNK B	4265	7.65696
Colon	Patient 3	CD16+ mNK B	4870	5.21074
Colon	Patient 3	early NK	7326	4.30986e-05
Colon	Patient 3	NKp44+ ILC3	7111	1.74338
Colon	Patient 3	CD16+ mNK B	6113	4.98844
Colon	Patient 3	CD160+ ILC1	7066	0.590187
Colon	Patient 3	CD16+ mNK B	2354	3.32067
Colon	Patient 3	CD16+ mNK B	4890	7.19248
Colon	Patient 3	early NK	7428	0.079375
Colon	Patient 3	CD160+ ILC1	4794	0.608827
Colon	Patient 3	CD16+ mNK B	4777	7.65697
Colon	Patient 3	CD16+ mNK B	3500	4.27589
Colon	Patient 3	CD160+ ILC1	6815	1.14716
Colon	Patient 3	CD16+ mNK B	5791	6.44236
Colon	Patient 3	CD16+ mNK B	5434	6.72058
Colon	Patient 3	NKp44+ ILC3	6880	0.861065
Colon	Patient 3	early NK	3098	0.431196
Colon	Patient 3	CD160+ ILC1	4052	1.60939
Colon	Patient 3	CD16+ mNK B	3772	7.5221
Colon	Patient 3	CD160+ ILC1	4581	1.17498
Colon	Patient 3	NKp44- ILC3	9055	2.9632
Colon	Patient 3	CD16+ mNK B	4678	6.46337
Colon	Patient 3	CD160+ ILC1	4391	0.608835
Colon	Patient 3	early NK	6123	0.0735836
Colon	Patient 3	CD160+ ILC1	2974	0.595187
Colon	Patient 3	early NK	4246	0
Colon	Patient 3	CD160+ ILC1	4556	0.661971
Colon	Patient 3	CD160+ ILC1	4826	0.609202
Colon	Patient 3	CD160+ ILC1	4117	0.503948
Colon	Patient 3	CD160+ ILC1	11440	1.13033
Colon	Patient 3	NKp44+ ILC3	5544	1.93436
Colon	Patient 3	NKp44+ ILC3	10063	1.06922
Colon	Patient 3	NKp44+ ILC3	6858	1.65822
Colon	Patient 3	early NK	5424	0.0724992
Colon	Patient 3	early NK	5225	0.000411003
Colon	Patient 3	CD16+ mNK B	4491	6.45587
Colon	Patient 3	early NK	4612	0.0557743
Colon	Patient 3	CD160+ ILC1	4883	0.879764
Colon	Patient 3	CD160+ ILC1	3965	0.841438
Colon	Patient 3	CD16+ mNK B	5718	7.12593
Colon	Patient 3	CD16+ mNK B	5395	6.71698
Colon	Patient 3	early NK	6040	0.00732143
Colon	Patient 3	CD160+ ILC1	6674	1.58607
Colon	Patient 3	CD16+ mNK B	5693	5.21716
Colon	Patient 3	early NK	6119	0.0174545
Colon	Patient 3	CD16+ mNK B	4173	3.36315
Colon	Patient 3	CD16+ mNK B	4704	5.27242
Colon	Patient 3	CD16+ mNK B	4382	4.17656
Colon	Patient 3	CD16+ mNK B	4134	7.5221
Colon	Patient 3	CD16+ mNK B	5881	7.45826
Colon	Patient 3	CD160+ ILC1	5683	0.671536
Colon	Patient 3	CD160+ ILC1	4276	0.650253
Colon	Patient 3	NKp44+ ILC3	7222	0.238095
Colon	Patient 3	CD16+ mNK A	3983	2.87355
Colon	Patient 3	nILC	4334	1.13422
Colon	Patient 3	CD16+ mNK B	6095	7.45552
Colon	Patient 3	NKp44+ ILC3	5978	0.896535
Colon	Patient 3	CD16+ mNK B	6952	5.33331
Colon	Patient 3	NKp44+ ILC3	6397	1.72635
Colon	Patient 3	CD16+ mNK B	4025	6.13571
Colon	Patient 3	CD160+ ILC1	6204	0.557441
Colon	Patient 3	CD160+ ILC1	5249	1.09931
Colon	Patient 3	CD160+ ILC1	8225	0.578607
Colon	Patient 3	NKp44+ ILC3	7752	0.405212
Colon	Patient 3	CD16+ mNK B	5987	7.09762
Colon	Patient 3	ICAM1+ ILC1	6106	0.313396
Colon	Patient 3	CD16+ mNK B	5267	5.08206
Colon	Patient 3	CD160+ ILC1	3111	0.824328
Colon	Patient 3	NKp44+ ILC3	5522	1.7473
Colon	Patient 3	CD16+ mNK B	5150	6.36182
Colon	Patient 3	CD160+ ILC1	6321	0.4437
Colon	Patient 3	early NK	6114	0.0336557
Colon	Patient 3	CD16+ mNK B	6121	4.98845
Colon	Patient 3	NKp44+ ILC3	7081	1.90531
Colon	Patient 3	CD16+ mNK B	6016	7.52211
Colon	Patient 3	NKp44+ ILC3	5729	1.74339
Colon	Patient 3	CD16+ mNK B	3401	5.20764
Colon	Patient 3	CD160+ ILC1	3939	0.893233
Colon	Patient 3	CD160+ ILC1	4929	0.541644
Colon	Patient 3	CD16+ mNK B	6241	7.03433
Colon	Patient 3	NKp44+ ILC3	6441	0.832829
Colon	Patient 3	CD16+ mNK B	5556	7.42997
Colon	Patient 3	early NK	5871	0.221925
Colon	Patient 3	early NK	6031	0.0147802
Colon	Patient 3	ICAM1+ ILC1	3220	0.577346
Colon	Patient 3	early NK	4425	0.02004
Colon	Patient 3	CD160+ ILC1	7089	0.594794
Colon	Patient 3	early NK	4633	0.431203
Colon	Patient 3	early NK	5913	0
Colon	Patient 3	early NK	6811	0.115649
Colon	Patient 3	ICAM1+ ILC1	5505	0.000107747
Colon	Patient 4	CD160+ ILC1	5050	0.651525
Colon	Patient 4	ICAM1+ ILC1	3479	0.0187643
Colon	Patient 4	CD160+ ILC1	6810	1.40553
Colon	Patient 4	CD16+ mNK B	3826	5.97091
Colon	Patient 4	ICAM1+ ILC1	5278	0.000100563
Colon	Patient 4	NKp44+ ILC3	4674	1.74731
Colon	Patient 4	NKp44+ ILC3	6600	0.755177
Colon	Patient 4	early NK	8161	0.0224465
Colon	Patient 4	CD16+ mNK B	5033	7.65698
Colon	Patient 4	CD160+ ILC1	6650	1.06798
Colon	Patient 4	NKp44+ ILC3	3353	0.873316
Colon	Patient 4	NKp44+ ILC3	5699	0.755184
Colon	Patient 4	NKp44+ ILC3	4986	0.896542
Colon	Patient 4	CD160+ ILC1	6465	0.137219
Colon	Patient 4	nILC	6143	0.880508
Colon	Patient 4	CD16+ mNK B	3213	7.52212
Colon	Patient 4	NKp44+ ILC3	5010	1.89647
Colon	Patient 4	CD16+ mNK B	1755	7.52213
Colon	Patient 4	CD160+ ILC1	3203	0.118906
Colon	Patient 4	ICAM1+ ILC1	6980	9.33804e-05
Colon	Patient 4	CD160+ ILC1	4647	1.22392
Colon	Patient 7	CD16+ mNK B	2559	4.2064
Colon	Patient 7	NKp44+ ILC3	8871	1.30016
Colon	Patient 7	NKp44- ILC3	7226	1.67832
Colon	Patient 7	CD16+ mNK A	2392	2.08007
Colon	Patient 7	NKp44+ ILC3	4290	1.59113
Colon	Patient 7	CD16+ mNK A	1973	1.89221
Colon	Patient 7	NKp44+ ILC3	2333	0.289934
Colon	Patient 7	ILC2	5944	12.264
Colon	Patient 7	NKp44+ ILC3	5241	0.0434363
Colon	Patient 7	NKp44+ ILC3	4069	1.7434
Colon	Patient 7	nILC	2424	1.28083
Colon	Patient 7	early NK	4157	0.101684
Colon	Patient 7	early NK	5406	0.185045
Colon	Patient 7	early NK	1660	0.209325
Colon	Patient 7	ILC2	8682	12.264
Colon	Patient 7	NKp44+ ILC3	3943	1.65125
Colon	Patient 7	NKp44+ ILC3	5324	1.48637
Colon	Patient 7	ILC1	2988	1.58608
Colon	Patient 7	NKp44+ ILC3	4873	1.41243
Colon	Patient 7	CD16+ mNK B	4041	3.78754
Colon	Patient 7	early NK	1221	0.000915911
Colon	Patient 7	NKp44+ ILC3	5302	0.682098
Colon	Patient 7	NKp44+ ILC3	5875	0.907333
Colon	Patient 7	nILC	2281	0.860847
Colon	Patient 7	NKp44+ ILC3	4580	1.67081
Colon	Patient 7	early NK	5708	0.253889
Colon	Patient 7	CD16+ mNK B	3451	4.55943
Colon	Patient 7	NKp44+ ILC3	7505	0.853932
Colon	Patient 7	CD16+ mNK A	3788	2.27586
Colon	Patient 7	NKp44+ ILC3	3914	1.42097
Colon	Patient 7	CD160+ ILC1	4843	0.194681
Colon	Patient 7	NKp44+ ILC3	4148	1.56927
Colon	Patient 7	NKp44+ ILC3	3610	1.7434
Colon	Patient 7	NKp44- ILC3	8214	2.96321
Colon	Patient 7	CD160+ ILC1	4133	0.276352
Colon	Patient 7	NKp44+ ILC3	7135	0.659732
Colon	Patient 7	CD16+ mNK B	4220	5.33332
Colon	Patient 7	early NK	5270	0.156222
Colon	Patient 7	NKp44+ ILC3	4976	1.8256
Colon	Patient 7	CD16+ mNK B	3017	5.35633
Colon	Patient 7	CD16+ mNK B	3373	7.31999
Colon	Patient 7	NKp44+ ILC3	4497	0.741232
Colon	Patient 7	CD16+ mNK A	4024	2.29362
Colon	Patient 7	nILC	4539	0.388537
Colon	Patient 7	NKp44+ ILC3	3041	0.888107
Colon	Patient 7	NKp44+ ILC3	4863	0.902875
Colon	Patient 7	NKp44+ ILC3	2859	1.41872
Colon	Patient 7	CD16+ mNK B	6750	5.97091
Colon	Patient 7	CD16+ mNK B	4589	4.55249
Colon	Patient 7	NKp44+ ILC3	6870	1.51973
Colon	Patient 7	CD16+ mNK B	4937	4.5657
Colon	Patient 7	HLA-DR NK	5137	8.47134
Colon	Patient 7	NKp44+ ILC3	5038	0.611719
Colon	Patient 7	NKp44+ ILC3	6242	0.903861
Colon	Patient 7	CD16+ mNK B	5375	7.06075
Colon	Patient 7	NKp44+ ILC3	4514	1.5406
Colon	Patient 7	early NK	5059	0
Colon	Patient 7	HLA-DR NK	3762	7.19008
Colon	Patient 7	nILC	4673	0.0407271
Colon	Patient 7	CD16+ mNK B	2396	4.49919
Colon	Patient 7	NKp44+ ILC3	7947	0.778677
Colon	Patient 7	NKp44+ ILC3	3007	1.8573
Colon	Patient 7	NKp44+ ILC3	6139	1.07141
Colon	Patient 7	early NK	3639	0.0449332
Colon	Patient 7	NKp44+ ILC3	6104	0.728735
Colon	Patient 7	NKp44+ ILC3	6556	0.633478
Colon	Patient 7	NKp44+ ILC3	2699	0.922811
Colon	Patient 7	early NK	4426	0.021754
Colon	Patient 7	NKp44+ ILC3	4237	1.88611
Colon	Patient 7	CD16+ mNK B	3633	5.00966
Colon	Patient 7	HLA-DR NK	1461	8.43016
Colon	Patient 7	NKp44+ ILC3	4485	0.650606
Colon	Patient 7	CD160+ ILC1	4241	0.118899
Colon	Patient 7	NKp44+ ILC3	3077	0.398216
Colon	Patient 7	NKp44+ ILC3	5177	0.768979
Colon	Patient 7	CD160+ ILC1	2179	0.608842
Colon	Patient 7	NKp44+ ILC3	5656	0.0307485
Colon	Patient 7	NKp44+ ILC3	4433	1.41872
Colon	Patient 7	NKp44+ ILC3	2810	0.636773
Colon	Patient 7	NKp44+ ILC3	6564	0.896549
Colon	Patient 7	CD16+ mNK B	2326	5.33333
Colon	Patient 7	HLA-DR NK	3962	8.43017
Colon	Patient 7	CD160+ ILC1	4600	1.22393
Colon	Patient 7	CD160+ ILC1	4732	0.0609539
Colon	Patient 7	ICAM1+ ILC1	3958	0.0307557
Colon	Patient 7	CD16+ mNK B	3490	6.1369
Colon	Patient 7	early NK	2860	0.0336294
Colon	Patient 7	NKp44+ ILC3	5517	1.07142
Colon	Patient 7	CD16+ mNK B	4151	3.47428
Colon	Patient 7	NKp44+ ILC3	6822	1.16353
Colon	Patient 7	CD160+ ILC1	3400	0.820502
Colon	Patient 7	CD16+ mNK B	4777	7.463
Colon	Patient 7	NKp44+ ILC3	4613	2.24624
Colon	Patient 7	early NK	4605	0.012264
Colon	Patient 7	early NK	6465	0.499962
Colon	Patient 7	ILC2	3758	12.264
Colon	Patient 7	early NK	5216	0.177008
Colon	Patient 7	ICAM1+ ILC1	5122	0.0138654
Colon	Patient 7	nILC	7190	0.522492
Colon	Patient 7	CD16+ mNK B	6607	5.33334
Colon	Patient 7	CD16+ mNK B	4005	7.52213
Colon	Patient 7	CD16+ mNK A	4575	2.22609
Colon	Patient 7	CD160+ ILC1	4427	0.209029
Colon	Patient 7	early NK	4620	0.13741
Colon	Patient 7	NKp44+ ILC3	4597	1.8498
Colon	Patient 7	CD160+ ILC1	5468	0.783371
Colon	Patient 7	CD16+ mNK B	5183	3.55772
Colon	Patient 7	HLA-DR NK	2931	8.43018
Colon	Patient 7	early NK	8264	5.02817e-05
Colon	Patient 7	ILC2	8027	12.264
Colon	Patient 7	nILC	4250	0.00967613
Colon	Patient 7	NKp44+ ILC3	6321	1.62672
Colon	Patient 7	CD160+ ILC1	5244	0.000569275
Colon	Patient 7	NKp44+ ILC3	4815	1.65091
Colon	Patient 7	CD16+ mNK B	3469	5.43831
Colon	Patient 7	NKp44+ ILC3	4793	1.74341
Colon	Patient 7	NKp44+ ILC3	6124	1.44741
Colon	Patient 7	CD16+ mNK B	3866	4.59188
Colon	Patient 7	NKp44+ ILC3	3826	1.32447
Colon	Patient 7	NKp44+ ILC3	6578	0.710088
Colon	Patient 7	NKp44+ ILC3	2053	1.54061
Colon	Patient 7	NKp44+ ILC3	6703	0.872816
Colon	Patient 7	NKp44+ ILC3	2720	1.07143
Colon	Patient 7	CD16+ mNK B	3302	4.84777
Colon	Patient 7	early NK	8544	0.0320279
Colon	Patient 7	early NK	2566	0.0092972
Colon	Patient 7	early NK	2947	0.00899105
Colon	Patient 7	CD160+ ILC1	4100	0.645991
Colon	Patient 7	NKp44+ ILC3	5395	2.0314
Colon	Patient 7	CD160+ ILC1	4326	0.637514
Colon	Patient 7	ICAM1+ ILC1	4165	8.61973e-05
Colon	Patient 7	CD16+ mNK B	4079	3.31743
Colon	Patient 7	early NK	4198	0.0546348
Colon	Patient 7	CD16+ mNK B	3342	5.95744
Colon	Patient 7	early NK	4362	0.00108875
Colon	Patient 7	nILC	900	2.12973
Colon	Patient 7	CD16+ mNK B	4304	3.31744
Colon	Patient 7	CD16+ mNK B	3985	5.39648
Colon	Patient 7	nILC	3718	0.774926
Colon	Patient 7	nILC	5361	0.014773
Colon	Patient 7	NKp44+ ILC3	7207	1.64467
Colon	Patient 7	early NK	2038	1.43662e-05
Colon	Patient 7	nILC	1285	0.00134233
Colon	Patient 7	HLA-DR NK	6209	8.43018
Colon	Patient 7	NKp44- ILC3	4797	2.17283
Colon	Patient 7	early NK	2510	0.00981505
Colon	Patient 7	CD16+ mNK B	5115	5.33334
Colon	Patient 7	NKp44+ ILC3	7806	1.0011
Colon	Patient 7	CD160+ ILC1	2897	1.18277
Colon	Patient 7	CD160+ ILC1	3598	0.645726
Colon	Patient 7	CD16+ mNK B	5848	5.33335
Colon	Patient 7	CD16+ mNK B	6126	7.58854
Colon	Patient 7	NKp44+ ILC3	3213	0.205167
Colon	Patient 7	HLA-DR NK	3731	7.33649
Colon	Patient 7	NKp44+ ILC3	6290	1.35
Colon	Patient 7	NKp44+ ILC3	5790	0.522499
Colon	Patient 7	NKp44+ ILC3	4836	1.85719
Colon	Patient 7	CD160+ ILC1	4778	0.598489
Colon	Patient 7	NKp44+ ILC3	2478	1.42772
Colon	Patient 7	NKp44+ ILC3	4936	0.205174
Colon	Patient 7	NKp44+ ILC3	2817	1.41873
Colon	Patient 7	NKp44+ ILC3	7095	1.74732
Colon	Patient 7	CD160+ ILC1	4683	3.49525
Colon	Patient 7	early NK	2879	0.499969
Colon	Patient 7	NKp44+ ILC3	2745	1.74342
Colon	Patient 7	CD160+ ILC1	4040	0.60572
Colon	Patient 7	CD16+ mNK B	4831	5.44328
Colon	Patient 7	NKp44+ ILC3	3861	1.82561
Colon	Patient 7	NKp44+ ILC3	5561	1.48116
Colon	Patient 7	CD16+ mNK B	4070	5.8072
Colon	Patient 7	CD16+ mNK B	6605	4.15478
Colon	Patient 7	NKp44+ ILC3	2869	0.909733
Colon	Patient 7	early NK	7013	0.0460365
Colon	Patient 7	CD16+ mNK B	3004	5.94754
Colon	Patient 7	NKp44+ ILC3	4897	0.931714
Colon	Patient 7	ICAM1+ ILC1	3196	7.90142e-05
Colon	Patient 7	CD16+ mNK A	4351	2.83548
Colon	Patient 7	NKp44+ ILC3	4935	0.873442
Colon	Patient 7	CD160+ ILC1	5502	0.557448
Colon	Patient 7	nILC	2361	1.27763
Colon	Patient 7	NKp44- ILC3	5912	2.96322
Colon	Patient 7	CD16+ mNK B	4236	5.68377
Colon	Patient 7	NKp44+ ILC3	3334	0.198687
Colon	Patient 7	ICAM1+ ILC1	4296	0.074131
Colon	Patient 7	nILC	3121	1.28839
Colon	Patient 7	NKp44+ ILC3	3211	0.730979
Colon	Patient 7	NKp44+ ILC3	5537	1.93215
Colon	Patient 7	early NK	5019	0.000950386
Colon	Patient 7	NKp44+ ILC3	5322	0.667619
Colon	Patient 7	NKp44+ ILC3	7103	0.110649
Colon	Patient 7	NKp44+ ILC3	2871	0.729958
Colon	Patient 7	CD16+ mNK B	4715	5.46799
Colon	Patient 7	NKp44+ ILC3	3415	1.74732
Colon	Patient 7	NKp44+ ILC3	5877	1.00593
Colon	Patient 7	NKp44+ ILC3	6440	1.07426
Colon	Patient 7	early NK	8344	0.375108
Colon	Patient 7	CD160+ ILC1	4972	0.268733
Colon	Patient 7	CD16+ mNK B	3331	7.52214
Colon	Patient 7	CD16+ mNK B	4194	7.52215
Colon	Patient 7	CD16+ mNK B	4854	3.7
Colon	Patient 7	NKp44+ ILC3	4002	1.74343
Colon	Patient 7	CD16+ mNK B	5346	4.69385
Colon	Patient 7	NKp44- ILC3	5578	2.57609
Colon	Patient 7	NKp44+ ILC3	4244	1.74733
Colon	Patient 7	early NK	5787	0.185995
Colon	Patient 7	NKp44+ ILC3	6017	0.63833
Colon	Patient 7	NKp44- ILC3	7190	2.96323
Colon	Patient 7	ICAM1+ ILC1	2319	7.65698
Colon	Patient 7	CD160+ ILC1	2897	0
Colon	Patient 7	nILC	1102	0.479663
Colon	Patient 7	NKp44+ ILC3	4758	0.827163
Colon	Patient 7	NKp44+ ILC3	5528	1.82561
Colon	Patient 7	CD16+ mNK B	4419	4.99161
Colon	Patient 7	NKp44+ ILC3	5880	0.859187
Colon	Patient 7	NKp44+ ILC3	3946	0.673986
Colon	Patient 7	CD160+ ILC1	3172	2.32547
Colon	Patient 7	CD16+ mNK B	3366	6.78413
Colon	Patient 7	NKp44+ ILC3	7201	1.16692
Colon	Patient 7	CD16+ mNK B	4632	5.21046
Colon	Patient 7	NKp44+ ILC3	8098	1.07407
Colon	Patient 7	early NK	1800	0.460751
Colon	Patient 7	CD160+ ILC1	8306	2.32548
Colon	Patient 7	NKp44+ ILC3	5790	1.34507
Colon	Patient 7	HLA-DR NK	2866	8.43019
Colon	Patient 7	NKp44+ ILC3	4831	2.1813
Colon	Patient 7	HLA-DR NK	2434	1.58609
Colon	Patient 7	CD16+ mNK B	6404	5.08549
Colon	Patient 7	NKp44+ ILC3	2070	1.88631
Colon	Patient 7	nILC	4138	1.16254
Colon	Patient 7	NKp44+ ILC3	3848	0.261068
Colon	Patient 7	NKp44+ ILC3	7312	1.2961
Colon	Patient 7	ILC1	3196	1.85938
Colon	Patient 7	CD16+ mNK B	3561	7.21806
Colon	Patient 7	early NK	3817	0.0149227
Colon	Patient 7	nILC	2469	1.17325
Colon	Patient 7	CD16+ mNK B	3173	8.4302
Colon	Patient 7	CD16+ mNK B	5374	5.22791
Colon	Patient 7	NKp44+ ILC3	5575	1.44907
Colon	Patient 7	CD16+ mNK B	4748	5.43832
Colon	Patient 7	ICAM1+ ILC1	4807	0.0138582
Colon	Patient 7	CD16+ mNK B	3283	5.37086
Colon	Patient 7	ILC2	2731	12.2641
Colon	Patient 7	CD160+ ILC1	4105	0.608912
Colon	Patient 7	early NK	8635	0.156901
Colon	Patient 7	CD160+ ILC1	1686	2.30405
Colon	Patient 7	ICAM1+ ILC1	5832	1.00396
Colon	Patient 7	CD16+ mNK B	3185	7.12619
Colon	Patient 7	CD160+ ILC1	4630	0.927926
Colon	Patient 7	nILC	2044	1.57942
Colon	Patient 7	NKp44+ ILC3	6103	1.92843
Colon	Patient 7	CD16+ mNK B	4841	5.33336
Colon	Patient 7	NKp44+ ILC3	6345	1.41472
Colon	Patient 7	NKp44+ ILC3	5096	1.63709
Colon	Patient 7	ICAM1+ ILC1	4707	7.18311e-05
Colon	Patient 7	NKp44+ ILC3	3045	1.07143
Colon	Patient 7	NKp44+ ILC3	4798	2.24624
Colon	Patient 7	ICAM1+ ILC1	2795	0.614889
Colon	Patient 7	NKp44+ ILC3	9498	1.16917
Colon	Patient 7	NKp44+ ILC3	5330	2.24625
Colon	Patient 7	NKp44+ ILC3	3508	1.61868
Colon	Patient 7	nILC	2493	0.000923094
Colon	Patient 7	early NK	5676	0.414634
Colon	Patient 7	NKp44+ ILC3	3073	0.74457
Colon	Patient 7	nILC	3175	1.29053
Colon	Patient 7	early NK	5800	0.224151
Colon	Patient 7	NKp44+ ILC3	3065	1.29675
Colon	Patient 7	HLA-DR NK	3208	8.43021
Colon	Patient 7	CD160+ ILC1	2160	0.608849
Colon	Patient 7	NKp44+ ILC3	6487	1.74343
Colon	Patient 7	HLA-DR NK	2097	1.5861
Colon	Patient 7	NKp44+ ILC3	3479	0.261075
Colon	Patient 7	NKp44+ ILC3	3038	0.681341
Colon	Patient 7	NKp44+ ILC3	3873	0.914308
Colon	Patient 7	NKp44+ ILC3	4471	1.41874
Colon	Patient 7	NKp44+ ILC3	7618	1.88096
Colon	Patient 7	nILC	6719	0.0713561
Colon	Patient 7	early NK	2070	0.150441
Colon	Patient 7	CD160+ ILC1	4207	0.655113
Colon	Patient 7	early NK	8894	0.0313532
Colon	Patient 7	CD160+ ILC1	5261	0.546073
Colon	Patient 7	early NK	2168	0.00827883
Colon	Patient 7	CD16+ mNK B	4967	3.83468
Colon	Patient 7	NKp44- ILC3	6493	2.96323
Colon	Patient 7	ICAM1+ ILC1	3104	1.21752
Colon	Patient 7	CD16+ mNK B	4269	4.42466
Colon	Patient 7	HLA-DR NK	4701	8.43021
Colon	Patient 7	early NK	6472	0.375116
Colon	Patient 7	NKp44+ ILC3	2328	1.54062
Colon	Patient 7	NKp44+ ILC3	10429	0.921022
Colon	Patient 7	early NK	5565	0.000943203
Colon	Patient 7	NKp44+ ILC3	4806	1.41604
Colon	Patient 7	CD16+ mNK B	2869	5.97092
Colon	Patient 7	NKp44+ ILC3	5936	0.196689
Colon	Patient 7	NKp44+ ILC3	7032	0.321029
Colon	Patient 7	NKp44+ ILC3	7447	1.05991
Colon	Patient 7	CD160+ ILC1	3438	0.934345
Colon	Patient 7	ICAM1+ ILC1	3838	1.05142
Colon	Patient 7	NKp44- ILC3	6287	2.96324
Colon	Patient 7	NKp44+ ILC3	1778	0.205181
Colon	Patient 7	CD16+ mNK B	3170	7.52215
Colon	Patient 7	NKp44+ ILC3	2806	0.891502
Colon	Patient 7	CD16+ mNK B	2528	4.98845
Colon	Patient 7	NKp44+ ILC3	4254	0.436022
Colon	Patient 7	nILC	4600	0.100063
Colon	Patient 7	CD16+ mNK B	6640	5.97093
Colon	Patient 7	NKp44+ ILC3	3850	2.24626
Colon	Patient 7	NKp44+ ILC3	2230	0.283407
Colon	Patient 7	NKp44+ ILC3	5030	0.283414
Colon	Patient 7	NKp44+ ILC3	2916	0.673787
Colon	Patient 7	CD16+ mNK B	3595	4.18247
Colon	Patient 7	CD16+ mNK B	5269	3.35016
Colon	Patient 7	NKp44+ ILC3	6393	1.52188
Colon	Patient 7	CD16+ mNK B	4657	7.52216
Colon	Patient 7	ICAM1+ ILC1	2527	6.4648e-05
Colon	Patient 7	nILC	2020	0.0710397
Colon	Patient 7	NKp44+ ILC3	3277	1.65126
Colon	Patient 7	NKp44+ ILC3	4093	0.261082
Colon	Patient 7	CD16+ mNK B	5451	5.34372
Colon	Patient 7	early NK	3071	5.74648e-05
Colon	Patient 7	NKp44+ ILC3	4013	1.1492
Colon	Patient 7	nILC	1385	0.383999
Colon	Patient 7	ICAM1+ ILC1	4853	0.0780107
Colon	Patient 7	CD160+ ILC1	3821	0.595195
Colon	Patient 7	CD160+ ILC1	3917	1.18111
Colon	Patient 7	CD16+ mNK B	5316	7.65699
Colon	Patient 7	NKp44+ ILC3	5844	0.791369
Colon	Patient 7	early NK	9019	0.340711
Colon	Patient 7	CD16+ mNK B	3917	4.15478
Colon	Patient 7	NKp44+ ILC3	4066	0.476627
Colon	Patient 7	early NK	4000	0.0147658
Colon	Patient 7	NKp44+ ILC3	3021	1.60737
Colon	Patient 7	NKp44+ ILC3	3349	0.410406
Colon	Patient 7	NKp44+ ILC3	5737	1.21654
Colon	Patient 7	NKp44+ ILC3	4958	1.01147
Colon	Patient 7	early NK	2776	0.0186075
Colon	Patient 7	ICAM1+ ILC1	3679	1.04898
Colon	Patient 7	NKp44- ILC3	4184	2.96325
Colon	Patient 7	early NK	5567	0
Colon	Patient 7	NKp44+ ILC3	5732	0.552131
Colon	Patient 7	early NK	4503	0
Colon	Patient 7	NKp44+ ILC3	2139	0.896556
Colon	Patient 7	CD16+ mNK B	2810	3.31745
Colon	Patient 7	early NK	5080	0.375123
Colon	Patient 7	early NK	4693	0.17391
Colon	Patient 7	early NK	7501	0
Colon	Patient 7	CD160+ ILC1	2034	1.01951
Colon	Patient 7	NKp44+ ILC3	3215	1.59098
Colon	Patient 7	NKp44+ ILC3	2742	1.8522
Colon	Patient 7	ILC1	3637	5.63051
Colon	Patient 7	nILC	1757	0.230897
Colon	Patient 7	NKp44+ ILC3	2547	1.74344
Colon	Patient 7	NKp44+ ILC3	7127	0.556254
Colon	Patient 7	NKp44+ ILC3	3373	1.16791
Colon	Patient 7	LIGHT ILC1	5907	0.667113
Colon	Patient 7	NKp44+ ILC3	7372	0.264138
Colon	Patient 7	NKp44+ ILC3	6392	0.810995
Colon	Patient 7	CD160+ ILC1	2065	0.27956
Colon	Patient 7	CD16+ mNK B	4183	4.56692
Colon	Patient 7	NKp44+ ILC3	5507	0.949762
Colon	Patient 7	NKp44+ ILC3	2835	0.196696
Colon	Patient 7	NKp44+ ILC3	3024	0.348987
Colon	Patient 7	early NK	3080	0.0413382
Colon	Patient 7	CD16+ mNK B	5449	3.88175
Colon	Patient 7	NKp44+ ILC3	4435	1.07757
Colon	Patient 7	CD16+ mNK B	5385	3.33293
Colon	Patient 7	ICAM1+ ILC1	1957	5.74648e-05
Colon	Patient 7	NKp44+ ILC3	5649	0.965743
Colon	Patient 7	early NK	6929	0.0300351
Colon	Patient 7	nILC	3818	0.896563
Colon	Patient 7	CD160+ ILC1	3903	0.588484
Colon	Patient 7	CD16+ mNK B	4540	3.40285
Colon	Patient 7	CD160+ ILC1	5098	0.557455
Colon	Patient 7	early NK	1684	0.0729731
Colon	Patient 7	NKp44+ ILC3	6281	1.72613
Colon	Patient 7	NKp44+ ILC3	3616	0.894711
Colon	Patient 7	HLA-DR NK	2910	1.5861
Colon	Patient 7	NKp44+ ILC3	9215	0.946873
Colon	Patient 7	NKp44- ILC3	5138	2.24895
Colon	Patient 7	NKp44+ ILC3	2654	0.821765
Colon	Patient 7	NKp44+ ILC3	6250	0.567131
Colon	Patient 7	CD16+ mNK B	5788	7.06083
Colon	Patient 7	NKp44- ILC3	9229	3.02189
Colon	Patient 7	NKp44+ ILC3	4943	1.92431
Colon	Patient 7	NKp44+ ILC3	4337	0.68855
Colon	Patient 7	NKp44+ ILC3	6391	0.0216227
Colon	Patient 7	CD16+ mNK B	4539	2.79007
Colon	Patient 7	NKp44+ ILC3	3283	0.821141
Colon	Patient 7	CD16+ mNK B	4136	7.30071
Colon	Patient 7	NKp44+ ILC3	5287	1.74345
Colon	Patient 7	CD16+ mNK B	5987	5.37651
Colon	Patient 7	CD16+ mNK B	5087	5.33336
Colon	Patient 7	CD160+ ILC1	2105	1.37255
Colon	Patient 7	CD16+ mNK B	2497	4.56005
Colon	Patient 7	CD16+ mNK B	2666	5.33337
Colon	Patient 7	nILC	4765	1.17235
Colon	Patient 7	CD16+ mNK B	6345	5.33338
Colon	Patient 7	NKp44- ILC3	4603	2.56254
Colon	Patient 7	NKp44+ ILC3	5487	0.0649544
Colon	Patient 7	CD16+ mNK B	3240	7.1948
Colon	Patient 7	ILC2	2863	12.2641
Colon	Patient 7	CD160+ ILC1	3631	0.118892
Colon	Patient 7	NKp44+ ILC3	3763	0.518745
Colon	Patient 7	early NK	4286	0.0239954
Colon	Patient 7	NKp44+ ILC3	3182	1.73421
Colon	Patient 7	NKp44+ ILC3	3393	0.422333
Colon	Patient 7	NKp44+ ILC3	3181	0.92154
Colon	Patient 7	NKp44+ ILC3	9108	0.815219
Colon	Patient 7	NKp44+ ILC3	6013	1.1431
Colon	Patient 7	NKp44+ ILC3	6347	1.54648
Colon	Patient 7	NKp44+ ILC3	7960	1.62445
Colon	Patient 7	NKp44+ ILC3	4203	1.43113
Colon	Patient 7	ILC2	2880	12.2641
Colon	Patient 7	early NK	3705	0.0600567
Colon	Patient 7	ICAM1+ ILC1	2314	5.02817e-05
Colon	Patient 7	NKp44+ ILC3	7944	1.4754
Colon	Patient 7	CD16+ mNK B	5712	5.18749
Colon	Patient 7	NKp44+ ILC3	2972	0.791376
Colon	Patient 7	NKp44+ ILC3	7600	0.0523193
Colon	Patient 7	NKp44+ ILC3	7316	0.937335
Colon	Patient 7	ILC2	4134	12.2641
Colon	Patient 7	CD160+ ILC1	2051	0.276345
Colon	Patient 7	CD16+ mNK B	3373	2.91761
Colon	Patient 7	early NK	3864	0
Colon	Patient 7	nILC	1351	0.000930277
Colon	Patient 7	CD16+ mNK B	2313	4.69777
Colon	Patient 7	NKp44+ ILC3	1744	0.548067
Colon	Patient 7	CD16+ mNK B	2445	5.97093
Colon	Patient 7	NKp44+ ILC3	5821	1.58752
Colon	Patient 7	ICAM1+ ILC1	4157	4.30986e-05
Colon	Patient 7	early NK	8076	0.0138511
Colon	Patient 7	NKp44+ ILC3	6951	1.18905
Colon	Patient 7	NKp44+ ILC3	2604	0.68987
Colon	Patient 7	NKp44+ ILC3	4579	0.0307629
Colon	Patient 7	CD16+ mNK B	7098	7.52217
Colon	Patient 7	early NK	4381	0.162853
Colon	Patient 7	NKp44+ ILC3	2789	0.920745
Colon	Patient 7	NKp44+ ILC3	4402	2.24626
Colon	Patient 7	early NK	5118	0
Colon	Patient 7	CD160+ ILC1	3908	2.27905
Colon	Patient 7	NKp44+ ILC3	5432	1.74345
Colon	Patient 7	early NK	2063	0.0665815
Colon	Patient 7	early NK	4553	0.019188
Colon	Patient 7	NKp44+ ILC3	2613	0.239345
Colon	Patient 7	NKp44+ ILC3	7608	1.74346
Colon	Patient 7	NKp44+ ILC3	2322	0.829041
Colon	Patient 7	nILC	2553	0.524918
Colon	Patient 7	NKp44+ ILC3	3160	1.34556
Colon	Patient 7	NKp44+ ILC3	5590	0.475958
Colon	Patient 7	CD16+ mNK B	3556	4.98846
Colon	Patient 7	CD160+ ILC1	3821	0.276337
Colon	Patient 7	NKp44+ ILC3	6300	1.16754
Colon	Patient 7	ILC2	4530	12.2641
Colon	Patient 7	NKp44+ ILC3	3302	1.07144
Colon	Patient 7	NKp44+ ILC3	3274	1.23597
Colon	Patient 7	NKp44+ ILC3	1842	0.198694
Colon	Patient 7	early NK	1931	0.000828084
Colon	Patient 7	NKp44+ ILC3	3793	0.205188
Colon	Patient 7	NKp44+ ILC3	5297	0.840254
Colon	Patient 7	ILC2	3807	12.2137
Colon	Patient 7	NKp44+ ILC3	2021	1.84596
Colon	Patient 7	CD16+ mNK B	4184	7.657
Colon	Patient 7	NKp44+ ILC3	6217	0.0167434
Colon	Patient 7	CD16+ mNK B	2628	5.33339
Colon	Patient 7	CD16+ mNK B	5067	4.8456
Colon	Patient 7	nILC	8287	1.54062
Colon	Patient 7	CD16+ mNK B	4078	6.62015
Colon	Patient 7	NKp44+ ILC3	3108	0.72785
Colon	Patient 7	NKp44+ ILC3	3709	0.0307701
Colon	Patient 7	CD16+ mNK B	2573	7.52218
Colon	Patient 7	ILC2	2540	12.2641
Colon	Patient 7	CD160+ ILC1	8877	0.56346
Colon	Patient 7	HLA-DR NK	3453	8.47135
Colon	Patient 7	NKp44+ ILC3	5810	1.65822
Colon	Patient 7	CD16+ mNK B	5170	7.01498
Colon	Patient 7	early NK	4976	0.608678
Colon	Patient 7	CD16+ mNK B	6310	6.62015
Colon	Patient 7	early NK	4511	0.0307773
Colon	Patient 7	NKp44+ ILC3	4687	0.82146
Colon	Patient 7	NKp44+ ILC3	7710	0.690216
Colon	Patient 7	CD16+ mNK B	5085	6.91726
Colon	Patient 7	nILC	1284	0.00093746
Colon	Patient 7	early NK	3401	0.37513
Colon	Patient 7	CD16+ mNK B	5131	5.94839
Colon	Patient 7	NKp44+ ILC3	2563	0.261089
Colon	Patient 7	nILC	3863	0.000309431
Colon	Patient 7	CD16+ mNK B	3375	4.71161
Colon	Patient 7	CD16+ mNK B	2071	7.52218
Colon	Patient 7	early NK	4420	0.288179
Colon	Patient 7	NKp44+ ILC3	5410	0.230772
Colon	Patient 7	early NK	3480	0.00808363
Colon	Patient 7	CD16+ mNK B	4946	5.25607
Colon	Patient 7	CD16+ mNK B	3248	5.45818
Colon	Patient 7	CD16+ mNK A	2824	1.25478
Colon	Patient 7	NKp44+ ILC3	4586	1.51122
Colon	Patient 7	NKp44+ ILC3	5516	1.20655
Colon	Patient 7	CD160+ ILC1	3728	0.65886
Colon	Patient 7	NKp44+ ILC3	5970	1.1084
Colon	Patient 7	NKp44+ ILC3	4708	0.251608
Colon	Patient 7	NKp44+ ILC3	1726	0.89657
Colon	Patient 7	NKp44+ ILC3	4148	0.0212057
Colon	Patient 7	NKp44+ ILC3	5377	0.261097
Colon	Patient 7	NKp44+ ILC3	5004	1.6549
Colon	Patient 7	ILC2	5090	12.257
Colon	Patient 7	NKp44+ ILC3	5375	0.393649
Colon	Patient 7	CD160+ ILC1	2567	0.753734
Colon	Patient 7	CD160+ ILC1	5427	0.0480436
Colon	Patient 7	NKp44+ ILC3	5916	1.479
Colon	Patient 7	NKp44+ ILC3	5017	1.53544
Colon	Patient 7	NKp44+ ILC3	2086	0.644705
Colon	Patient 7	CD16+ mNK B	3865	4.44649
Colon	Patient 7	NKp44+ ILC3	3830	0.556261
Colon	Patient 7	nILC	1181	0
Colon	Patient 7	CD16+ mNK B	2455	7.52219
Colon	Patient 7	NKp44+ ILC3	5210	0.90542
Colon	Patient 7	NKp44+ ILC3	4705	0.859956
Colon	Patient 7	CD160+ ILC1	4667	0.582793
Colon	Patient 7	CD16+ mNK B	4866	4.98847
Colon	Patient 7	CD16+ mNK B	3042	5.97094
Colon	Patient 7	early NK	5823	0
Colon	Patient 7	ICAM1+ ILC1	5202	1.04899
Colon	Patient 7	NKp44+ ILC3	6140	2.24627
Colon	Patient 7	CD160+ ILC1	4543	0.190054
Colon	Patient 7	HLA-DR NK	4054	8.43022
Colon	Patient 7	CD16+ mNK B	5854	4.51493
Colon	Patient 7	early NK	2363	0.266948
Colon	Patient 7	NKp44+ ILC3	3015	0.657284
Colon	Patient 7	ICAM1+ ILC1	4230	1.19107
Colon	Patient 7	NKp44+ ILC3	4518	1.54063
Colon	Patient 7	NKp44+ ILC3	8429	1.46866
Colon	Patient 7	early NK	5702	0.224158
Colon	Patient 7	NKp44+ ILC3	6352	1.65127
Colon	Patient 7	CD160+ ILC1	5881	0.730033
Colon	Patient 7	CD16+ mNK B	5111	7.02453
Colon	Patient 7	CD16+ mNK B	4333	7.32283
Colon	Patient 7	NKp44+ ILC3	3513	0.378779
Colon	Patient 7	NKp44+ ILC3	7623	0.745489
Colon	Patient 7	NKp44+ ILC3	1208	0.896578
Colon	Patient 7	NKp44+ ILC3	8616	0.791383
Colon	Patient 7	NKp44+ ILC3	4299	1.60851
Colon	Patient 7	CD16+ mNK A	4605	2.91761
Colon	Patient 7	NKp44+ ILC3	6078	1.94102
Colon	Patient 7	nILC	2643	0.857678
Colon	Patient 7	NKp44+ ILC3	3696	0.0167027
Colon	Patient 7	NKp44+ ILC3	4896	0.896585
Colon	Patient 7	NKp44+ ILC3	4308	1.03405
Colon	Patient 7	CD160+ ILC1	2530	1.21386
Colon	Patient 7	NKp44+ ILC3	2697	0.433925
Colon	Patient 7	NKp44+ ILC3	4717	1.4216
Colon	Patient 7	NKp44+ ILC3	5357	0.454864
Colon	Patient 7	NKp44+ ILC3	1236	0.896592
Colon	Patient 7	NKp44+ ILC3	1752	1.79402
Colon	Patient 7	early NK	3486	6.4648e-05
Colon	Patient 7	NKp44+ ILC3	3439	1.09183
Colon	Patient 7	NKp44+ ILC3	5524	1.78362
Colon	Patient 7	NKp44+ ILC3	3036	1.10187
Colon	Patient 7	NKp44- ILC3	8278	2.66261
Colon	Patient 7	ICAM1+ ILC1	4076	0.0138439
Colon	Patient 7	ILC2	2161	12.2641
Colon	Patient 7	NKp44+ ILC3	6419	0.592779
Colon	Patient 7	NKp44+ ILC3	3722	1.54064
Colon	Patient 7	CD160+ ILC1	3000	0.5723
Colon	Patient 7	early NK	2112	0.499976
Colon	Patient 7	CD16+ mNK B	6814	5.33339
Colon	Patient 7	early NK	3886	0.000291522
Colon	Patient 7	NKp44+ ILC3	4068	0.261104
Colon	Patient 7	NKp44+ ILC3	1910	1.74347
Colon	Patient 7	ICAM1+ ILC1	3298	1.05605
Colon	Patient 7	NKp44- ILC3	3222	2.24896
Colon	Patient 7	NKp44+ ILC3	3485	0.864189
Colon	Patient 7	NKp44+ ILC3	3369	1.703
Colon	Patient 7	nILC	3747	0.101309
Colon	Patient 7	CD16+ mNK B	4550	6.70807
Colon	Patient 7	CD16+ mNK B	4998	4.15586
Colon	Patient 7	CD160+ ILC1	4498	0.857285
Colon	Patient 7	NKp44+ ILC3	5694	0.896599
Colon	Patient 7	CD16+ mNK B	5602	7.65701
Colon	Patient 7	CD160+ ILC1	3626	0.55244
Colon	Patient 7	NKp44+ ILC3	5220	1.7043
Colon	Patient 7	NKp44+ ILC3	4160	1.06137
Colon	Patient 7	NKp44+ ILC3	3332	0.873443
Colon	Patient 7	NKp44+ ILC3	5332	1.91981
Colon	Patient 7	CD16+ mNK B	4036	6.8467
Colon	Patient 7	NKp44+ ILC3	4938	1.26531
Colon	Patient 7	NKp44+ ILC3	6456	0.928532
Colon	Patient 7	CD160+ ILC1	2332	0.543813
Colon	Patient 7	early NK	6036	0.43121
Colon	Patient 7	nILC	2689	1.23498
Colon	Patient 7	ILC2	2684	12.2641
Colon	Patient 7	CD16+ mNK B	4339	6.75947
Colon	Patient 7	NKp44+ ILC3	4994	1.74734
Colon	Patient 7	NKp44+ ILC3	10544	1.16844
Colon	Patient 7	early NK	2022	0.0181183
Colon	Patient 7	CD16+ mNK B	5457	5.42563
Colon	Patient 7	CD16+ mNK B	4702	5.3334
Colon	Patient 7	CD160+ ILC1	4244	2.30966
Colon	Patient 7	NKp44+ ILC3	2228	0.912672
Colon	Patient 7	CD16+ mNK B	4972	3.81153
Colon	Patient 7	NKp44- ILC3	9657	1.88667
Colon	Patient 7	NKp44+ ILC3	4893	0.211871
Colon	Patient 7	early NK	5081	0.016632
Colon	Patient 7	CD160+ ILC1	2729	0.660258
Colon	Patient 7	NKp44+ ILC3	5174	0.379331
Colon	Patient 7	NKp44+ ILC3	4671	0.706567
Colon	Patient 7	CD16+ mNK B	2688	5.33341
Colon	Patient 7	early NK	1979	0.0460293
Colon	Patient 7	NKp44+ ILC3	5749	1.16853
Colon	Patient 7	CD16+ mNK B	3696	5.33341
Colon	Patient 7	NKp44+ ILC3	3845	1.87399
Colon	Patient 7	CD16+ mNK B	3367	7.19847
Colon	Patient 7	CD160+ ILC1	1638	0.195028
Colon	Patient 7	NKp44+ ILC3	2808	1.74735
Colon	Patient 7	NKp44+ ILC3	3363	1.64253
Colon	Patient 7	NKp44+ ILC3	5883	0.902882
Colon	Patient 7	ILC2	3181	12.2641
Colon	Patient 7	NKp44+ ILC3	6531	0.79139
Colon	Patient 7	NKp44+ ILC3	7286	0.196703
Colon	Patient 7	NKp44+ ILC3	3048	0.219992
Colon	Patient 7	NKp44+ ILC3	8885	0.732831
Colon	Patient 7	NKp44+ ILC3	5682	1.93797
Colon	Patient 7	NKp44+ ILC3	3643	0.66788
Colon	Patient 7	CD16+ mNK B	4520	5.33342
Colon	Patient 7	early NK	1906	0.0336485
Colon	Patient 7	NKp44+ ILC3	1659	0.739917
Colon	Patient 7	NKp44+ ILC3	6092	1.58076
Colon	Patient 7	early NK	8118	0.000936019
Colon	Patient 7	NKp44+ ILC3	6821	1.07145
Colon	Patient 7	ICAM1+ ILC1	5687	3.59155e-05
Colon	Patient 7	CD160+ ILC1	3614	0.818935
Colon	Patient 7	CD16+ mNK B	4628	4.39552
Colon	Patient 7	ICAM1+ ILC1	2229	0.0138367
Colon	Patient 7	NKp44+ ILC3	6150	1.74735
Colon	Patient 7	CD160+ ILC1	5141	0.0789947
Colon	Patient 7	HLA-DR NK	2434	5.46314
Colon	Patient 7	CD16+ mNK B	2819	0.340718
Colon	Patient 7	NKp44- ILC3	8578	2.24897
Colon	Patient 7	NKp44+ ILC3	3868	0.896606
Colon	Patient 7	NKp44+ ILC3	6741	2.02749
Colon	Patient 7	early NK	7121	0.122535
Colon	Patient 7	ICAM1+ ILC1	3633	0.0138295
Colon	Patient 7	CD16+ mNK B	5526	5.20233
Colon	Patient 7	early NK	5542	0.323354
Colon	Patient 7	NKp44- ILC3	3086	2.59376
Colon	Patient 7	NKp44+ ILC3	7523	0.00699341
Colon	Patient 7	NKp44+ ILC3	5143	0.0167506
Colon	Patient 7	NKp44+ ILC3	5279	0.993974
Colon	Patient 7	early NK	4548	0.224165
Colon	Patient 7	NKp44- ILC3	3545	2.32826
Colon	Patient 7	NKp44+ ILC3	4036	0.907341
Colon	Patient 7	CD160+ ILC1	5228	0.636374
Colon	Patient 7	early NK	5356	0
Colon	Patient 7	NKp44- ILC3	5463	2.56747
Colon	Patient 7	NKp44+ ILC3	5173	0.965751
Colon	Patient 7	early NK	4439	0.375137
Colon	Patient 7	CD16+ mNK B	5345	5.33343
Colon	Patient 7	ILC2	2938	12.2641
Colon	Patient 7	early NK	4487	0.375144
Colon	Patient 7	NKp44+ ILC3	4260	1.80435
Colon	Patient 7	early NK	3986	0.436606
Colon	Patient 7	nILC	5201	0.0672602
Colon	Patient 7	early NK	5167	0.0147586
Colon	Patient 7	CD160+ ILC1	2358	0.781792
Colon	Patient 7	CD16+ mNK B	4021	4.3877
Colon	Patient 7	NKp44+ ILC3	5013	1.65823
Colon	Patient 7	CD16+ mNK B	1744	4.58665
Colon	Patient 7	early NK	3434	0.0147514
Colon	Patient 7	CD160+ ILC1	7477	2.32549
Colon	Patient 7	CD160+ ILC1	4777	1.88838
Colon	Patient 7	NKp44+ ILC3	2544	1.04272
Colon	Patient 7	NKp44+ ILC3	6289	1.24249
Colon	Patient 7	NKp44+ ILC3	4700	0.544861
Colon	Patient 7	early NK	2953	0.0249497
Colon	Patient 7	ICAM1+ ILC1	5431	0.0138223
Colon	Patient 7	ICAM1+ ILC1	5520	2.87324e-05
Colon	Patient 7	NKp44+ ILC3	2766	1.03191
Colon	Patient 7	CD16+ mNK A	2638	2.91762
Colon	Patient 7	CD16+ mNK B	4932	6.37665
Colon	Patient 7	NKp44+ ILC3	2792	1.00493
Colon	Patient 7	NKp44+ ILC3	2447	1.08147
Colon	Patient 7	ICAM1+ ILC1	3964	1.04899
Colon	Patient 7	early NK	8726	0.000928836
Colon	Patient 7	NKp44+ ILC3	5555	0.261111
Colon	Patient 7	HLA-DR NK	3696	8.43023
Colon	Patient 7	NKp44+ ILC3	3122	1.97329
Colon	Patient 7	NKp44+ ILC3	6434	0.198203
Colon	Patient 7	CD16+ mNK B	2333	7.65701
Colon	Patient 7	early NK	3189	0.254418
Colon	Patient 7	CD16+ mNK B	5099	6.62016
Colon	Patient 7	NKp44+ ILC3	5162	1.65128
Colon	Patient 7	CD16+ mNK B	5726	5.33344
Colon	Patient 7	nILC	4297	0.0610737
Colon	Patient 7	ILC2	6709	12.2641
Colon	Patient 7	NKp44+ ILC3	3250	1.50681
Colon	Patient 7	CD16+ mNK B	3058	5.06062
Colon	Patient 7	CD16+ mNK B	2545	7.02453
Colon	Patient 7	nILC	2109	0.433516
Colon	Patient 7	CD16+ mNK B	4469	4.58612
Colon	Patient 7	CD160+ ILC1	4813	0.763354
Colon	Patient 7	early NK	5710	0.173917
Colon	Patient 7	CD160+ ILC1	5460	1.58611
Colon	Patient 7	NKp44+ ILC3	5787	0.920684
Colon	Patient 7	NKp44+ ILC3	3650	1.82562
Colon	Patient 7	early NK	4550	0.0725064
Colon	Patient 7	NKp44+ ILC3	4273	0.661416
Colon	Patient 7	NKp44+ ILC3	2641	0.198701
Colon	Patient 7	NKp44+ ILC3	4655	1.82563
Colon	Patient 7	NKp44+ ILC3	4431	1.37875
Colon	Patient 7	CD16+ mNK B	4415	7.20979
Colon	Patient 7	CD16+ mNK B	5424	5.36981
Colon	Patient 7	NKp44+ ILC3	1273	0.755191
Colon	Patient 7	NKp44+ ILC3	3338	1.65128
Colon	Patient 7	early NK	7829	0.0838296
Colon	Patient 7	CD16+ mNK B	1863	6.41353
[truncated: 1,186 more rows]
